# Supplementary material for: microRNA-4331 Promotes Transmissible Gastroenteritis Virus (TGEV)-induced Mitochondrial Damage Via Targeting RB1, Upregulating Interleukin-1 Receptor Accessory Protein (IL1RAP), and Activating p38 MAPK Pathway In Vitro
Source: Mol Cell Proteomics. 2017 Dec 7;17(2):190–204. doi: 10.1074/mcp.RA117.000432 (PMC5795386; doi:10.1074/mcp.RA117.000432)
Supplement: Supplemental Data [file supp_RA117.000432_133454_0_supp_22579_zz8d8v.xlsx]

## Sheet: Sheet1
Name	Sequence
miR-4331 RT-primer	5' GTCGTATCCAGTGCAGGGTCCGAGGTATTCGCACTGGATACGACGCTGGCCTAC 3'
U6 RT-primer	5' AACGCTTCACGAATTTGCGT 3'
miR-4331 forward primer	5' ACACTTGTGGCTGTGGTGTAG 3'
miR-4331 reverse primer	5' GTGCAGGGTCCGAGGT 3'
U6 forward primer	5' CTCGCTTCGGCAGCACA 3'
U6 reverse primer	5' AACGCTTCACGAATTTGCGT 3'
IL1RAP forward primer	5' CTTTGACCGAGACAGTCTG 3'
IL1RAP reverse primer	5' GTTCCCTGGAGCACGTAGTTG 3'
NDUFB5 forward primer	5' CTGAGTTGGCAGATATTCCAGA 3'
NDUFB5 reverse primer	5' TGCACGCATTAATCTTCGAAC 3'
CD47 forward primer	5' CACCGTTTGCAATACAACTGTTACC 3'
CD47 reverse primer	5' AACCACTTGACATACAATTCAG 3'
CAMK2D forward primer	5' TCCAAGGAGAAAGGAGGCAAA 3'
CAMK2D reverse primer	5' GCGAGGTGAGGGAAGAGAAGA 3'
BCAT1 forward primer	5' CTAATAATTACACCAGCCACTG 3'
BCAT1 reverse primer	5' GCATGTGATCCGTAAAAACAGTT 3'
COX5A forward primer	5' GATTTTGCTAGTACAGTTCG 3'
COX5A reverse primer	5' GGAGATTCCCAGTTCATTTA 3'
MRPL24 forward primer	5' ATGTGCCCCGGCTAAAGACACT 3'
MRPL24 reverse primer	5' GGCTAAGACAAAGAGGGGAG 3'
RELA forward primer	5' GAGATCATCGAGCAGCCCAAG 3'
RELA reverse primer	5' GTCTTGGTGGTATCCGTGCT 3'
PCK2 forward primer	5' AACCATGTATGTGCTTCCATTCA 3'
PCK2 reverse primer	5' CAGTCGGGTCATAATCCGCATA 3'
GAPDH forward primer	5' ATGTTTGTGATGGGCGTGAA 3'
GAPDH reverse primer	5' TCTGGGTGGCAGTGATGG 3'
RB1 forward primer	5' CCGCTCGAGATGCCGCCCAAAACCC 3'
RB1 reverse primer	5'TTGCGGCCGCTCTGTGGCTGAGGGCGAA 3'
	Sense sequence	Antisense sequence
siIL1RAP	5' GGGAGACACACCUCUGUAATT 3'	5' UUACAGAGGUGUGUCUCCCTT 3'
	5' GCGCUCAGAUUCACCUUUATT 3'	5' UAAAGGUGAAUCUGAGCGCTT 3'
siRB1-1	5' GCAGCAGAUAUGUAUCUUUTT 3'	5' AAAGAUACAUAUCUGCUGCTT 3'
siRB1-2	5' GCAUAUCUUCGACUCAAUATT 3'	5' UAUUGAGUCGAAGAUAUGCTT 3'
siRB1-3
	5' CGGCTCTCTGTGTGTGTATAAAA 3'
RB1 3' UTR forward primer	5' AGCAAAAGACCTAGAAATGTGGT 3'
RB1 3' UTR reverse primer
