# Supplementary material for: microRNA-4331 Promotes Transmissible Gastroenteritis Virus (TGEV)-induced Mitochondrial Damage Via Targeting RB1, Upregulating Interleukin-1 Receptor Accessory Protein (IL1RAP), and Activating p38 MAPK Pathway In Vitro
Source: Mol Cell Proteomics. 2017 Dec 7;17(2):190–204. doi: 10.1074/mcp.RA117.000432 (PMC5795386; doi:10.1074/mcp.RA117.000432)
Supplement: Supplemental Data [file supp_RA117.000432_133454_0_supp_22576_sz8d8s.xls]

## Sheet: readme
Raw_Data
Reporter Name	miRNA的ID号
Mature_seq	miRNA的成熟体序列
p-value	p-value值
Predict_Result
Ref ID	转录本的ID号
Species ID	物种的ID号
Gene ID	基因的ID号
Symbol	基因的名字
Mirbase ID	miRBase的ID号
Site Type	匹配的类型
UTR start	UTR的起始位点
UTR end	UTR的终止位点
3' pairing contribution	context score值
local AU contribution	context score值
position contribution	context score值
context score	以上三种context score值和匹配的类型值的总和	注：-0.310 for 8mer, -0.161 for 7mer-m8, -0.099 for 7mer-1A
context score percentile	此context score值的一个比例
UTR region	UTR匹配到的子序列
UTR-miRNA pairing	UTR和miRNA匹配的图示
mature miRNA sequence	成熟的miRNA的序列
miRNA family	miRNA的家族ID号
Group #	分类
GO_Term	GO信息
KEGG_pathways	KEGG信息

## Sheet: Raw_Data
Reporter Name	Mature_seq	p-value
ssc-miR-4331	UGUGGCUGUGGUGUAGGCCAGC	9.14762e-07
ssc-miR-4334-5p	CCCUGGAGUGACGGGGGUG	2.69717e-10

## Sheet: Predict_Result
Ref ID	Species ID	Gene ID	Symbol	Mirbase ID	Site Type	UTR start	UTR end	3' pairing contribution	local AU contribution	position contribution	context score	context score percentile	UTR region	UTR-miRNA pairing	mature miRNA sequence	miRNA family	Group #	GO_Term	KEGG_pathways
ENSSSCG00000017094	ssc	100170772	40974	ssc-miR-4331	m8	3216	3222	0.005	-0.054	-0.004	-0.214	83	UGUCGUUUUUUAAAACAGCCACC	|||||||	CGACCGGAUGUGGUGUCGGUGU	ssc-miR-4331	3125		04141(Protein processing in endoplasmic reticulum)
ENSSSCG00000016370	ssc	100510936	41154	ssc-miR-4331	m8	640	646	0.005	0.021	0.021	-0.114	56	CAUAGAACUCUCCACCAGCCACG	|||||||	CGACCGGAUGUGGUGUCGGUGU	ssc-miR-4331	3700
ENSSSCG00000000040	ssc	100157034	41155	ssc-miR-4331	m8	627	633	-0.0105	0.006	0.02	-0.1455	68	UACCCCAUGACAAUGCAGCCACU	|||||||	CGACCGGAUGUGGUGUCGGUGU	ssc-miR-4331	8
ENSSSCG00000008051	ssc	100518064	ABCA3	ssc-miR-4331	8mer	847	853	0.0028	0.005	0.008	-0.2942	93	AGCUCACAGGACUCACAGCCACA	|||||||	CGACCGGAUGUGGUGUCGGUGU	ssc-miR-4331	2749	GO:0000166(nucleotide binding),GO:0005524(ATP binding),GO:0005886(plasma membrane),GO:0006200(ATP catabolic process),GO:0006810(transport),GO:0016887(ATPase activity),GO:0017111(nucleoside-triphosphatase activity),GO:0042599(lamellar body)	02010(ABC transporters)
ENSSSCG00000015113	ssc	100518504	ABCG4	ssc-miR-4331	8mer	849	855	0.00075	-0.047	0.051	-0.30525	94	UCCUCUCCUGAGUUACAGCCACA	|||||||	CGACCGGAUGUGGUGUCGGUGU	ssc-miR-4331	2925		02010(ABC transporters)
ENSSSCG00000002051	ssc	100154266	ABHD4	ssc-miR-4331	8mer	1026	1032	0.00075	0.063	-0.009	-0.25525	89	GUUUCCUGUCCUCCUCAGCCACA	|||||||	CGACCGGAUGUGGUGUCGGUGU	ssc-miR-4331	448	NULL()
ENSSSCG00000011297	ssc	497624	Abhd5	ssc-miR-4331	1a	870	876	-0.00675	-0.055	0.031	-0.12975	62	UGUUACCUUUCAGUAAGCCACAU	||||||	CGACCGGAUGUGGUGUCGGUGU	ssc-miR-4331	1653
ENSSSCG00000010651	ssc	100154343	ABLIM1	ssc-miR-4331	1a	150	156	-0.02785	-0.007	-0.021	-0.15485	71	AUUAAAACACCCAUGAGCCACAU	||||| ||||||	CGACCGGAUGUGGUG--UCGGUGU	ssc-miR-4331	1787	GO:0003779(actin binding),GO:0005515(protein binding),GO:0007010(cytoskeleton organization),GO:0007411(axon guidance),GO:0008270(zinc ion binding),GO:0015629(actin cytoskeleton),GO:0045944(positive regulation of transcription from RNA polymerase II promoter)	04360(Axon guidance)
ENSSSCG00000008358	ssc	100174962	ACTR2	ssc-miR-4331	m8	1196	1202	-0.0415	-0.063	0.072	-0.1935	80	AUAACUCCUAAGUCUCAGCCACC	|||| |||||||	CGACCGGAUGUGGUGUCGGUGU	ssc-miR-4331	2003	GO:0005938(cell cortex),GO:0007163(establishment or maintenance of cell polarity),GO:0008356(asymmetric cell division),GO:0016482(cytoplasmic transport),GO:0030036(actin cytoskeleton organization),GO:0030478(actin cap),GO:0033206(cytokinesis after meiosis),GO:0051321(meiotic cell cycle),GO:0051653(spindle localization)
ENSSSCG00000017052	ssc	100521528	ADAM19	ssc-miR-4331	8mer	2815	2821	0.0028	0.087	0.12	-0.1002	50	CAUAGCCACUGGCCACAGCCACA	|||||||	CGACCGGAUGUGGUGUCGGUGU	ssc-miR-4331	3710
ENSSSCG00000017052	ssc	100521528	ADAM19	ssc-miR-4331	8mer	539	545	0.0028	0.117	0.023	-0.1672	74	CAAGAGGGGUCACUCCAGCCACA	|||||||	CGACCGGAUGUGGUGUCGGUGU	ssc-miR-4331	3711
ENSSSCG00000015297	ssc	100513676	ADAM22	ssc-miR-4331	1a	376	382	0.0038	-0.11	-0.005	-0.2102	83	UCCUUUUUAAAUGAUAGCCACAU	||||||	CGACCGGAUGUGGUGUCGGUGU	ssc-miR-4331	3057
ENSSSCG00000009644	ssc	100152711	ADAM28	ssc-miR-4331	1a	92	98	0.01435	-0.067	-0.027	-0.17865	77	UAUUAUUUGCUCUUGAGCCACAU	||||||	CGACCGGAUGUGGUGUCGGUGU	ssc-miR-4331	1752
ENSSSCG00000017738	ssc	100337675	ADAP2	ssc-miR-4331	8mer	1431	1437	-0.0259	0.049	-0.021	-0.3079	94	CGCUGGCCUACACCACAGCCACA	|||||||||||||||||||||	CGACCGGAUGUGGUGUCGGUGU	ssc-miR-4331	3563	GO:0005515(protein binding),GO:0005543(phospholipid binding),GO:0005547(phosphatidylinositol-3,4,5-trisphosphate binding),GO:0005737(cytoplasm),GO:0005886(plasma membrane),GO:0007507(heart development),GO:0008060(ARF GTPase activator activity),GO:0008270(zinc ion binding),GO:0032312(regulation of ARF GTPase activity),GO:0043533(inositol 1,3,4,5 tetrakisphosphate binding)
ENSSSCG00000007473	ssc	100141411	ADNP	ssc-miR-4331	8mer	677	683	0.00075	0.032	0.046	-0.23125	86	UCUCGCCACAGAGGCCAGCCACA	|||||||	CGACCGGAUGUGGUGUCGGUGU	ssc-miR-4331	2578	GO:0003676(nucleic acid binding),GO:0003677(DNA binding),GO:0003682(chromatin binding),GO:0003700(sequence-specific DNA binding transcription factor activity),GO:0005515(protein binding),GO:0005622(intracellular),GO:0005634(nucleus),GO:0006355(regulation of transcription, DNA-dependent),GO:0008270(zinc ion binding),GO:0043565(sequence-specific DNA binding)
ENSSSCG00000016754	ssc	733628	AEBP1	ssc-miR-4331	m8	220	226	-0.0105	0.063	-0.029	-0.1375	65	GCCAGGCCGACUUCUCAGCCACC	|||||||	CGACCGGAUGUGGUGUCGGUGU	ssc-miR-4331	3080	GO:0003714(transcription corepressor activity),GO:0004180(carboxypeptidase activity),GO:0004181(metallocarboxypeptidase activity),GO:0005615(extracellular space),GO:0006355(regulation of transcription, DNA-dependent),GO:0006508(proteolysis),GO:0007155(cell adhesion),GO:0008270(zinc ion binding),GO:0031012(extracellular matrix)
ENSSSCG00000015772	ssc	100152203	AGA	ssc-miR-4331	1a	653	659	0.0249	-0.086	-0.002	-0.1621	73	GUGUGAAGGUUUUUGAGCCACAA	||||||	CGACCGGAUGUGGUGUCGGUGU	ssc-miR-4331	3303	GO:0003948(N4-(beta-N-acetylglucosaminyl)-L-asparaginase activity),GO:0005764(lysosome),GO:0005783(endoplasmic reticulum),GO:0006517(protein deglycosylation),GO:0016787(hydrolase activity),GO:0051604(protein maturation)	00511(Other glycan degradation),04142(Lysosome)
ENSSSCG00000015772	ssc	100152203	AGA	ssc-miR-4331	m8	834	840	0.005	-0.016	-0.015	-0.187	79	UUCCUGAGGCUUCGUCAGCCACU	|||||||	CGACCGGAUGUGGUGUCGGUGU	ssc-miR-4331	3304	GO:0003948(N4-(beta-N-acetylglucosaminyl)-L-asparaginase activity),GO:0005764(lysosome),GO:0005783(endoplasmic reticulum),GO:0006517(protein deglycosylation),GO:0016787(hydrolase activity),GO:0051604(protein maturation)	00511(Other glycan degradation),04142(Lysosome)
ENSSSCG00000001435	ssc	613128	AGPAT1	ssc-miR-4331	8mer	2315	2321	0.0028	0.123	0.068	-0.1162	56	CUCCCACCCACUCACCAGCCACA	|||||||	CGACCGGAUGUGGUGUCGGUGU	ssc-miR-4331	269	GO:0001819(positive regulation of cytokine production),GO:0003841(1-acylglycerol-3-phosphate O-acyltransferase activity),GO:0006654(phosphatidic acid biosynthetic process),GO:0008152(metabolic process),GO:0008654(phospholipid biosynthetic process),GO:0016020(membrane),GO:0016740(transferase activity),GO:0016746(transferase activity, transferring acyl groups)	00561(Glycerolipid metabolism),00564(Glycerophospholipid metabolism),01100(Metabolic pathways),04975(Fat digestion and absorption)
ENSSSCG00000009233	ssc	100524266	AGPAT9	ssc-miR-4331	m8	435	441	0.005	0.041	0.002	-0.113	55	UCCUCCCACCCGCUUCAGCCACU	|||||||	CGACCGGAUGUGGUGUCGGUGU	ssc-miR-4331	1478	GO:0004366(glycerol-3-phosphate O-acyltransferase activity),GO:0005783(endoplasmic reticulum),GO:0005789(endoplasmic reticulum membrane),GO:0008152(metabolic process),GO:0016746(transferase activity, transferring acyl groups),GO:0019432(triglyceride biosynthetic process),GO:0032006(regulation of TOR signaling cascade)	00561(Glycerolipid metabolism),00564(Glycerophospholipid metabolism),01100(Metabolic pathways)
ENSSSCG00000010957	ssc	100518857	AGTPBP1	ssc-miR-4331	m8	787	793	-0.026	-0.066	0.035	-0.218	84	UUUAAUUACGGUAUGCAGCCACU	||| |||||||	CGACCGGAUGUGGU--GUCGGUGU	ssc-miR-4331	2518
ENSSSCG00000016829	ssc	100513890	AGXT2	ssc-miR-4331	8mer	411	417	0.00485	0.078	-0.035	-0.26215	90	CUGUUCCAGCCAUGCCAGCCACA	|||||||	CGACCGGAUGUGGUGUCGGUGU	ssc-miR-4331	3163	GO:0003824(catalytic activity),GO:0008152(metabolic process),GO:0008483(transaminase activity),GO:0030170(pyridoxal phosphate binding)	00250(Alanine, aspartate and glutamate metabolism),00260(Glycine, serine and threonine metabolism),01100(Metabolic pathways)
ENSSSCG00000002406	ssc	100153966	AHSA1	ssc-miR-4331	m8	85	91	-0.0105	0.047	-0.029	-0.1535	70	AGGAUUGCACCAUGCCAGCCACU	|||||||	CGACCGGAUGUGGUGUCGGUGU	ssc-miR-4331	785	GO:0001671(ATPase activator activity),GO:0005737(cytoplasm),GO:0006950(response to stress),GO:0032781(positive regulation of ATPase activity),GO:0051087(chaperone binding)
ENSSSCG00000012657	ssc	100524062	AIFM1	ssc-miR-4331	8mer	635	641	0.0028	0.015	0.039	-0.2532	89	AAUUUCUGGCGGGCACAGCCACA	|||||||	CGACCGGAUGUGGUGUCGGUGU	ssc-miR-4331	2545	GO:0005515(protein binding),GO:0005625(soluble fraction),GO:0005634(nucleus),GO:0005737(cytoplasm),GO:0005739(mitochondrion),GO:0005758(mitochondrial intermembrane space),GO:0005792(microsome),GO:0005829(cytosol),GO:0006309(DNA fragmentation involved in apoptotic nuclear change),GO:0006919(activation of cysteine-type endopeptidase activity involved in apoptotic process),GO:0016491(oxidoreductase …	04210(Apoptosis)
ENSSSCG00000015310	ssc	396908	AKAP9	ssc-miR-4331	8mer	630	636	-0.0095	0.056	0.038	-0.2255	85	UGCUGGCCUGCACCACAGCCACA	|||||||| |||||||	CGACCGGAUGUGGUGUCGGUGU	ssc-miR-4331	3415
ENSSSCG00000015310	ssc	396908	AKAP9	ssc-miR-4331	1a	804	810	-0.00675	-0.043	0.015	-0.13375	64	GAACCUUCAUUUUUAAGCCACAG	||||||	CGACCGGAUGUGGUGUCGGUGU	ssc-miR-4331	3416
ENSSSCG00000005383	ssc	100113423	ALG2	ssc-miR-4331	1a	1375	1381	0.0038	-0.011	-0.031	-0.1372	65	AUUCUUAACCUGGUGAGCCACAA	||||||	CGACCGGAUGUGGUGUCGGUGU	ssc-miR-4331	877	GO:0000033(alpha-1,3-mannosyltransferase activity),GO:0005515(protein binding),GO:0005624(membrane fraction),GO:0005634(nucleus),GO:0005737(cytoplasm),GO:0005783(endoplasmic reticulum),GO:0006488(dolichol-linked oligosaccharide biosynthetic process),GO:0009058(biosynthetic process),GO:0033577(protein glycosylation in endoplasmic reticulum),GO:0043495(protein anchor),GO:0046982(protein heterodimer…	00510(N-Glycan biosynthesis),01100(Metabolic pathways)
ENSSSCG00000003815	ssc	100521457	ALG6	ssc-miR-4331	8mer	586	592	-0.01565	0.026	0.031	-0.26865	91	UGCCAACCUACACCACAGCCACA	||||||||||||||||	CGACCGGAUGUGGUGUCGGUGU	ssc-miR-4331	1159	GO:0005789(endoplasmic reticulum membrane),GO:0006487(protein N-linked glycosylation),GO:0016758(transferase activity, transferring hexosyl groups),GO:0046527(glucosyltransferase activity)	00510(N-Glycan biosynthesis),01100(Metabolic pathways)
ENSSSCG00000000271	ssc	100154297	AMHR2	ssc-miR-4331	8mer	1112	1118	-0.0013	0.049	-0.058	-0.3203	95	GGAGCUGCUCCACCACAGCCACA	||||||||||||	CGACCGGAUGUGGUGUCGGUGU	ssc-miR-4331	85		04060(Cytokine-cytokine receptor interaction),04350(TGF-beta signaling pathway)
ENSSSCG00000015753	ssc	396730	ANGPT2	ssc-miR-4331	1a	1039	1045	0.0038	-0.078	0.043	-0.1302	62	UAUUUUAUGCAUGUAAGCCACAA	||||||	CGACCGGAUGUGGUGUCGGUGU	ssc-miR-4331	3595	GO:0001525(angiogenesis),GO:0005102(receptor binding),GO:0005515(protein binding),GO:0005576(extracellular region),GO:0005615(extracellular space),GO:0007165(signal transduction),GO:0007275(multicellular organismal development),GO:0010812(negative regulation of cell-substrate adhesion),GO:0016525(negative regulation of angiogenesis),GO:0030154(cell differentiation),GO:0030971(receptor tyrosine ki…
ENSSSCG00000007939	ssc	100511250	ANKS3	ssc-miR-4331	8mer	408	414	0.00485	0.077	0	-0.22815	85	GCAGCACCAGCUGCUCAGCCACA	|||||||	CGACCGGAUGUGGUGUCGGUGU	ssc-miR-4331	1560
ENSSSCG00000008340	ssc	100513853	ANTXR1	ssc-miR-4331	m8	1179	1185	0.005	-0.089	0.061	-0.184	78	ACUCGCAAAUAUUAUCAGCCACC	|||||||	CGACCGGAUGUGGUGUCGGUGU	ssc-miR-4331	2399	GO:0004872(receptor activity),GO:0004888(transmembrane signaling receptor activity),GO:0005515(protein binding),GO:0005518(collagen binding),GO:0016021(integral to membrane),GO:0022414(reproductive process),GO:0031258(lamellipodium membrane),GO:0031527(filopodium membrane),GO:0031532(actin cytoskeleton reorganization),GO:0034446(substrate adhesion-dependent cell spreading),GO:0051015(actin filame…
ENSSSCG00000010314	ssc	100155017	AP3M1	ssc-miR-4331	1a	111	117	0.0038	0.002	-0.024	-0.1172	57	AAAGCAUAUGUGUCGAGCCACAC	||||||	CGACCGGAUGUGGUGUCGGUGU	ssc-miR-4331	2258	GO:0005515(protein binding),GO:0006810(transport),GO:0006886(intracellular protein transport),GO:0016192(vesicle-mediated transport),GO:0030131(clathrin adaptor complex)	04142(Lysosome)
ENSSSCG00000007033	ssc	100525135	AP3M2	ssc-miR-4331	8mer	1514	1520	-0.0054	0.038	0.034	-0.2434	88	UGCCAGCCUAUGCCACAGCCACA	||||| |||||||	CGACCGGAUGUGGUGUCGGUGU	ssc-miR-4331	2422		04142(Lysosome)
ENSSSCG00000007033	ssc	100525135	AP3M2	ssc-miR-4331	1a	1653	1659	-0.0173	-0.019	0.001	-0.1343	64	GGUUCAUUACCACUGAGCCACAA	||| ||||||	CGACCGGAUGUGGUGUCGGUGU	ssc-miR-4331	2423		04142(Lysosome)
ENSSSCG00000004597	ssc	100127153	AQP9	ssc-miR-4331	8mer	3548	3554	-0.0013	0.082	0.067	-0.1623	73	GUAUAGCCUCAGCCCCAGCCACA	|||| |||||||	CGACCGGAUGUGGUGUCGGUGU	ssc-miR-4331	1129	GO:0005215(transporter activity),GO:0005345(purine base transmembrane transporter activity),GO:0005350(pyrimidine base transmembrane transporter activity),GO:0006810(transport),GO:0006833(water transport),GO:0006863(purine base transport),GO:0010033(response to organic substance),GO:0015250(water channel activity),GO:0015254(glycerol channel activity),GO:0015791(polyol transport),GO:0015837(amine…	04976(Bile secretion)
ENSSSCG00000008768	ssc	100521564	ARAP2	ssc-miR-4331	8mer	879	885	0.00485	0.006	0.081	-0.21815	84	AAGGCGUCAGUGAACCAGCCACA	|||||||	CGACCGGAUGUGGUGUCGGUGU	ssc-miR-4331	2507	GO:0005096(GTPase activator activity),GO:0005515(protein binding),GO:0005543(phospholipid binding),GO:0005547(phosphatidylinositol-3,4,5-trisphosphate binding),GO:0005622(intracellular),GO:0007165(signal transduction),GO:0008060(ARF GTPase activator activity),GO:0008270(zinc ion binding),GO:0032312(regulation of ARF GTPase activity),GO:0043547(positive regulation of GTPase activity)	04144(Endocytosis)
ENSSSCG00000011466	ssc	595108	ARF4	ssc-miR-4331	8mer	1378	1384	-0.0259	0.039	-0.023	-0.3199	95	UGCUGGCCUACACCACAGCCACA	|||||||||||||||||||||	CGACCGGAUGUGGUGUCGGUGU	ssc-miR-4331	1578	GO:0000166(nucleotide binding),GO:0004871(signal transducer activity),GO:0005515(protein binding),GO:0005525(GTP binding),GO:0005622(intracellular),GO:0005634(nucleus),GO:0005737(cytoplasm),GO:0005886(plasma membrane),GO:0006886(intracellular protein transport),GO:0007186(G-protein coupled receptor signaling pathway),GO:0007264(small GTPase mediated signal transduction),GO:0015031(protein transpo…
ENSSSCG00000009010	ssc	100518024	ARFIP1	ssc-miR-4331	1a	1072	1078	-0.0173	-0.08	0.037	-0.1593	72	UCUAUGUACUCGUUAAGCCACAU	||| ||||||	CGACCGGAUGUGGUG-UCGGUGU	ssc-miR-4331	1545	GO:0000139(Golgi membrane),GO:0005829(cytosol),GO:0006886(intracellular protein transport),GO:0019904(protein domain specific binding),GO:0042802(identical protein binding),GO:0050708(regulation of protein secretion)
ENSSSCG00000003686	ssc	100520745	ARHGAP28	ssc-miR-4331	8mer	2404	2410	-0.0054	0.015	0.188	-0.1124	55	UGCCAGCCUAUGCCACAGCCACA	||||| |||||||	CGACCGGAUGUGGUGUCGGUGU	ssc-miR-4331	1400	GO:0005622(intracellular),GO:0005634(nucleus),GO:0007165(signal transduction)
ENSSSCG00000010438	ssc	100157471	ATAD1	ssc-miR-4331	m8	617	623	0.005	-0.029	0.019	-0.166	74	UUGAAUAGCUGGAGUCAGCCACG	|||||||	CGACCGGAUGUGGUGUCGGUGU	ssc-miR-4331	2651	GO:0000166(nucleotide binding),GO:0002092(positive regulation of receptor internalization),GO:0005515(protein binding),GO:0005524(ATP binding),GO:0005739(mitochondrion),GO:0006200(ATP catabolic process),GO:0006281(DNA repair),GO:0006310(DNA recombination),GO:0007612(learning),GO:0007613(memory),GO:0009378(four-way junction helicase activity),GO:0016887(ATPase activity),GO:0017111(nucleoside-triph…
ENSSSCG00000006346	ssc	100158076	ATF6	ssc-miR-4331	8mer	242	248	0.00075	0.105	-0.062	-0.26625	90	UUGGUUCCCCUCCAGCAGCCACA	|||||||	CGACCGGAUGUGGUGUCGGUGU	ssc-miR-4331	1097	GO:0003700(sequence-specific DNA binding transcription factor activity),GO:0006355(regulation of transcription, DNA-dependent),GO:0043565(sequence-specific DNA binding),GO:0046983(protein dimerization activity)	04141(Protein processing in endoplasmic reticulum),05010(Alzheimer's disease)
ENSSSCG00000004646	ssc	100154720	ATP8B4	ssc-miR-4331	8mer	191	197	0.0028	-0.018	-0.058	-0.3832	98	UUAUAGCAGGGAACACAGCCACA	|||||||	CGACCGGAUGUGGUGUCGGUGU	ssc-miR-4331	915
ENSSSCG00000007478	ssc	100136901	ATP9A	ssc-miR-4331	m8	2918	2924	-0.119	0.067	0.1	-0.113	55	GGCCAGGCUACACCACAGCCACU	|||||||||||||||	CGACCGGAUGUGGUGUCGGUGU	ssc-miR-4331	1548	GO:0000166(nucleotide binding),GO:0000287(magnesium ion binding),GO:0003824(catalytic activity),GO:0004012(phospholipid-translocating ATPase activity),GO:0005524(ATP binding),GO:0005769(early endosome),GO:0005802(trans-Golgi network),GO:0006812(cation transport),GO:0008152(metabolic process),GO:0015662(ATPase activity, coupled to transmembrane movement of ions, phosphorylative mechanism),GO:00159…
ENSSSCG00000007153	ssc	100101470	ATRN	ssc-miR-4331	m8	3696	3702	0.0205	0.02	0.013	-0.1075	53	GUGAUGGUUCAUAGACAGCCACG	|||||||	CGACCGGAUGUGGUGUCGGUGU	ssc-miR-4331	2633	GO:0004872(receptor activity),GO:0005488(binding),GO:0005515(protein binding),GO:0005615(extracellular space),GO:0016020(membrane),GO:0016021(integral to membrane),GO:0040014(regulation of multicellular organism growth)
ENSSSCG00000012434	ssc	100286857	ATRX	ssc-miR-4331	m8	601	607	-0.0105	0.044	0.018	-0.1095	54	GUGGCUGGUGGUAUGCAGCCACC	|||||||	CGACCGGAUGUGGUGUCGGUGU	ssc-miR-4331	2572	GO:0003676(nucleic acid binding),GO:0003677(DNA binding),GO:0004386(helicase activity),GO:0005524(ATP binding)
ENSSSCG00000007465	ssc	100522653	B4GALT5	ssc-miR-4331	8mer	299	305	0.0028	0.04	-0.034	-0.3012	94	CCCGACGAACCGUCUCAGCCACA	|||||||	CGACCGGAUGUGGUGUCGGUGU	ssc-miR-4331	2315	GO:0005975(carbohydrate metabolic process),GO:0016757(transferase activity, transferring glycosyl groups)	00512(Mucin type O-Glycan biosynthesis)
ENSSSCG00000010996	ssc	100513225	BAG1	ssc-miR-4331	8mer	569	575	-0.0013	0.087	0.028	-0.1963	80	CCCAGUGACCCUAAC---CAGCCACA	|||| |||||||	CGACCGGAUGUGGUGUCGGUGU	ssc-miR-4331	1472		04141(Protein processing in endoplasmic reticulum)
ENSSSCG00000012137	ssc	100516528	BMX	ssc-miR-4331	8mer	633	639	-0.01975	0.057	0.039	-0.23375	86	UGCCGGCCUACACCACAGCCACA	||||||||||||||||||	CGACCGGAUGUGGUGUCGGUGU	ssc-miR-4331	2102
ENSSSCG00000007262	ssc	100113428	BPIFB5	ssc-miR-4331	8mer	32	38	0.00075	0.052	-0.065	-0.32225	96	GCCAGUCCUUCCCCUCAGCCACA	|||||||	CGACCGGAUGUGGUGUCGGUGU	ssc-miR-4331	1517
ENSSSCG00000004366	ssc	100153106	BVES	ssc-miR-4331	1a	123	129	0.0038	-0.041	-0.023	-0.1592	72	CAAAGACAAAGAAAAAGCCACAU	||||||	CGACCGGAUGUGGUGUCGGUGU	ssc-miR-4331	806	GO:0001921(positive regulation of receptor recycling),GO:0005198(structural molecule activity),GO:0005515(protein binding),GO:0005886(plasma membrane),GO:0005923(tight junction),GO:0007155(cell adhesion),GO:0007275(multicellular organismal development),GO:0008360(regulation of cell shape),GO:0016020(membrane),GO:0016021(integral to membrane),GO:0016192(vesicle-mediated transport),GO:0016328(later…
ENSSSCG00000010791	ssc	100152128	C10orf125	ssc-miR-4331	m8	731	737	0.005	0.062	-0.012	-0.106	53	CUUCUCCAGACCUUACAGCCACG	|||||||	CGACCGGAUGUGGUGUCGGUGU	ssc-miR-4331	2512
ENSSSCG00000010388	ssc	100153777	C14H10orf128	ssc-miR-4331	1a	420	426	0.0038	-0.049	-0.002	-0.1462	68	UCUUACCAAGAGAUGAGCCACAU	||||||	CGACCGGAUGUGGUGUCGGUGU	ssc-miR-4331	1748	NULL()
ENSSSCG00000010059	ssc	100154708	C14H22orf13	ssc-miR-4331	8mer	2039	2045	0.0028	0.058	-0.054	-0.3032	94	UGGCUCUCUUUGCUCCAGCCACA	|||||||	CGACCGGAUGUGGUGUCGGUGU	ssc-miR-4331	1618	NULL()
ENSSSCG00000007492	ssc	100134989	C17H20orf108	ssc-miR-4331	8mer	1511	1517	-0.01565	0.047	0.07	-0.20865	83	CUGCGACCUACACCACAGCCACA	||||||||||||||||	CGACCGGAUGUGGUGUCGGUGU	ssc-miR-4331	1820
ENSSSCG00000007492	ssc	100134989	C17H20orf108	ssc-miR-4331	8mer	1517	1523	-0.00745	0.048	0.069	-0.20045	81	CCUACACCACAGCCACAGCCACA	||||||||| |||||||	CGACCGGAUGUGGU------GUCGGUGU	ssc-miR-4331	1821
ENSSSCG00000007492	ssc	100134989	C17H20orf108	ssc-miR-4331	1a	2053	2059	-0.0173	0.009	-0.013	-0.1203	59	AUUUUCAUACCAAAUAGCCACAC	||| ||||||	CGACCGGAUGUGGUGUCGGUGU	ssc-miR-4331	1822
ENSSSCG00000007526	ssc	100144512	C17H20orf174	ssc-miR-4331	m8	160	166	0.005	0.044	-0.023	-0.135	64	UCUGGAACCCAGACUCAGCCACU	|||||||	CGACCGGAUGUGGUGUCGGUGU	ssc-miR-4331	2552
ENSSSCG00000016618	ssc	100511847	C18H7orf58	ssc-miR-4331	m8	100	106	0.005	0.067	-0.028	-0.117	57	GUAUUUUGGUUCCACCAGCCACG	|||||||	CGACCGGAUGUGGUGUCGGUGU	ssc-miR-4331	3799	GO:0005783(endoplasmic reticulum)
ENSSSCG00000016823	ssc	100270814	C1QTNF3	ssc-miR-4331	m8	187	193	-0.0105	-0.038	-0.02	-0.2295	85	CUUAACUGAUAUACCCAGCCACU	|||||||	CGACCGGAUGUGGUGUCGGUGU	ssc-miR-4331	3038	GO:0005576(extracellular region),GO:0005581(collagen),GO:0005615(extracellular space),GO:0042593(glucose homeostasis),GO:0042802(identical protein binding),GO:0045721(negative regulation of gluconeogenesis),GO:0051259(protein oligomerization),GO:0051897(positive regulation of protein kinase B signaling cascade),GO:0070374(positive regulation of ERK1 and ERK2 cascade)
ENSSSCG00000016823	ssc	100270814	C1QTNF3	ssc-miR-4331	8mer	861	867	0.0028	0.012	0.078	-0.2172	84	UGCAGCUGCCAAUCACAGCCACA	|||||||	CGACCGGAUGUGGUGUCGGUGU	ssc-miR-4331	3039	GO:0005576(extracellular region),GO:0005581(collagen),GO:0005615(extracellular space),GO:0042593(glucose homeostasis),GO:0042802(identical protein binding),GO:0045721(negative regulation of gluconeogenesis),GO:0051259(protein oligomerization),GO:0051897(positive regulation of protein kinase B signaling cascade),GO:0070374(positive regulation of ERK1 and ERK2 cascade)
ENSSSCG00000016823	ssc	100270814	C1QTNF3	ssc-miR-4331	8mer	867	873	0.00075	0.026	0.079	-0.20425	82	UGCCAAUCACAGCCACAGCCACA	|||||||	CGACCGGAUGUGGUGUCGGUGU	ssc-miR-4331	3040	GO:0005576(extracellular region),GO:0005581(collagen),GO:0005615(extracellular space),GO:0042593(glucose homeostasis),GO:0042802(identical protein binding),GO:0045721(negative regulation of gluconeogenesis),GO:0051259(protein oligomerization),GO:0051897(positive regulation of protein kinase B signaling cascade),GO:0070374(positive regulation of ERK1 and ERK2 cascade)
ENSSSCG00000007941	ssc	100512098	C3H16orf5	ssc-miR-4331	8mer	687	693	0.0028	0.101	0.048	-0.1582	72	GCCCAGCUCCCCUUCCAGCCACA	|||||||	CGACCGGAUGUGGUGUCGGUGU	ssc-miR-4331	2514
ENSSSCG00000000925	ssc	100157029	C5H12orf29	ssc-miR-4331	8mer	435	441	-0.01565	0.04	0.005	-0.28065	92	UGUUAACCUACACCACAGCCACA	||||||||||||||||	CGACCGGAUGUGGUGUCGGUGU	ssc-miR-4331	183	NULL()
ENSSSCG00000000925	ssc	100157029	C5H12orf29	ssc-miR-4331	8mer	441	447	-0.00745	0.054	0.006	-0.25745	89	CCUACACCACAGCCACAGCCACA	||||||||| |||||||	CGACCGGAUGUGGU------GUCGGUGU	ssc-miR-4331	184	NULL()
ENSSSCG00000003363	ssc	100513476	C6H1orf174	ssc-miR-4331	m8	414	420	0.0205	0.007	-0.031	-0.1645	73	UCUGCACGAAGCUGACAGCCACC	|||||||	CGACCGGAUGUGGUGUCGGUGU	ssc-miR-4331	618
ENSSSCG00000002245	ssc	100154146	C7H15orf29	ssc-miR-4331	1a	120	126	0.0038	-0.083	-0.023	-0.2012	81	UUUUUUUCUUUUAAAAGCCACAC	||||||	CGACCGGAUGUGGUGUCGGUGU	ssc-miR-4331	401
ENSSSCG00000014948	ssc	100512671	C9H11orf54	ssc-miR-4331	8mer	197	203	-0.0013	0.027	-0.036	-0.3203	95	CACCAGUCUAUGCCACAGCCACA	||| |||||||	CGACCGGAUGUGGUGUCGGUGU	ssc-miR-4331	3367
ENSSSCG00000006142	ssc	100153915	CA1	ssc-miR-4331	1a	364	370	0.0038	-0.034	-0.006	-0.1352	64	UGUUUUUUAUUUUAUAGCCACAC	||||||	CGACCGGAUGUGGUGUCGGUGU	ssc-miR-4331	1394		00910(Nitrogen metabolism)
ENSSSCG00000006142	ssc	100153915	CA1	ssc-miR-4331	8mer	435	441	-0.01975	0.024	0.005	-0.30075	94	UGUAGGCCUACACCACAGCCACA	||||||||||||||||||	CGACCGGAUGUGGUGUCGGUGU	ssc-miR-4331	1395		00910(Nitrogen metabolism)
ENSSSCG00000006142	ssc	100153915	CA1	ssc-miR-4331	1a	576	582	0.0038	-0.043	0.009	-0.1292	62	AUCCUUCACCUGCUGAGCCACAA	||||||	CGACCGGAUGUGGUGUCGGUGU	ssc-miR-4331	1396		00910(Nitrogen metabolism)
ENSSSCG00000010062	ssc	100157110	CABIN1	ssc-miR-4331	8mer	24	30	0.0028	0.201	-0.066	-0.1722	75	CGCACCCCACCUGCCCAGCCACA	|||||||	CGACCGGAUGUGGUGUCGGUGU	ssc-miR-4331	1449	GO:0005488(binding),GO:0005515(protein binding),GO:0005634(nucleus),GO:0005737(cytoplasm),GO:0016235(aggresome)
ENSSSCG00000011412	ssc	100517557	CACNA2D2	ssc-miR-4331	m8	525	531	-0.026	0.039	0.011	-0.137	65	CCUCUCUCAGGCCUA-----CAGCCACC	|||||| |||||||	CGACCGGAUGUGGUGUCGGUGU	ssc-miR-4331	2709	GO:0005245(voltage-gated calcium channel activity),GO:0005515(protein binding),GO:0005891(voltage-gated calcium channel complex),GO:0007528(neuromuscular junction development),GO:0040014(regulation of multicellular organism growth),GO:0046622(positive regulation of organ growth),GO:0048747(muscle fiber development),GO:0051925(regulation of calcium ion transport via voltage-gated calcium channel a…	04010(MAPK signaling pathway),04260(Cardiac muscle contraction),05410(Hypertrophic cardiomyopathy (HCM)),05412(Arrhythmogenic right ventricular cardiomyopathy (ARVC)),05414(Dilated cardiomyopathy)
ENSSSCG00000011582	ssc	100525717	CAND2	ssc-miR-4331	1a	1920	1926	0.0038	-0.007	-0.011	-0.1132	55	GUGCUUAAUCUGCUGAGCCACAA	||||||	CGACCGGAUGUGGUGUCGGUGU	ssc-miR-4331	2444
ENSSSCG00000001985	ssc	100127149	CBLN3	ssc-miR-4331	m8	1044	1050	0.036	-0.035	0.058	-0.102	51	CAUGAUUCAUCCCUUCAGCCACU	|||||||	CGACCGGAUGUGGUGUCGGUGU	ssc-miR-4331	742
ENSSSCG00000001985	ssc	100127149	CBLN3	ssc-miR-4331	1a	1648	1654	-0.1017	0.052	0.005	-0.1437	67	GUUUGCCUACACCAGAGCCACAG	|||||||||| ||||||	CGACCGGAUGUGGUGUCGGUGU	ssc-miR-4331	743
ENSSSCG00000017160	ssc	100511584	CBX4	ssc-miR-4331	m8	264	270	-0.0105	0.063	-0.013	-0.1215	59	CCGGGACUGACAGGGCAGCCACU	|||||||	CGACCGGAUGUGGUGUCGGUGU	ssc-miR-4331	2897
ENSSSCG00000016579	ssc	100519523	CCDC136	ssc-miR-4331	m8	127	133	-0.0105	0.042	-0.027	-0.1565	71	CCAUCUCCUUAGCCUCAGCCACU	|||||||	CGACCGGAUGUGGUGUCGGUGU	ssc-miR-4331	2801
ENSSSCG00000009896	ssc	100153008	CCDC64	ssc-miR-4331	m8	904	910	0.005	0.021	0.003	-0.132	63	AGAGGGGUCUGCAGUCAGCCACU	|||||||	CGACCGGAUGUGGUGUCGGUGU	ssc-miR-4331	2469
ENSSSCG00000011928	ssc	100516578	CCDC80	ssc-miR-4331	1a	50	56	0.0038	-0.008	-0.028	-0.1312	63	CCUUGCAGCUGUUAAAGCCACAU	||||||	CGACCGGAUGUGGUGUCGGUGU	ssc-miR-4331	2498
ENSSSCG00000015102	ssc	100516029	CCDC84	ssc-miR-4331	1a	39	45	-0.02785	-0.07	-0.029	-0.22585	85	UUCCUGAUACAUUUGAGCCACAA	|||| ||||||	CGACCGGAUGUGGUGUCGGUGU	ssc-miR-4331	3240
ENSSSCG00000008406	ssc	100514454	CCDC88A	ssc-miR-4331	m8	2623	2629	-0.026	-0.002	0.075	-0.114	56	CAUAGUACAGAAUUGCAGCCACC	|||| |||||||	CGACCGGAUGUGGU---GUCGGUGU	ssc-miR-4331	1853
ENSSSCG00000017700	ssc	494459	CCL3L1	ssc-miR-4331	m8	125	131	-0.0105	-0.025	-0.026	-0.2225	84	CUGGCUGUUGCCAAACAGCCACU	|||||||	CGACCGGAUGUGGUGUCGGUGU	ssc-miR-4331	2894		04060(Cytokine-cytokine receptor interaction),04062(Chemokine signaling pathway),05142(Chagas disease (American trypanosomiasis)),05323(Rheumatoid arthritis)
ENSSSCG00000017705	ssc	396613	CCL5	ssc-miR-4331	m8	232	238	-0.0105	0.035	-0.021	-0.1575	71	UUUGGACCCUUGGCACAGCCACG	|||||||	CGACCGGAUGUGGUGUCGGUGU	ssc-miR-4331	3439		04060(Cytokine-cytokine receptor interaction),04062(Chemokine signaling pathway),04620(Toll-like receptor signaling pathway),04621(NOD-like receptor signaling pathway),04623(Cytosolic DNA-sensing pathway),05020(Prion diseases),05142(Chagas disease (American trypanosomiasis)),05323(Rheumatoid arthritis)
ENSSSCG00000006095	ssc	100512048	CCNE2	ssc-miR-4331	8mer	259	265	0.0028	0.002	-0.026	-0.3312	96	UGACUGGAUAGAAGCCAGCCACA	|||||||	CGACCGGAUGUGGUGUCGGUGU	ssc-miR-4331	1077		04110(Cell cycle),04114(Oocyte meiosis),04115(p53 signaling pathway),05200(Pathways in cancer),05215(Prostate cancer),05222(Small cell lung cancer)
ENSSSCG00000017024	ssc	595110	CCNG1	ssc-miR-4331	1a	1046	1052	0.0038	-0.07	-0.01	-0.1752	76	GAAAAUAAACCAAAGAGCCACAG	||||||	CGACCGGAUGUGGUGUCGGUGU	ssc-miR-4331	3590	GO:0005515(protein binding),GO:0005634(nucleus),GO:0007049(cell cycle),GO:0007067(mitosis),GO:0051301(cell division)	04115(p53 signaling pathway)
ENSSSCG00000002509	ssc	100157799	CCNK	ssc-miR-4331	8mer	308	314	0.0069	0.03	-0.017	-0.2901	93	AGUGAGAAUGCGAACCAGCCACA	|||||||	CGACCGGAUGUGGUGUCGGUGU	ssc-miR-4331	606
ENSSSCG00000006452	ssc	100124526	CD1D	ssc-miR-4331	8mer	1220	1226	-0.0095	0.047	0.119	-0.1535	70	UGCUGGCCUCUGCCACAGCCACA	|||||||| |||||||	CGACCGGAUGUGGUGUCGGUGU	ssc-miR-4331	880	GO:0005515(protein binding),GO:0005737(cytoplasm),GO:0006955(immune response),GO:0009986(cell surface),GO:0016020(membrane),GO:0019882(antigen processing and presentation),GO:0030882(lipid antigen binding),GO:0030884(exogenous lipid antigen binding),GO:0042102(positive regulation of T cell proliferation),GO:0042393(histone binding),GO:0042612(MHC class I protein complex),GO:0043499(eukaryotic cel…	04640(Hematopoietic cell lineage)
ENSSSCG00000005211	ssc	574058	CD274	ssc-miR-4331	m8	2086	2092	0.005	-0.028	0.058	-0.126	61	UCCUCUUUAUAGAAGCAGCCACU	|||||||	CGACCGGAUGUGGUGUCGGUGU	ssc-miR-4331	886	GO:0005515(protein binding),GO:0009897(external side of plasma membrane),GO:0016020(membrane),GO:0016021(integral to membrane),GO:0042130(negative regulation of T cell proliferation)	04514(Cell adhesion molecules (CAMs))
ENSSSCG00000007440	ssc	397395	CD40	ssc-miR-4331	8mer	234	240	0.00485	-0.031	-0.03	-0.36615	98	AACUUUGGGGAGUCACAGCCACA	|||||||	CGACCGGAUGUGGUGUCGGUGU	ssc-miR-4331	1767		04060(Cytokine-cytokine receptor interaction),04514(Cell adhesion molecules (CAMs)),04620(Toll-like receptor signaling pathway),04672(Intestinal immune network for IgA production),05144(Malaria),05145(Toxoplasmosis),05310(Asthma),05320(Autoimmune thyroid disease),05322(Systemic lupus erythematosus),05330(Allograft rejection),05340(Primary immunodeficiency),05416(Viral myocarditis)
ENSSSCG00000008217	ssc	396627	CD8A	ssc-miR-4331	m8	23	29	0.005	-0.077	-0.035	-0.268	91	ACAUGCCCCACGCAGCAGCCACU	|||||||	CGACCGGAUGUGGUGUCGGUGU	ssc-miR-4331	1552	GO:0002456(T cell mediated immunity),GO:0005515(protein binding),GO:0007166(cell surface receptor signaling pathway),GO:0009897(external side of plasma membrane),GO:0009986(cell surface),GO:0042803(protein homodimerization activity),GO:0045065(cytotoxic T cell differentiation),GO:0050850(positive regulation of calcium-mediated signaling),GO:0051607(defense response to virus)	04514(Cell adhesion molecules (CAMs)),04612(Antigen processing and presentation),04640(Hematopoietic cell lineage),04660(T cell receptor signaling pathway),05340(Primary immunodeficiency)
ENSSSCG00000003949	ssc	397379	CDC20	ssc-miR-4331	1a	63	69	-0.0173	-0.051	-0.028	-0.1953	80	UUACUUUUCUAAUAA--AGCCACAU	||| ||||||	CGACCGGAUGUGGUGUCGGUGU	ssc-miR-4331	936	GO:0000922(spindle pole),GO:0005515(protein binding),GO:0005680(anaphase-promoting complex),GO:0005737(cytoplasm),GO:0005815(microtubule organizing center),GO:0005856(cytoskeleton),GO:0007049(cell cycle),GO:0007067(mitosis),GO:0008022(protein C-terminus binding),GO:0019899(enzyme binding),GO:0031145(anaphase-promoting complex-dependent proteasomal ubiquitin-dependent protein catabolic process),GO…	04110(Cell cycle),04114(Oocyte meiosis),04120(Ubiquitin mediated proteolysis)
ENSSSCG00000004403	ssc	100511111	CDC40	ssc-miR-4331	1a	1429	1435	0.01435	-0.082	-0.001	-0.16765	74	AAAUGACCAGGCUAUAGCCACAU	||||||	CGACCGGAUGUGGUGUCGGUGU	ssc-miR-4331	851		03040(Spliceosome)
ENSSSCG00000004403	ssc	100511111	CDC40	ssc-miR-4331	m8	1630	1636	0.005	-0.012	-0.016	-0.184	78	ACUUUUCUUUAGUCCCAGCCACU	|||||||	CGACCGGAUGUGGUGUCGGUGU	ssc-miR-4331	852		03040(Spliceosome)
ENSSSCG00000015961	ssc	100154583	CDCA7	ssc-miR-4331	8mer	939	945	-0.0054	0.028	0.025	-0.2624	90	CACCAGCCUAUACCACAGCCACA	||||| |||||||	CGACCGGAUGUGGUGUCGGUGU	ssc-miR-4331	3360
ENSSSCG00000015961	ssc	100154583	CDCA7	ssc-miR-4331	8mer	961	967	0.0028	0	0.022	-0.2852	92	AGCAACUCGGGAUCUCAGCCACA	|||||||	CGACCGGAUGUGGUGUCGGUGU	ssc-miR-4331	3361
ENSSSCG00000009578	ssc	100157041	CDK20	ssc-miR-4331	8mer	728	734	-0.0136	0.017	0.028	-0.2786	91	GCUACAGCUACACCACAGCCACA	|||||||||||||||	CGACCGGAUGUGGUGUCGGUGU	ssc-miR-4331	1741	GO:0000166(nucleotide binding),GO:0004672(protein kinase activity),GO:0004674(protein serine/threonine kinase activity),GO:0004713(protein tyrosine kinase activity),GO:0005524(ATP binding),GO:0006468(protein phosphorylation),GO:0016301(kinase activity),GO:0016310(phosphorylation),GO:0016772(transferase activity, transferring phosphorus-containing groups)
ENSSSCG00000009578	ssc	100157041	CDK20	ssc-miR-4331	8mer	78	84	-0.00745	0.027	-0.057	-0.34745	97	AGCUCUGGCCUGAUU--CAGCCACA	||||||| |||||||	CGACCGGAUGUGGUGUCGGUGU	ssc-miR-4331	1742	GO:0000166(nucleotide binding),GO:0004672(protein kinase activity),GO:0004674(protein serine/threonine kinase activity),GO:0004713(protein tyrosine kinase activity),GO:0005524(ATP binding),GO:0006468(protein phosphorylation),GO:0016301(kinase activity),GO:0016310(phosphorylation),GO:0016772(transferase activity, transferring phosphorus-containing groups)
ENSSSCG00000001080	ssc	100512355	CDKAL1	ssc-miR-4331	8mer	120	126	0.0028	-0.035	-0.05	-0.3922	98	CUGGUCUCUGCUCUUCAGCCACA	|||||||	CGACCGGAUGUGGUGUCGGUGU	ssc-miR-4331	285
ENSSSCG00000006618	ssc	100515828	CELF3	ssc-miR-4331	8mer	1570	1576	-0.0259	0.057	0.002	-0.2769	91	UGCUGGCCUACACCACAGCCACA	|||||||||||||||||||||	CGACCGGAUGUGGUGUCGGUGU	ssc-miR-4331	1372	GO:0000166(nucleotide binding),GO:0000381(regulation of alternative nuclear mRNA splicing, via spliceosome),GO:0003676(nucleic acid binding),GO:0003723(RNA binding),GO:0005634(nucleus),GO:0005737(cytoplasm),GO:0007283(spermatogenesis),GO:0008380(RNA splicing),GO:0030317(sperm motility),GO:0048026(positive regulation of nuclear mRNA splicing, via spliceosome)
ENSSSCG00000006618	ssc	100515828	CELF3	ssc-miR-4331	8mer	569	575	0.0028	0.057	0.028	-0.2222	84	UGCCUCUCUGCCAGUCAGCCACA	|||||||	CGACCGGAUGUGGUGUCGGUGU	ssc-miR-4331	1373	GO:0000166(nucleotide binding),GO:0000381(regulation of alternative nuclear mRNA splicing, via spliceosome),GO:0003676(nucleic acid binding),GO:0003723(RNA binding),GO:0005634(nucleus),GO:0005737(cytoplasm),GO:0007283(spermatogenesis),GO:0008380(RNA splicing),GO:0030317(sperm motility),GO:0048026(positive regulation of nuclear mRNA splicing, via spliceosome)
ENSSSCG00000010477	ssc	100154549	CEP55	ssc-miR-4331	1a	633	639	-0.00675	-0.009	-0.01	-0.12475	60	GGAAUACUCUUAUGUAGCCACAC	||||||	CGACCGGAUGUGGUGUCGGUGU	ssc-miR-4331	2672
ENSSSCG00000012278	ssc	100522293	CFP	ssc-miR-4331	8mer	2170	2176	0.0028	0.056	-0.035	-0.2862	92	UCUGACCCCCAACUCCAGCCACA	|||||||	CGACCGGAUGUGGUGUCGGUGU	ssc-miR-4331	1660
ENSSSCG00000006701	ssc	100154153	CHD1L	ssc-miR-4331	m8	413	419	0.0205	-0.013	0	-0.1535	70	AGAAAGAAGUGCCUUCAGCCACU	|||||||	CGACCGGAUGUGGUGUCGGUGU	ssc-miR-4331	925	GO:0000166(nucleotide binding),GO:0003676(nucleic acid binding),GO:0003677(DNA binding),GO:0004386(helicase activity),GO:0005515(protein binding),GO:0005524(ATP binding),GO:0005634(nucleus),GO:0005737(cytoplasm),GO:0005886(plasma membrane),GO:0006200(ATP catabolic process),GO:0006338(chromatin remodeling),GO:0006974(response to DNA damage stimulus),GO:0008026(ATP-dependent helicase activity),GO:0…
ENSSSCG00000015476	ssc	396865	CHI3L1	ssc-miR-4331	8mer	374	380	0.00485	0.019	-0.05	-0.33615	96	UCUCACAAGAAGCAGCAGCCACA	|||||||	CGACCGGAUGUGGUGUCGGUGU	ssc-miR-4331	3585	GO:0003824(catalytic activity),GO:0004553(hydrolase activity, hydrolyzing O-glycosyl compounds),GO:0004568(chitinase activity),GO:0005529(),GO:0005576(extracellular region),GO:0005615(extracellular space),GO:0005737(cytoplasm),GO:0005783(endoplasmic reticulum),GO:0005975(carbohydrate metabolic process),GO:0006032(chitin catabolic process),GO:0006954(inflammatory response),GO:0007250(activation of…	00520(Amino sugar and nucleotide sugar metabolism)
ENSSSCG00000001762	ssc	100156043	CIB2	ssc-miR-4331	8mer	207	213	0.0028	0.172	-0.035	-0.1702	75	AGUGCCCCCGUGGUCCAGCCACA	|||||||	CGACCGGAUGUGGUGUCGGUGU	ssc-miR-4331	306
ENSSSCG00000011657	ssc	100294676	CLDN18	ssc-miR-4331	8mer	1292	1298	0.0028	0.059	0.062	-0.1862	78	UUUAAGAGCUCUCUGCAGCCACA	|||||||	CGACCGGAUGUGGUGUCGGUGU	ssc-miR-4331	2034		04514(Cell adhesion molecules (CAMs)),04530(Tight junction),04670(Leukocyte transendothelial migration),05160(Hepatitis C)
ENSSSCG00000000648	ssc	100038025	CLEC7A	ssc-miR-4331	1a	420	426	-0.00675	-0.04	-0.002	-0.14775	69	UCCAGCAACAGGAUUAGCCACAA	||||||	CGACCGGAUGUGGUGUCGGUGU	ssc-miR-4331	131	GO:0001846(opsonin binding),GO:0001872((1->3)-beta-D-glucan binding),GO:0001874((1->3)-beta-D-glucan receptor activity),GO:0001878(response to yeast),GO:0001879(detection of yeast),GO:0002221(pattern recognition receptor signaling pathway),GO:0002238(response to molecule of fungal origin),GO:0002752(cell surface pattern recognition receptor signaling pathway),GO:0005488(binding),GO:0005529(),GO:0…	04145(Phagosome)
ENSSSCG00000001711	ssc	100154589	CLIC5	ssc-miR-4331	8mer	673	679	0.0028	-0.052	0.046	-0.3132	95	GGGUGCUCUCUGAUUCAGCCACA	|||||||	CGACCGGAUGUGGUGUCGGUGU	ssc-miR-4331	311	GO:0005247(voltage-gated chloride channel activity),GO:0005515(protein binding),GO:0005626(insoluble fraction),GO:0006821(chloride transport),GO:0007605(sensory perception of sound),GO:0008104(protein localization),GO:0015629(actin cytoskeleton),GO:0016020(membrane),GO:0032420(stereocilium),GO:0050885(neuromuscular process controlling balance),GO:0060088(auditory receptor cell stereocilium organi…
ENSSSCG00000011666	ssc	100157330	CLSTN2	ssc-miR-4331	8mer	1701	1707	0.0028	0.047	0.077	-0.1832	78	CAUAUUGGCUUGGCACAGCCACA	|||||||	CGACCGGAUGUGGUGUCGGUGU	ssc-miR-4331	2740
ENSSSCG00000011234	ssc	100511961	CMTM7	ssc-miR-4331	m8	398	404	0.005	-0.078	-0.017	-0.251	89	CCUCUUAUAAAAACACAGCCACC	|||||||	CGACCGGAUGUGGUGUCGGUGU	ssc-miR-4331	1928	GO:0016020(membrane),GO:0016021(integral to membrane)
ENSSSCG00000017420	ssc	100511587	CNP	ssc-miR-4331	m8	279	285	-0.0415	0.092	-0.012	-0.1225	59	GCUGGGCCUGGACCACAGCCACG	||||| |||||||	CGACCGGAUGUGGUGUCGGUGU	ssc-miR-4331	2995	GO:0003824(catalytic activity),GO:0004113(2',3'-cyclic-nucleotide 3'-phosphodiesterase activity),GO:0005524(ATP binding),GO:0005615(extracellular space),GO:0005622(intracellular),GO:0005624(membrane fraction),GO:0005737(cytoplasm),GO:0007409(axonogenesis),GO:0008344(adult locomotory behavior),GO:0009214(cyclic nucleotide catabolic process),GO:0009636(response to toxin),GO:0016020(membrane),GO:001…
ENSSSCG00000017799	ssc	100517495	CPD	ssc-miR-4331	m8	236	242	0.036	-0.077	-0.016	-0.218	84	GCAGCAGAGAUGGGACAGCCACU	|||||||	CGACCGGAUGUGGUGUCGGUGU	ssc-miR-4331	3373
ENSSSCG00000006135	ssc	100152057	CPNE3	ssc-miR-4331	8mer	1141	1147	-0.0177	0.049	0.126	-0.1527	70	UGCCAGCCUACACCACAGCCACA	|||||||||||||||||	CGACCGGAUGUGGUGUCGGUGU	ssc-miR-4331	907	GO:0004674(protein serine/threonine kinase activity),GO:0005515(protein binding),GO:0005829(cytosol)
ENSSSCG00000001567	ssc	100152591	CPNE5	ssc-miR-4331	m8	296	302	-0.0105	0.021	-0.018	-0.1685	74	GCCUAGGGUCCCUGUCAGCCACC	|||||||	CGACCGGAUGUGGUGUCGGUGU	ssc-miR-4331	330	GO:0005515(protein binding),GO:0043005(neuron projection),GO:0043025(neuronal cell body)
ENSSSCG00000013915	ssc	100523662	CRTC1	ssc-miR-4331	8mer	876	882	-0.0054	0.154	-0.029	-0.1904	79	GCAGCUGGGCUACCC--CAGCCACA	|||| |||||||	CGACCGGAUGUGGUGUCGGUGU	ssc-miR-4331	4048	GO:0005634(nucleus),GO:0005737(cytoplasm),GO:0032793(positive regulation of CREB transcription factor activity)
ENSSSCG00000010200	ssc	100157878	CSGALNACT2	ssc-miR-4331	8mer	358	364	-0.01975	0.051	-0.009	-0.28775	92	UGCCGGCCUACACCACAGCCACA	||||||||||||||||||	CGACCGGAUGUGGUGUCGGUGU	ssc-miR-4331	2221		00532(Glycosaminoglycan biosynthesis - chondroitin sulfate),01100(Metabolic pathways)
ENSSSCG00000011264	ssc	100519275	CSRNP1	ssc-miR-4331	m8	204	210	0.005	0.072	-0.019	-0.103	52	AGGGGCUUUCUCUUCCAGCCACC	|||||||	CGACCGGAUGUGGUGUCGGUGU	ssc-miR-4331	2267	GO:0003700(sequence-specific DNA binding transcription factor activity),GO:0005634(nucleus),GO:0006355(regulation of transcription, DNA-dependent),GO:0009791(post-embryonic development),GO:0045944(positive regulation of transcription from RNA polymerase II promoter),GO:0048008(platelet-derived growth factor receptor signaling pathway),GO:0048705(skeletal system morphogenesis),GO:0060021(palate de…
ENSSSCG00000011264	ssc	100519275	CSRNP1	ssc-miR-4331	m8	377	383	0.005	0.02	-0.003	-0.139	66	UCCUUAGCCCAAAGACAGCCACC	|||||||	CGACCGGAUGUGGUGUCGGUGU	ssc-miR-4331	2268	GO:0003700(sequence-specific DNA binding transcription factor activity),GO:0005634(nucleus),GO:0006355(regulation of transcription, DNA-dependent),GO:0009791(post-embryonic development),GO:0045944(positive regulation of transcription from RNA polymerase II promoter),GO:0048008(platelet-derived growth factor receptor signaling pathway),GO:0048705(skeletal system morphogenesis),GO:0060021(palate de…
ENSSSCG00000011264	ssc	100519275	CSRNP1	ssc-miR-4331	m8	397	403	0.005	-0.06	-0.001	-0.217	84	ACCCAGGGCUGAAAUCAGCCACU	|||||||	CGACCGGAUGUGGUGUCGGUGU	ssc-miR-4331	2269	GO:0003700(sequence-specific DNA binding transcription factor activity),GO:0005634(nucleus),GO:0006355(regulation of transcription, DNA-dependent),GO:0009791(post-embryonic development),GO:0045944(positive regulation of transcription from RNA polymerase II promoter),GO:0048008(platelet-derived growth factor receptor signaling pathway),GO:0048705(skeletal system morphogenesis),GO:0060021(palate de…
ENSSSCG00000013174	ssc	100519699	CTNND1	ssc-miR-4331	1a	3965	3971	-0.00675	0.03	-0.023	-0.09875	50	GCAACACCAGAUCCGAGCCACAU	||||||	CGACCGGAUGUGGUGUCGGUGU	ssc-miR-4331	1673	GO:0001738(morphogenesis of a polarized epithelium),GO:0005102(receptor binding),GO:0005488(binding),GO:0005515(protein binding),GO:0005624(membrane fraction),GO:0005634(nucleus),GO:0005737(cytoplasm),GO:0005829(cytosol),GO:0005886(plasma membrane),GO:0005911(cell-cell junction),GO:0005913(cell-cell adherens junction),GO:0007155(cell adhesion),GO:0007435(salivary gland morphogenesis),GO:0016337(c…	04520(Adherens junction),04670(Leukocyte transendothelial migration)
ENSSSCG00000013174	ssc	100519699	CTNND1	ssc-miR-4331	1a	4083	4089	0.0038	0.021	-0.031	-0.1052	52	GUCCUUAAUCAGCUGAGCCACAA	||||||	CGACCGGAUGUGGUGUCGGUGU	ssc-miR-4331	1674	GO:0001738(morphogenesis of a polarized epithelium),GO:0005102(receptor binding),GO:0005488(binding),GO:0005515(protein binding),GO:0005624(membrane fraction),GO:0005634(nucleus),GO:0005737(cytoplasm),GO:0005829(cytosol),GO:0005886(plasma membrane),GO:0005911(cell-cell junction),GO:0005913(cell-cell adherens junction),GO:0007155(cell adhesion),GO:0007435(salivary gland morphogenesis),GO:0016337(c…	04520(Adherens junction),04670(Leukocyte transendothelial migration)
ENSSSCG00000006781	ssc	100520738	CTTNBP2NL	ssc-miR-4331	m8	1816	1822	0.005	-0.054	0.047	-0.163	73	CCAACAUUUAUCCAACAGCCACU	|||||||	CGACCGGAUGUGGUGUCGGUGU	ssc-miR-4331	1047	GO:0005515(protein binding),GO:0015629(actin cytoskeleton)
ENSSSCG00000007683	ssc	100521258	CUX1	ssc-miR-4331	8mer	171	177	0.0069	0.02	-0.041	-0.3241	96	CUUAAAAGAUGGUCUCAGCCACA	|||||||	CGACCGGAUGUGGUGUCGGUGU	ssc-miR-4331	2583	GO:0006891(intra-Golgi vesicle-mediated transport),GO:0030173(integral to Golgi membrane)
ENSSSCG00000007683	ssc	100521258	CUX1	ssc-miR-4331	8mer	826	832	0.0028	0.047	-0.052	-0.3122	95	AUAAACACAUUGUUGCAGCCACA	|||||||	CGACCGGAUGUGGUGUCGGUGU	ssc-miR-4331	2584	GO:0006891(intra-Golgi vesicle-mediated transport),GO:0030173(integral to Golgi membrane)
ENSSSCG00000001901	ssc	100152910	CYP1A2	ssc-miR-4331	8mer	492	498	-0.02385	0.047	0.013	-0.27385	91	CACUGGCCUACACCACAGCCACA	||||||||||||||||||||	CGACCGGAUGUGGUGUCGGUGU	ssc-miR-4331	652	GO:0004497(monooxygenase activity),GO:0005506(iron ion binding),GO:0005792(microsome),GO:0006706(steroid catabolic process),GO:0006725(cellular aromatic compound metabolic process),GO:0006778(porphyrin-containing compound metabolic process),GO:0009055(electron carrier activity),GO:0009403(toxin biosynthetic process),GO:0009404(toxin metabolic process),GO:0009791(post-embryonic development),GO:000…	00232(Caffeine metabolism),00380(Tryptophan metabolism),00591(Linoleic acid metabolism),00830(Retinol metabolism),00980(Metabolism of xenobiotics by cytochrome P450),00982(Drug metabolism - cytochrome P450),01100(Metabolic pathways)
ENSSSCG00000006238	ssc	448985	CYP7A1	ssc-miR-4331	1a	950	956	0.0038	-0.037	-0.016	-0.1482	69	AGGAAAAAUAACGUAAGCCACAU	||||||	CGACCGGAUGUGGUGUCGGUGU	ssc-miR-4331	1212		00120(Primary bile acid biosynthesis),00140(Steroid hormone biosynthesis),01100(Metabolic pathways),03320(PPAR signaling pathway),04976(Bile secretion)
ENSSSCG00000000130	ssc	100240722	CYTH4	ssc-miR-4331	8mer	1113	1119	0.00485	0.037	0.068	-0.20015	81	CUUAAGGCAGAGUCUCAGCCACA	|||||||	CGACCGGAUGUGGUGUCGGUGU	ssc-miR-4331	35	GO:0005086(ARF guanyl-nucleotide exchange factor activity),GO:0005515(protein binding),GO:0005543(phospholipid binding),GO:0005622(intracellular),GO:0005886(plasma membrane),GO:0032012(regulation of ARF protein signal transduction)
ENSSSCG00000013079	ssc	100520824	DAGLA	ssc-miR-4331	8mer	1915	1921	0.00485	0.155	0.02	-0.13015	62	CCACCCCCAAGGCUGCAGCCACA	|||||||	CGACCGGAUGUGGUGUCGGUGU	ssc-miR-4331	1554	GO:0004806(triglyceride lipase activity),GO:0006629(lipid metabolic process),GO:0016787(hydrolase activity)
ENSSSCG00000006048	ssc	100155764	DCAF13	ssc-miR-4331	1a	480	486	-0.1017	0.056	0.002	-0.1427	67	GCCAGCCUACACCAUAGCCACAG	|||||||||| ||||||	CGACCGGAUGUGGUGUCGGUGU	ssc-miR-4331	1271	GO:0005515(protein binding),GO:0080008(CUL4 RING ubiquitin ligase complex)
ENSSSCG00000015947	ssc	100156199	DCAF17	ssc-miR-4331	1a	22	28	0.0038	0.003	-0.03	-0.1222	59	ACUUAUGAGACUUCUAGCCACAC	||||||	CGACCGGAUGUGGUGUCGGUGU	ssc-miR-4331	4141
ENSSSCG00000009490	ssc	574066	DCT	ssc-miR-4331	8mer	553	559	-0.0218	0.096	0.025	-0.2108	83	UGCUGGCCUACACAGCAGCCACA	|||||||||||| |||||||	CGACCGGAUGUGGUGUCGGUGU	ssc-miR-4331	1593	GO:0002052(positive regulation of neuroblast proliferation),GO:0004167(dopachrome isomerase activity),GO:0005737(cytoplasm),GO:0005792(microsome),GO:0005829(cytosol),GO:0006583(melanin biosynthetic process from tyrosine),GO:0008152(metabolic process),GO:0016020(membrane),GO:0016021(integral to membrane),GO:0016491(oxidoreductase activity),GO:0016853(isomerase activity),GO:0021847(ventricular zone…	00350(Tyrosine metabolism),01100(Metabolic pathways),04916(Melanogenesis)
ENSSSCG00000010247	ssc	100153111	DDX21	ssc-miR-4331	m8	433	439	0.0205	-0.056	0.002	-0.1945	80	GUAAUUGGGAUUCCUCAGCCACU	|||||||	CGACCGGAUGUGGUGUCGGUGU	ssc-miR-4331	2123
ENSSSCG00000017289	ssc	100512557	DDX42	ssc-miR-4331	m8	1762	1768	-0.0725	-0.023	0.1	-0.1565	71	UUCUGGCCUUAGCCUCAGCCACU	||||||| |||||||	CGACCGGAUGUGGUGUCGGUGU	ssc-miR-4331	3777	GO:0003676(nucleic acid binding),GO:0004386(helicase activity),GO:0005515(protein binding),GO:0005524(ATP binding),GO:0005634(nucleus),GO:0005737(cytoplasm),GO:0008026(ATP-dependent helicase activity),GO:0008104(protein localization),GO:0045767(regulation of anti-apoptosis)	03040(Spliceosome)
ENSSSCG00000005083	ssc	100152785	DHRS7	ssc-miR-4331	8mer	717	723	-0.0095	0.085	0.053	-0.1815	78	UGCCAGCCUACGCCACAGCCACA	|||||| |||||||	CGACCGGAUGUGGUGUCGGUGU	ssc-miR-4331	1111	GO:0000166(nucleotide binding),GO:0008152(metabolic process),GO:0016491(oxidoreductase activity),GO:0055114(oxidation-reduction process)
ENSSSCG00000005083	ssc	100152785	DHRS7	ssc-miR-4331	8mer	723	729	0.00075	0.068	0.054	-0.18725	79	CCUACGCCACAGCCACAGCCACA	|||||||	CGACCGGAUGUGGUGUCGGUGU	ssc-miR-4331	1112	GO:0000166(nucleotide binding),GO:0008152(metabolic process),GO:0016491(oxidoreductase activity),GO:0055114(oxidation-reduction process)
ENSSSCG00000015611	ssc	100511829	DIEXF	ssc-miR-4331	1a	1139	1145	0.0038	-0.005	-0.024	-0.1242	60	AUUAGUUAACCGCUGAGCCACAA	||||||	CGACCGGAUGUGGUGUCGGUGU	ssc-miR-4331	3087	GO:0005634(nucleus)
ENSSSCG00000015611	ssc	100511829	DIEXF	ssc-miR-4331	8mer	172	178	0.00485	-0.061	-0.041	-0.40715	99	UGAAACGUUCAGUGUCAGCCACA	|||||||	CGACCGGAUGUGGUGUCGGUGU	ssc-miR-4331	3088	GO:0005634(nucleus)
ENSSSCG00000015030	ssc	397054	DLAT	ssc-miR-4331	1a	2130	2136	0.0038	-0.072	-0.024	-0.1912	79	GACCAUAUCAGUAUGAGCCACAU	||||||	CGACCGGAUGUGGUGUCGGUGU	ssc-miR-4331	2772		00010(Glycolysis / Gluconeogenesis),00020(Citrate cycle (TCA cycle)),00620(Pyruvate metabolism),01100(Metabolic pathways)
ENSSSCG00000012375	ssc	100516124	DLG3	ssc-miR-4331	8mer	1363	1369	0.0028	0.046	0.062	-0.1992	81	GGCCCUGAGCUUGGCCAGCCACA	|||||||	CGACCGGAUGUGGUGUCGGUGU	ssc-miR-4331	1873
ENSSSCG00000012375	ssc	100516124	DLG3	ssc-miR-4331	8mer	1791	1797	-0.0013	-0.011	-0.011	-0.3333	96	UGCUUUGAGCGCUAC----CAGCCACA	|||| |||||||	CGACCGGAUGUGGUGUCGGUGU	ssc-miR-4331	1874
ENSSSCG00000004755	ssc	100152163	DLL4	ssc-miR-4331	m8	665	671	-0.0105	0.051	-0.001	-0.1215	59	CUUACCUGGCUUCCACAGCCACU	|||||||	CGACCGGAUGUGGUGUCGGUGU	ssc-miR-4331	1310	GO:0001525(angiogenesis),GO:0005112(Notch binding),GO:0005509(calcium ion binding),GO:0005515(protein binding),GO:0007154(cell communication),GO:0007219(Notch signaling pathway),GO:0007275(multicellular organismal development),GO:0016020(membrane),GO:0016021(integral to membrane),GO:0043537(negative regulation of blood vessel endothelial cell migration),GO:0050767(regulation of neurogenesis)	04330(Notch signaling pathway)
ENSSSCG00000015393	ssc	100521327	DMTF1	ssc-miR-4331	1a	131	137	-0.0384	-0.028	-0.023	-0.1884	79	UAGCUACAGUGCUUAAGCCACAU	||||| ||||||	CGACCGGAUGUGGUG---UCGGUGU	ssc-miR-4331	3102	GO:0003677(DNA binding),GO:0005634(nucleus),GO:0005737(cytoplasm)
ENSSSCG00000015393	ssc	100521327	DMTF1	ssc-miR-4331	1a	34	40	0.01435	0.001	-0.03	-0.11365	56	UAGUUCAGGCAAAGAAGCCACAC	||||||	CGACCGGAUGUGGUGUCGGUGU	ssc-miR-4331	3104	GO:0003677(DNA binding),GO:0005634(nucleus),GO:0005737(cytoplasm)
ENSSSCG00000011770	ssc	100154656	DNAJC19	ssc-miR-4331	1a	446	452	0.046	-0.077	-0.026	-0.156	71	UUCAAAGUGAAAUUUAGCCACAA	||||||	CGACCGGAUGUGGUGUCGGUGU	ssc-miR-4331	1811	GO:0005739(mitochondrion),GO:0007601(visual perception),GO:0031072(heat shock protein binding),GO:0048806(genitalia development)
ENSSSCG00000007252	ssc	100302109	DNMT3B	ssc-miR-4331	1a	1258	1264	0.0038	-0.057	-0.024	-0.1762	77	UUUUUUUGUAACUGGAGCCACAU	||||||	CGACCGGAUGUGGUGUCGGUGU	ssc-miR-4331	2199		00270(Cysteine and methionine metabolism),01100(Metabolic pathways)
ENSSSCG00000007488	ssc	100144540	DOK5	ssc-miR-4331	8mer	41	47	0.00485	0.007	-0.063	-0.36115	98	ACGCUUGAGAUGUGUCAGCCACA	|||||||	CGACCGGAUGUGGUGUCGGUGU	ssc-miR-4331	1716
ENSSSCG00000007462	ssc	397433	DRK1	ssc-miR-4331	m8	268	274	0.005	-0.043	-0.013	-0.212	83	CACGAGCAGAACUUACAGCCACC	|||||||	CGACCGGAUGUGGUGUCGGUGU	ssc-miR-4331	2575	GO:0005216(ion channel activity),GO:0005244(voltage-gated ion channel activity),GO:0005249(voltage-gated potassium channel activity),GO:0005267(potassium channel activity),GO:0005515(protein binding),GO:0006810(transport),GO:0006811(ion transport),GO:0006813(potassium ion transport),GO:0008076(voltage-gated potassium channel complex),GO:0016020(membrane),GO:0016021(integral to membrane),GO:003476…	04742(Taste transduction)
ENSSSCG00000007323	ssc	100152867	DSN1	ssc-miR-4331	1a	603	609	0.0038	-0.023	0.011	-0.1072	53	GUUCUUAACCCACUGAGCCACAA	||||||	CGACCGGAUGUGGUGUCGGUGU	ssc-miR-4331	2744	GO:0000444(MIS12/MIND type complex),GO:0005515(protein binding),GO:0005634(nucleus),GO:0005737(cytoplasm)
ENSSSCG00000001000	ssc	100134957	ECI2	ssc-miR-4331	8mer	884	890	-0.0095	0.068	-0.02	-0.2715	91	CGCCAGCCUACGCCACAGCCACA	|||||| |||||||	CGACCGGAUGUGGUGUCGGUGU	ssc-miR-4331	329	GO:0000062(fatty-acyl-CoA binding),GO:0003824(catalytic activity),GO:0005488(binding),GO:0005739(mitochondrion),GO:0008152(metabolic process),GO:0009062(fatty acid catabolic process),GO:0016853(isomerase activity),GO:0043231(intracellular membrane-bounded organelle)	00071(Fatty acid metabolism),04146(Peroxisome)
ENSSSCG00000001903	ssc	100156966	EDC3	ssc-miR-4331	m8	321	327	0.036	-0.011	-0.008	-0.144	67	UGUGUUUCAGGUUUACAGCCACU	|||||||	CGACCGGAUGUGGUGUCGGUGU	ssc-miR-4331	561		03018(RNA degradation)
ENSSSCG00000007527	ssc	100049663	EDN3	ssc-miR-4331	1a	904	910	0.0038	-0.058	0.017	-0.1362	65	AAUGGCUUCAAAAAAAGCCACAA	||||||	CGACCGGAUGUGGUGUCGGUGU	ssc-miR-4331	2328
ENSSSCG00000009031	ssc	397457	EDNRA	ssc-miR-4331	m8	2099	2105	-0.0105	-0.028	-0.002	-0.2015	81	GGCUGGAUUUUAGCACAGCCACG	|||||||	CGACCGGAUGUGGUGUCGGUGU	ssc-miR-4331	2045	GO:0001569(patterning of blood vessels),GO:0001666(response to hypoxia),GO:0001701(in utero embryonic development),GO:0004871(signal transducer activity),GO:0004872(receptor activity),GO:0004930(G-protein coupled receptor activity),GO:0004962(endothelin receptor activity),GO:0005515(protein binding),GO:0005886(plasma membrane),GO:0007165(signal transduction),GO:0007186(G-protein coupled receptor …	04020(Calcium signaling pathway),04080(Neuroactive ligand-receptor interaction),04270(Vascular smooth muscle contraction)
ENSSSCG00000007839	ssc	100523723	EEF2K	ssc-miR-4331	1a	3483	3489	-0.11225	0.074	0.006	-0.13125	63	GCCGGCCUACACCAGAGCCACAG	||||||||||| ||||||	CGACCGGAUGUGGUGUCGGUGU	ssc-miR-4331	2636	GO:0004674(protein serine/threonine kinase activity),GO:0004686(elongation factor-2 kinase activity),GO:0005488(binding),GO:0005509(calcium ion binding),GO:0005516(calmodulin binding),GO:0005524(ATP binding),GO:0006468(protein phosphorylation),GO:0016772(transferase activity, transferring phosphorus-containing groups),GO:0031952(regulation of protein autophosphorylation),GO:0046777(protein autoph…
ENSSSCG00000006033	ssc	100156671	EIF3E	ssc-miR-4331	8mer	233	239	0.0028	0.054	-0.051	-0.3042	94	AUAUGGAUUAAACCCCAGCCACA	|||||||	CGACCGGAUGUGGUGUCGGUGU	ssc-miR-4331	1134		03013(RNA transport),05160(Hepatitis C)
ENSSSCG00000012656	ssc	100523880	ELF4	ssc-miR-4331	8mer	520	526	0.00075	0.03	0.019	-0.26025	90	UGUCCCUCUGUGGCUCAGCCACA	|||||||	CGACCGGAUGUGGUGUCGGUGU	ssc-miR-4331	1702	GO:0001787(natural killer cell proliferation),GO:0001866(NK T cell proliferation),GO:0003700(sequence-specific DNA binding transcription factor activity),GO:0005515(protein binding),GO:0006355(regulation of transcription, DNA-dependent),GO:0016605(PML body),GO:0043565(sequence-specific DNA binding),GO:0045893(positive regulation of transcription, DNA-dependent),GO:0045944(positive regulation of t…
ENSSSCG00000012656	ssc	100523880	ELF4	ssc-miR-4331	8mer	918	924	0.00485	0.109	0.088	-0.10815	53	CCUCACAGUCAGAGCCAGCCACA	|||||||	CGACCGGAUGUGGUGUCGGUGU	ssc-miR-4331	1703	GO:0001787(natural killer cell proliferation),GO:0001866(NK T cell proliferation),GO:0003700(sequence-specific DNA binding transcription factor activity),GO:0005515(protein binding),GO:0006355(regulation of transcription, DNA-dependent),GO:0016605(PML body),GO:0043565(sequence-specific DNA binding),GO:0045893(positive regulation of transcription, DNA-dependent),GO:0045944(positive regulation of t…
ENSSSCG00000012279	ssc	100522002	ELK1	ssc-miR-4331	m8	1794	1800	0.005	0.024	0.01	-0.122	59	GUGGGGACUGCGCGUCAGCCACU	|||||||	CGACCGGAUGUGGUGUCGGUGU	ssc-miR-4331	1792		04010(MAPK signaling pathway),04012(ErbB signaling pathway),04510(Focal adhesion),04910(Insulin signaling pathway),04912(GnRH signaling pathway),05020(Prion diseases),05140(Leishmaniasis),05213(Endometrial cancer)
ENSSSCG00000014965	ssc	100526236	ENDOD1	ssc-miR-4331	m8	1605	1611	0.005	0.033	0.006	-0.117	57	UUCUAGUCUGUGGGUCAGCCACG	|||||||	CGACCGGAUGUGGUGUCGGUGU	ssc-miR-4331	3697		04210(Apoptosis)
ENSSSCG00000010497	ssc	397298	ENTPD1	ssc-miR-4331	8mer	638	644	0.0028	0.151	-0.055	-0.2112	83	UCUGGUGUAGGCUGGCAGCCACA	|||||||	CGACCGGAUGUGGUGUCGGUGU	ssc-miR-4331	2359		00230(Purine metabolism),00240(Pyrimidine metabolism)
ENSSSCG00000003527	ssc	100519549	EPHB2	ssc-miR-4331	m8	88	94	-0.0105	0.084	-0.029	-0.1165	57	UGGCCACCGCAGGGUCAGCCACC	|||||||	CGACCGGAUGUGGUGUCGGUGU	ssc-miR-4331	519		04360(Axon guidance)
ENSSSCG00000003872	ssc	100518076	EPS15	ssc-miR-4331	8mer	22	28	0.00075	-0.092	-0.066	-0.46725	99	CUCCUGUCCUUUGGUCAGCCACA	|||||||	CGACCGGAUGUGGUGUCGGUGU	ssc-miR-4331	870		04144(Endocytosis)
ENSSSCG00000013857	ssc	100514037	EPS15L1	ssc-miR-4331	m8	1121	1127	-0.026	-0.014	-0.006	-0.207	82	UCAUGUGACACGUCACAGCCACU	|||| |||||||	CGACCGGAUGUGGU--GUCGGUGU	ssc-miR-4331	3399
ENSSSCG00000007881	ssc	100516427	ERCC4	ssc-miR-4331	m8	1125	1131	-0.0105	-0.01	0.065	-0.1165	57	AGCUGCUGAAGACAUCAGCCACC	|||||||	CGACCGGAUGUGGUGUCGGUGU	ssc-miR-4331	2373	GO:0000109(nucleotide-excision repair complex),GO:0000110(nucleotide-excision repair factor 1 complex),GO:0000723(telomere maintenance),GO:0000724(double-strand break repair via homologous recombination),GO:0000781(chromosome, telomeric region),GO:0000784(nuclear chromosome, telomeric region),GO:0003676(nucleic acid binding),GO:0003677(DNA binding),GO:0003684(damaged DNA binding),GO:0003697(singl…	03420(Nucleotide excision repair)
ENSSSCG00000007881	ssc	100516427	ERCC4	ssc-miR-4331	m8	3009	3015	0.005	-0.063	0.035	-0.184	78	AAUUGUCUCAUUCAUCAGCCACU	|||||||	CGACCGGAUGUGGUGUCGGUGU	ssc-miR-4331	2375	GO:0000109(nucleotide-excision repair complex),GO:0000110(nucleotide-excision repair factor 1 complex),GO:0000723(telomere maintenance),GO:0000724(double-strand break repair via homologous recombination),GO:0000781(chromosome, telomeric region),GO:0000784(nuclear chromosome, telomeric region),GO:0003676(nucleic acid binding),GO:0003677(DNA binding),GO:0003684(damaged DNA binding),GO:0003697(singl…	03420(Nucleotide excision repair)
ENSSSCG00000010547	ssc	100154360	ERLIN1	ssc-miR-4331	8mer	187	193	0.00485	-0.086	-0.038	-0.42915	99	CCCAAACCGUCUUUUCAGCCACA	|||||||	CGACCGGAUGUGGUGUCGGUGU	ssc-miR-4331	1824	GO:0005515(protein binding),GO:0005783(endoplasmic reticulum),GO:0005789(endoplasmic reticulum membrane),GO:0030433(ER-associated protein catabolic process)
ENSSSCG00000010547	ssc	100154360	ERLIN1	ssc-miR-4331	1a	822	828	-0.0173	-0.024	-0.02	-0.1603	72	AGGUGCCUGGUUUUUAGCCACAG	|||| ||||||	CGACCGGAUGUGGUGUCGGUGU	ssc-miR-4331	1825	GO:0005515(protein binding),GO:0005783(endoplasmic reticulum),GO:0005789(endoplasmic reticulum membrane),GO:0030433(ER-associated protein catabolic process)
ENSSSCG00000005355	ssc	100152421	EXOSC3	ssc-miR-4331	8mer	2035	2041	0.00075	0.045	-0.035	-0.29925	94	CAACUUCACCUCCUGCAGCCACA	|||||||	CGACCGGAUGUGGUGUCGGUGU	ssc-miR-4331	1117	GO:0000176(nuclear exosome (RNase complex)),GO:0000177(cytoplasmic exosome (RNase complex)),GO:0000178(exosome (RNase complex)),GO:0005515(protein binding),GO:0005634(nucleus),GO:0005730(nucleolus),GO:0005737(cytoplasm),GO:0006364(rRNA processing),GO:0035327(transcriptionally active chromatin),GO:0043928(exonucleolytic nuclear-transcribed mRNA catabolic process involved in deadenylation-dependent…	03018(RNA degradation)
ENSSSCG00000017037	ssc	397423	FABP6	ssc-miR-4331	1a	32	38	0.0038	-0.001	-0.03	-0.1262	61	CUGAGGGGGCCACAAAGCCACAA	||||||	CGACCGGAUGUGGUGUCGGUGU	ssc-miR-4331	3628	GO:0005215(transporter activity),GO:0005488(binding),GO:0005737(cytoplasm),GO:0006810(transport),GO:0008289(lipid binding)	03320(PPAR signaling pathway)
ENSSSCG00000013073	ssc	100518057	FADS3	ssc-miR-4331	m8	158	164	0.0205	-0.009	-0.023	-0.1725	76	GGGGGGUGGUGUAUACAGCCACG	|||||||	CGACCGGAUGUGGUGUCGGUGU	ssc-miR-4331	2467	GO:0005506(iron ion binding),GO:0006629(lipid metabolic process),GO:0006633(fatty acid biosynthetic process),GO:0016717(oxidoreductase activity, acting on paired donors, with oxidation of a pair of donors resulting in the reduction of molecular oxygen to two molecules of water),GO:0020037(heme binding),GO:0055114(oxidation-reduction process)
ENSSSCG00000013073	ssc	100518057	FADS3	ssc-miR-4331	m8	22	28	0.005	0.052	-0.035	-0.139	66	CACCCAGGACCCUGGCAGCCACC	|||||||	CGACCGGAUGUGGUGUCGGUGU	ssc-miR-4331	2468	GO:0005506(iron ion binding),GO:0006629(lipid metabolic process),GO:0006633(fatty acid biosynthetic process),GO:0016717(oxidoreductase activity, acting on paired donors, with oxidation of a pair of donors resulting in the reduction of molecular oxygen to two molecules of water),GO:0020037(heme binding),GO:0055114(oxidation-reduction process)
ENSSSCG00000014123	ssc	100511985	FAM151B	ssc-miR-4331	m8	792	798	-0.15	0.05	0.035	-0.226	85	UGCUAGCCUACACCACAGCCACG	|||||||||||||||||	CGACCGGAUGUGGUGUCGGUGU	ssc-miR-4331	4341
ENSSSCG00000002005	ssc	100153238	FAM158A	ssc-miR-4331	8mer	300	306	0.0069	0.128	-0.019	-0.1941	80	GGGAGGAGUGGCGGUCAGCCACA	|||||||	CGACCGGAUGUGGUGUCGGUGU	ssc-miR-4331	746
ENSSSCG00000002005	ssc	100153238	FAM158A	ssc-miR-4331	m8	903	909	0.005	-0.007	0.045	-0.118	57	GCACUCUCACCUGGACAGCCACU	|||||||	CGACCGGAUGUGGUGUCGGUGU	ssc-miR-4331	747
ENSSSCG00000014038	ssc	100511495	FAM193B	ssc-miR-4331	8mer	747	753	0.0028	0.118	0.058	-0.1312	63	GCCUUUUCUGGCUGGCAGCCACA	|||||||	CGACCGGAUGUGGUGUCGGUGU	ssc-miR-4331	2827	NULL()
ENSSSCG00000008873	ssc	100515440	FAM198B	ssc-miR-4331	8mer	640	646	-0.0013	-0.065	0.04	-0.3363	96	UGUCAGUCUAGAAACCAGCCACA	||| |||||||	CGACCGGAUGUGGUGUCGGUGU	ssc-miR-4331	1833	NULL()
ENSSSCG00000010680	ssc	100155371	FAM45A	ssc-miR-4331	1a	1126	1132	0.0038	-0.054	-0.006	-0.1552	71	CAGUAAAGAUAUUUUAGCCACAC	||||||	CGACCGGAUGUGGUGUCGGUGU	ssc-miR-4331	2669
ENSSSCG00000010680	ssc	100155371	FAM45A	ssc-miR-4331	1a	345	351	0.0038	-0.016	-0.007	-0.1182	57	UGUGUCUCACUGUGUAGCCACAA	||||||	CGACCGGAUGUGGUGUCGGUGU	ssc-miR-4331	2670
ENSSSCG00000010448	ssc	396826	FAS	ssc-miR-4331	8mer	1227	1233	-0.0177	0.035	0.001	-0.2917	93	UGUCAGCCUACACCACAGCCACA	|||||||||||||||||	CGACCGGAUGUGGUGUCGGUGU	ssc-miR-4331	2062		04010(MAPK signaling pathway),04060(Cytokine-cytokine receptor interaction),04115(p53 signaling pathway),04210(Apoptosis),04650(Natural killer cell mediated cytotoxicity),04940(Type I diabetes mellitus),05010(Alzheimer's disease),05142(Chagas disease (American trypanosomiasis)),05143(African trypanosomiasis),05200(Pathways in cancer),05320(Autoimmune thyroid disease),05330(Allograft rejection),05…
ENSSSCG00000014189	ssc	100513341	FBXL17	ssc-miR-4331	1a	225	231	0.03545	-0.071	-0.027	-0.16155	73	AUUAAAGAUUUGGAAAGCCACAA	||||||	CGACCGGAUGUGGUGUCGGUGU	ssc-miR-4331	3690	NULL()
ENSSSCG00000006350	ssc	613131	FCGR2B	ssc-miR-4331	1a	157	163	-0.00675	0.003	-0.021	-0.12375	60	GCUCCCUUUUCUGAAAGCCACAG	||||||	CGACCGGAUGUGGUGUCGGUGU	ssc-miR-4331	821	GO:0004872(receptor activity),GO:0005515(protein binding)	04145(Phagosome),04380(Osteoclast differentiation),04666(Fc gamma R-mediated phagocytosis),05150(Staphylococcus aureus infection),05322(Systemic lupus erythematosus)
ENSSSCG00000005477	ssc	100517260	FKBP15	ssc-miR-4331	8mer	360	366	0.00485	0.032	-0.008	-0.28115	92	UGCUCGACGGUGUCUCAGCCACA	|||||||	CGACCGGAUGUGGUGUCGGUGU	ssc-miR-4331	920	GO:0000413(protein peptidyl-prolyl isomerization),GO:0003755(peptidyl-prolyl cis-trans isomerase activity),GO:0005884(actin filament),GO:0006457(protein folding),GO:0010923(negative regulation of phosphatase activity),GO:0016853(isomerase activity),GO:0030424(axon),GO:0030426(growth cone)
ENSSSCG00000015590	ssc	100217398	FLVCR1	ssc-miR-4331	8mer	1755	1761	-0.0177	0.057	0.082	-0.1887	79	UGCUGGCCUACUCCACAGCCACA	|||||||||| |||||||	CGACCGGAUGUGGUGUCGGUGU	ssc-miR-4331	3964	GO:0001701(in utero embryonic development),GO:0004872(receptor activity),GO:0005515(protein binding),GO:0015232(heme transporter activity),GO:0015886(heme transport),GO:0016021(integral to membrane),GO:0030218(erythrocyte differentiation),GO:0035108(limb morphogenesis),GO:0035264(multicellular organism growth),GO:0042733(embryonic digit morphogenesis),GO:0046620(regulation of organ growth),GO:004…
ENSSSCG00000006894	ssc	100157977	FNBP1L	ssc-miR-4331	8mer	1855	1861	0.0028	0.124	-0.01	-0.1932	80	UGGGUCUGUGGCUGGCAGCCACA	|||||||	CGACCGGAUGUGGUGUCGGUGU	ssc-miR-4331	1224	GO:0005515(protein binding)
ENSSSCG00000017009	ssc	100511481	FOXI1	ssc-miR-4331	m8	262	268	0.005	0.023	-0.013	-0.146	68	UGAGCACACGAUUUGCAGCCACC	|||||||	CGACCGGAUGUGGUGUCGGUGU	ssc-miR-4331	3706
ENSSSCG00000017009	ssc	100511481	FOXI1	ssc-miR-4331	8mer	58	64	0.0028	0.161	-0.06	-0.2062	82	GACCUCCGAACGGCCCAGCCACA	|||||||	CGACCGGAUGUGGUGUCGGUGU	ssc-miR-4331	3707
ENSSSCG00000004434	ssc	100157810	FRK	ssc-miR-4331	1a	1823	1829	0.0038	0	-0.021	-0.1162	56	GUCCUUAACCCACUGAGCCACAA	||||||	CGACCGGAUGUGGUGUCGGUGU	ssc-miR-4331	964	GO:0000166(nucleotide binding),GO:0004672(protein kinase activity),GO:0004713(protein tyrosine kinase activity),GO:0005515(protein binding),GO:0005524(ATP binding),GO:0006468(protein phosphorylation),GO:0016301(kinase activity),GO:0016310(phosphorylation),GO:0016740(transferase activity),GO:0016772(transferase activity, transferring phosphorus-containing groups)
ENSSSCG00000012992	ssc	100518413	FRMD8	ssc-miR-4331	8mer	674	680	-0.0054	0.051	0.046	-0.2184	84	UGCCAGCCGACACCACAGCCACA	|||||||||||||	CGACCGGAUGUGGUGUCGGUGU	ssc-miR-4331	2756	GO:0005488(binding),GO:0005856(cytoskeleton)
ENSSSCG00000001624	ssc	100153876	FRS3	ssc-miR-4331	m8	158	164	0.0205	0.017	-0.023	-0.1465	68	AGUCCCCAAAGAUGACAGCCACU	|||||||	CGACCGGAUGUGGUGUCGGUGU	ssc-miR-4331	319		04740(Olfactory transduction),04744(Phototransduction)
ENSSSCG00000003153	ssc	397035	FTL	ssc-miR-4331	m8	72	78	-0.0105	0.079	-0.031	-0.1235	60	GGAAGCCCCUUUCUGCAGCCACG	|||||||	CGACCGGAUGUGGUGUCGGUGU	ssc-miR-4331	513	GO:0005506(iron ion binding),GO:0006826(iron ion transport),GO:0006879(cellular iron ion homeostasis),GO:0008043(intracellular ferritin complex),GO:0008199(ferric iron binding),GO:0016491(oxidoreductase activity),GO:0046872(metal ion binding),GO:0046914(transition metal ion binding),GO:0055114(oxidation-reduction process)	00860(Porphyrin and chlorophyll metabolism)
ENSSSCG00000016855	ssc	100520112	FYB	ssc-miR-4331	m8	1847	1853	0.005	-0.052	0.1	-0.108	53	GAUUCUUAAUUUGAUCAGCCACC	|||||||	CGACCGGAUGUGGUGUCGGUGU	ssc-miR-4331	3642	GO:0005515(protein binding)
ENSSSCG00000016855	ssc	100520112	FYB	ssc-miR-4331	1a	3983	3989	-0.00675	-0.025	0.013	-0.11775	57	GUUCAUUAACCACUGAGCCACAA	||||||	CGACCGGAUGUGGUGUCGGUGU	ssc-miR-4331	3643	GO:0005515(protein binding)
ENSSSCG00000017079	ssc	100513766	G3BP1	ssc-miR-4331	m8	291	297	0.005	-0.124	-0.011	-0.291	93	CUGGAUUUUUUUUAACAGCCACU	|||||||	CGACCGGAUGUGGUGUCGGUGU	ssc-miR-4331	2931	GO:0000166(nucleotide binding),GO:0003676(nucleic acid binding),GO:0005515(protein binding),GO:0005622(intracellular),GO:0005737(cytoplasm),GO:0006810(transport)
ENSSSCG00000001242	ssc	100141417	GABBR1	ssc-miR-4331	8mer	1445	1451	0.00075	0.01	0.178	-0.12125	59	CCUUGCCCUUCUGCACAGCCACA	|||||||	CGACCGGAUGUGGUGUCGGUGU	ssc-miR-4331	188		04080(Neuroactive ligand-receptor interaction)
ENSSSCG00000004729	ssc	100513637	GANC	ssc-miR-4331	8mer	596	602	-0.0013	0.03	0.032	-0.2493	89	CGCUGGUCUAUACCACAGCCACA	||| |||||||	CGACCGGAUGUGGUGUCGGUGU	ssc-miR-4331	837	GO:0003824(catalytic activity),GO:0004553(hydrolase activity, hydrolyzing O-glycosyl compounds),GO:0004558(alpha-glucosidase activity),GO:0005975(carbohydrate metabolic process),GO:0030246(carbohydrate binding)	00052(Galactose metabolism),00500(Starch and sucrose metabolism),01100(Metabolic pathways)
ENSSSCG00000004729	ssc	100513637	GANC	ssc-miR-4331	1a	735	741	0.01435	-0.035	0.021	-0.09865	50	GAUUUGUUUCAGCUGAGCCACAA	||||||	CGACCGGAUGUGGUGUCGGUGU	ssc-miR-4331	838	GO:0003824(catalytic activity),GO:0004553(hydrolase activity, hydrolyzing O-glycosyl compounds),GO:0004558(alpha-glucosidase activity),GO:0005975(carbohydrate metabolic process),GO:0030246(carbohydrate binding)	00052(Galactose metabolism),00500(Starch and sucrose metabolism),01100(Metabolic pathways)
ENSSSCG00000016751	ssc	100514142	GCK	ssc-miR-4331	m8	389	395	-0.057	0.048	-0.002	-0.172	75	GCUUUCAGCCUAGCU--CAGCCACC	||||| |||||||	CGACCGGAUGUGGUGUCGGUGU	ssc-miR-4331	3004		00010(Glycolysis / Gluconeogenesis),00052(Galactose metabolism),00500(Starch and sucrose metabolism),00520(Amino sugar and nucleotide sugar metabolism),00524(Butirosin and neomycin biosynthesis),01100(Metabolic pathways),04910(Insulin signaling pathway),04930(Type II diabetes mellitus),04950(Maturity onset diabetes of the young)
ENSSSCG00000017066	ssc	100524914	GEMIN5	ssc-miR-4331	1a	764	770	0.01435	-0.05	-0.024	-0.15865	72	CCCUUAGAGAAUUAAAGCCACAG	||||||	CGACCGGAUGUGGUGUCGGUGU	ssc-miR-4331	3046		03013(RNA transport)
ENSSSCG00000017211	ssc	100525777	GGA3	ssc-miR-4331	8mer	2391	2397	-0.0177	0.016	0.188	-0.1237	60	UGCCAGCCUACACCACAGCCACA	|||||||||||||||||	CGACCGGAUGUGGUGUCGGUGU	ssc-miR-4331	3292		04142(Lysosome)
ENSSSCG00000017407	ssc	100523395	GHDC	ssc-miR-4331	m8	22	28	-0.0105	0.039	-0.035	-0.1675	74	GCCCACCACCCACCCCAGCCACC	|||||||	CGACCGGAUGUGGUGUCGGUGU	ssc-miR-4331	2788
ENSSSCG00000004632	ssc	100156725	GLDN	ssc-miR-4331	1a	425	431	0.0249	-0.027	-0.001	-0.1021	51	GUUUUUUUGGCUUUUAGCCACAU	||||||	CGACCGGAUGUGGUGUCGGUGU	ssc-miR-4331	1256	GO:0005515(protein binding),GO:0005615(extracellular space),GO:0005886(plasma membrane)
ENSSSCG00000011882	ssc	100620515	GOLGB1	ssc-miR-4331	m8	865	871	0.005	0.007	-0.003	-0.152	70	GUCUCACUGGUCUGACAGCCACU	|||||||	CGACCGGAUGUGGUGUCGGUGU	ssc-miR-4331	2714
ENSSSCG00000012291	ssc	100511851	GPKOW	ssc-miR-4331	8mer	728	734	-0.0013	0.108	-0.053	-0.2563	89	CAGAGCUAUAGCUGCCAGCCACA	||| |||||||	CGACCGGAUGUGGU--GUCGGUGU	ssc-miR-4331	2095	GO:0003676(nucleic acid binding),GO:0005515(protein binding),GO:0005634(nucleus)
ENSSSCG00000012291	ssc	100511851	GPKOW	ssc-miR-4331	8mer	734	740	0.0028	0.053	-0.054	-0.3082	95	UAUAGCUGCCAGCCACAGCCACA	|||||||	CGACCGGAUGUGGUGUCGGUGU	ssc-miR-4331	2096	GO:0003676(nucleic acid binding),GO:0005515(protein binding),GO:0005634(nucleus)
ENSSSCG00000008753	ssc	100516144	GPR125	ssc-miR-4331	m8	89	95	0.005	-0.106	-0.029	-0.291	93	AAAAUAAACUGUUUACAGCCACC	|||||||	CGACCGGAUGUGGUGUCGGUGU	ssc-miR-4331	2738	GO:0004872(receptor activity),GO:0004888(transmembrane signaling receptor activity),GO:0004930(G-protein coupled receptor activity),GO:0007166(cell surface receptor signaling pathway),GO:0007186(G-protein coupled receptor signaling pathway),GO:0009897(external side of plasma membrane),GO:0016020(membrane),GO:0016021(integral to membrane)
ENSSSCG00000017495	ssc	100513230	GRB7	ssc-miR-4331	m8	26	32	-0.0105	-0.025	-0.035	-0.2315	86	GGCGGGCCCGCGCCUCAGCCACU	|||||||	CGACCGGAUGUGGUGUCGGUGU	ssc-miR-4331	4001	GO:0004872(receptor activity),GO:0005515(protein binding),GO:0005543(phospholipid binding),GO:0005829(cytosol),GO:0005925(focal adhesion),GO:0007165(signal transduction),GO:0010494(cytoplasmic stress granule),GO:0017148(negative regulation of translation),GO:0019901(protein kinase binding),GO:0030335(positive regulation of cell migration),GO:0034063(stress granule assembly),GO:0035091(phosphatidy…
ENSSSCG00000010683	ssc	100152937	GRK5	ssc-miR-4331	8mer	2034	2040	-0.00335	-0.073	0.188	-0.19835	81	CAAGAUGCAUACAAA-CAGCCACA	|||| |||||||	CGACCGGAUGUGGUGUCGGUGU	ssc-miR-4331	1537		04062(Chemokine signaling pathway),04144(Endocytosis)
ENSSSCG00000010683	ssc	100152937	GRK5	ssc-miR-4331	1a	4099	4105	-0.00675	-0.008	-0.001	-0.11475	56	GUUCAGUAACCACUGAGCCACAA	||||||	CGACCGGAUGUGGUGUCGGUGU	ssc-miR-4331	1538		04062(Chemokine signaling pathway),04144(Endocytosis)
ENSSSCG00000010683	ssc	100152937	GRK5	ssc-miR-4331	m8	429	435	0.0205	0.004	0.002	-0.1345	64	UGUAUAUUUUCUGUGCAGCCACU	|||||||	CGACCGGAUGUGGUGUCGGUGU	ssc-miR-4331	1539		04062(Chemokine signaling pathway),04144(Endocytosis)
ENSSSCG00000016070	ssc	100154260	GTF3C3	ssc-miR-4331	8mer	1396	1402	-0.0259	0.067	-0.025	-0.2939	93	UGCUGGCCUACACCACAGCCACA	|||||||||||||||||||||	CGACCGGAUGUGGUGUCGGUGU	ssc-miR-4331	3905	GO:0000127(transcription factor TFIIIC complex),GO:0005515(protein binding),GO:0005488(binding)
ENSSSCG00000011519	ssc	100511227	GXYLT2	ssc-miR-4331	8mer	1142	1148	0.00075	-0.11	-0.02	-0.43925	99	AAAGAAAUGGCUAUUCAGCCACA	|||||||	CGACCGGAUGUGGUGUCGGUGU	ssc-miR-4331	1925		00514(Other types of O-glycan biosynthesis)
ENSSSCG00000003154	ssc	574064	GYS1	ssc-miR-4331	8mer	1450	1456	-0.0095	0.027	0.179	-0.1135	55	UGCUGGCCUUCACCACAGCCACA	|||||||| |||||||	CGACCGGAUGUGGUGUCGGUGU	ssc-miR-4331	344		00500(Starch and sucrose metabolism),04910(Insulin signaling pathway)
ENSSSCG00000002904	ssc	100520247	HAUS5	ssc-miR-4331	8mer	1987	1993	-0.01565	0.04	0.043	-0.24265	88	CUGCCACCUACACCACAGCCACA	||||||||||||||||	CGACCGGAUGUGGUGUCGGUGU	ssc-miR-4331	577
ENSSSCG00000001820	ssc	100153189	HDDC3	ssc-miR-4331	8mer	319	325	-0.0095	0.032	-0.015	-0.3025	94	UGCCAGCCUACUCCACAGCCACA	|||||| |||||||	CGACCGGAUGUGGUGUCGGUGU	ssc-miR-4331	619	GO:0003824(catalytic activity),GO:0008081(phosphoric diester hydrolase activity),GO:0015969(guanosine tetraphosphate metabolic process),GO:0046872(metal ion binding)
ENSSSCG00000001820	ssc	100153189	HDDC3	ssc-miR-4331	1a	478	484	-0.0173	0.017	0.001	-0.0983	50	CUAAAUACUAGUCGG-AGCCACAA	||| ||||||	CGACCGGAUGUGGUGUCGGUGU	ssc-miR-4331	620	GO:0003824(catalytic activity),GO:0008081(phosphoric diester hydrolase activity),GO:0015969(guanosine tetraphosphate metabolic process),GO:0046872(metal ion binding)
ENSSSCG00000004223	ssc	100152404	HEY2	ssc-miR-4331	m8	799	805	0.0205	-0.038	0.01	-0.1685	74	CUACUGUGUGCCCAUCAGCCACU	|||||||	CGACCGGAUGUGGUGUCGGUGU	ssc-miR-4331	1215	GO:0000122(negative regulation of transcription from RNA polymerase II promoter),GO:0000983(RNA polymerase II core promoter sequence-specific DNA binding transcription factor activity),GO:0000988(protein binding transcription factor activity),GO:0001102(RNA polymerase II activating transcription factor binding),GO:0001568(blood vessel development),GO:0001570(vasculogenesis),GO:0003171(atrioventri…
ENSSSCG00000007700	ssc	100523598	HIP1	ssc-miR-4331	8mer	2033	2039	0.00485	0.027	0.172	-0.10615	53	AGCUCAUCCAUUCUCCAGCCACA	|||||||	CGACCGGAUGUGGUGUCGGUGU	ssc-miR-4331	1912		05016(Huntington's disease)
ENSSSCG00000001049	ssc	100519608	HIVEP1	ssc-miR-4331	8mer	1742	1748	-0.0136	0.082	0.016	-0.2256	85	GCUGCCAGCCUACAC--CAGCCACA	|||||||| |||||||	CGACCGGAUGUGGUGUCGGUGU	ssc-miR-4331	288
ENSSSCG00000001049	ssc	100519608	HIVEP1	ssc-miR-4331	1a	1881	1887	0.0038	-0.011	-0.006	-0.1122	55	GGUUCAUUUCCACUGAGCCACAA	||||||	CGACCGGAUGUGGUGUCGGUGU	ssc-miR-4331	289
ENSSSCG00000001871	ssc	100156673	HMG20A	ssc-miR-4331	m8	1677	1683	0.005	-0.002	0.032	-0.126	61	UCUGUGGCAGAAGGACAGCCACU	|||||||	CGACCGGAUGUGGUGUCGGUGU	ssc-miR-4331	427
ENSSSCG00000001871	ssc	100156673	HMG20A	ssc-miR-4331	m8	241	247	0.0205	-0.036	-0.015	-0.1915	80	AGCUUUGAAAGUGUACAGCCACU	|||||||	CGACCGGAUGUGGUGUCGGUGU	ssc-miR-4331	428
ENSSSCG00000009919	ssc	574067	HNF1A	ssc-miR-4331	m8	178	184	0.005	0.042	-0.021	-0.135	64	CUCCACCAACGGUCACAGCCACC	|||||||	CGACCGGAUGUGGUGUCGGUGU	ssc-miR-4331	1479		04950(Maturity onset diabetes of the young)
ENSSSCG00000009919	ssc	574067	HNF1A	ssc-miR-4331	8mer	2476	2482	0.00485	0.12	-0.019	-0.20415	82	UGACUGUGGCAGCAGCAGCCACA	|||||||	CGACCGGAUGUGGUGUCGGUGU	ssc-miR-4331	1480		04950(Maturity onset diabetes of the young)
ENSSSCG00000010534	ssc	100049672	HPS1	ssc-miR-4331	m8	102	108	-0.0105	0.061	-0.028	-0.1385	66	GCCUCCUCCUCAUAGCAGCCACC	|||||||	CGACCGGAUGUGGUGUCGGUGU	ssc-miR-4331	1550	GO:0005515(protein binding),GO:0006996(organelle organization),GO:0007596(blood coagulation),GO:0016023(cytoplasmic membrane-bounded vesicle),GO:0030318(melanocyte differentiation),GO:0032816(positive regulation of natural killer cell activation),GO:0033299(secretion of lysosomal enzymes),GO:0043473(pigmentation),GO:0046983(protein dimerization activity),GO:0048069(eye pigmentation)
ENSSSCG00000013368	ssc	100049701	HPS5	ssc-miR-4331	8mer	1940	1946	0.00485	0.002	0.188	-0.11515	56	GGUAGAAGAUCAAACCAGCCACA	|||||||	CGACCGGAUGUGGUGUCGGUGU	ssc-miR-4331	3100
ENSSSCG00000001701	ssc	396742	HSPCB	ssc-miR-4331	m8	602	608	-0.057	0.052	0.018	-0.148	69	CAUUGGCCUUUGCCACAGCCACC	|||||| |||||||	CGACCGGAUGUGGUGUCGGUGU	ssc-miR-4331	301		04141(Protein processing in endoplasmic reticulum),04612(Antigen processing and presentation),04621(NOD-like receptor signaling pathway),04914(Progesterone-mediated oocyte maturation),05200(Pathways in cancer),05215(Prostate cancer)
ENSSSCG00000011404	ssc	404698	HYAL1	ssc-miR-4331	m8	105	111	-0.057	-0.027	-0.028	-0.273	91	AGUCAGAAGUACACU-CAGCCACU	||||| |||||||	CGACCGGAUGUGGUGUCGGUGU	ssc-miR-4331	2171	GO:0000302(response to reactive oxygen species),GO:0003824(catalytic activity),GO:0004415(hyalurononglucosaminidase activity),GO:0005576(extracellular region),GO:0005615(extracellular space),GO:0005622(intracellular),GO:0005737(cytoplasm),GO:0005764(lysosome),GO:0005792(microsome),GO:0005975(carbohydrate metabolic process),GO:0006954(inflammatory response),GO:0008134(transcription factor binding)…	00531(Glycosaminoglycan degradation),01100(Metabolic pathways)
ENSSSCG00000007227	ssc	100522839	ID1	ssc-miR-4331	m8	192	198	0.005	0.072	-0.02	-0.104	52	UCCCUUCUCACUCACCAGCCACC	|||||||	CGACCGGAUGUGGUGUCGGUGU	ssc-miR-4331	1507		04350(TGF-beta signaling pathway)
ENSSSCG00000013901	ssc	100174943	IFI30	ssc-miR-4331	m8	80	86	0.005	0.001	-0.03	-0.185	78	AUCCCUGACUCUCAGCAGCCACU	|||||||	CGACCGGAUGUGGUGUCGGUGU	ssc-miR-4331	3682		04612(Antigen processing and presentation)
ENSSSCG00000006737	ssc	100512602	IGSF3	ssc-miR-4331	m8	21	27	-0.026	0.017	-0.035	-0.205	82	GCACCUAGCGGUCAUCAGCCACG	|||| |||||||	CGACCGGAUGUGGU---GUCGGUGU	ssc-miR-4331	1366
ENSSSCG00000007030	ssc	100101471	IKBKB	ssc-miR-4331	8mer	533	539	0.0028	0.146	-0.029	-0.1902	79	CGUCUGUAGUCCUGCCAGCCACA	|||||||	CGACCGGAUGUGGUGUCGGUGU	ssc-miR-4331	2033		04010(MAPK signaling pathway),04062(Chemokine signaling pathway),04210(Apoptosis),04380(Osteoclast differentiation),04620(Toll-like receptor signaling pathway),04621(NOD-like receptor signaling pathway),04622(RIG-I-like receptor signaling pathway),04623(Cytosolic DNA-sensing pathway),04660(T cell receptor signaling pathway),04662(B cell receptor signaling pathway),04722(Neurotrophin signaling pat…
ENSSSCG00000003799	ssc	397178	IL12RB2	ssc-miR-4331	8mer	353	359	-0.0136	0.09	-0.009	-0.2426	88	GCUACCAGCCUACAC--CAGCCACA	|||||||| |||||||	CGACCGGAUGUGGUGUCGGUGU	ssc-miR-4331	910	GO:0004872(receptor activity),GO:0004896(cytokine receptor activity),GO:0005515(protein binding),GO:0009897(external side of plasma membrane),GO:0016020(membrane),GO:0016021(integral to membrane),GO:0018108(peptidyl-tyrosine phosphorylation),GO:0019221(cytokine-mediated signaling pathway),GO:0019901(protein kinase binding),GO:0032496(response to lipopolysaccharide),GO:0032609(interferon-gamma pro…	04060(Cytokine-cytokine receptor interaction),04630(Jak-STAT signaling pathway)
ENSSSCG00000003799	ssc	397178	IL12RB2	ssc-miR-4331	1a	494	500	0.0038	-0.017	0.003	-0.1092	54	GUUCUUAACCCACUGAGCCACAA	||||||	CGACCGGAUGUGGUGUCGGUGU	ssc-miR-4331	911	GO:0004872(receptor activity),GO:0004896(cytokine receptor activity),GO:0005515(protein binding),GO:0009897(external side of plasma membrane),GO:0016020(membrane),GO:0016021(integral to membrane),GO:0018108(peptidyl-tyrosine phosphorylation),GO:0019221(cytokine-mediated signaling pathway),GO:0019901(protein kinase binding),GO:0032496(response to lipopolysaccharide),GO:0032609(interferon-gamma pro…	04060(Cytokine-cytokine receptor interaction),04630(Jak-STAT signaling pathway)
ENSSSCG00000009384	ssc	100156695	INTS6	ssc-miR-4331	m8	2394	2400	0.0205	-0.047	0.033	-0.1545	71	UCAUCACCAGAAGAACAGCCACU	|||||||	CGACCGGAUGUGGUGUCGGUGU	ssc-miR-4331	1936
ENSSSCG00000009509	ssc	100152933	IPO5	ssc-miR-4331	1a	950	956	-0.00675	-0.045	-0.006	-0.15675	71	UUGUAAUUGCUAUGGAGCCACAC	||||||	CGACCGGAUGUGGUGUCGGUGU	ssc-miR-4331	2085
ENSSSCG00000000799	ssc	100127166	IRAK4	ssc-miR-4331	m8	1812	1818	-0.0105	-0.028	0.1	-0.0995	50	CCCCUUCUCCUGCUACAGCCACC	|||||||	CGACCGGAUGUGGUGUCGGUGU	ssc-miR-4331	123		04210(Apoptosis),04620(Toll-like receptor signaling pathway),04722(Neurotrophin signaling pathway),05140(Leishmaniasis),05142(Chagas disease (American trypanosomiasis)),05145(Toxoplasmosis)
ENSSSCG00000000293	ssc	100155091	ITGA5	ssc-miR-4331	1a	1399	1405	0.0038	-0.057	-0.014	-0.1662	74	UAGGCUGUAAGAAAAAGCCACAG	||||||	CGACCGGAUGUGGUGUCGGUGU	ssc-miR-4331	106	GO:0004872(receptor activity),GO:0005178(integrin binding),GO:0005515(protein binding),GO:0005911(cell-cell junction),GO:0005925(focal adhesion),GO:0007044(cell-substrate junction assembly),GO:0007155(cell adhesion),GO:0007157(heterophilic cell-cell adhesion),GO:0007159(leukocyte cell-cell adhesion),GO:0007229(integrin-mediated signaling pathway),GO:0007613(memory),GO:0008305(integrin complex),GO…	04145(Phagosome),04510(Focal adhesion),04512(ECM-receptor interaction),04640(Hematopoietic cell lineage),04810(Regulation of actin cytoskeleton),05100(Bacterial invasion of epithelial cells),05410(Hypertrophic cardiomyopathy (HCM)),05412(Arrhythmogenic right ventricular cardiomyopathy (ARVC)),05414(Dilated cardiomyopathy)
ENSSSCG00000016267	ssc	100144481	ITM2C	ssc-miR-4331	8mer	739	745	0.00485	0.147	0.014	-0.14415	68	GGGUCCCCGCGGCCACAGCCACA	||||||||||	CGACCGGAUGUGGUGUCGGUGU	ssc-miR-4331	3790
ENSSSCG00000001518	ssc	100155015	ITPR3	ssc-miR-4331	m8	2277	2283	0.005	0.05	0.007	-0.099	50	AUGGUGCUGCAGCGUCAGCCACG	|||||||	CGACCGGAUGUGGUGUCGGUGU	ssc-miR-4331	206		04020(Calcium signaling pathway),04070(Phosphatidylinositol signaling system),04114(Oocyte meiosis),04270(Vascular smooth muscle contraction),04540(Gap junction),04720(Long-term potentiation),04730(Long-term depression),04742(Taste transduction),04912(GnRH signaling pathway),04970(Salivary secretion),04971(Gastric acid secretion),04972(Pancreatic secretion),05010(Alzheimer's disease)
ENSSSCG00000008583	ssc	100520835	ITSN2	ssc-miR-4331	m8	397	403	0.005	0.017	-0.004	-0.143	67	ACCUCUGCUGGGUCACAGCCACU	|||||||	CGACCGGAUGUGGUGUCGGUGU	ssc-miR-4331	2019
ENSSSCG00000002704	ssc	100521452	KARS	ssc-miR-4331	m8	107	113	0.005	-0.02	-0.031	-0.207	82	UGUCAUGGUCCACUUCAGCCACC	|||||||	CGACCGGAUGUGGUGUCGGUGU	ssc-miR-4331	665		00970(Aminoacyl-tRNA biosynthesis)
ENSSSCG00000006393	ssc	100152828	KCNJ9	ssc-miR-4331	8mer	1378	1384	-0.01565	0.022	0.167	-0.13665	65	UGGCAACCUACACCACAGCCACA	||||||||||||||||	CGACCGGAUGUGGUGUCGGUGU	ssc-miR-4331	845	GO:0005216(ion channel activity),GO:0005242(inward rectifier potassium channel activity),GO:0005244(voltage-gated ion channel activity),GO:0005515(protein binding),GO:0006810(transport),GO:0006811(ion transport),GO:0006813(potassium ion transport),GO:0015467(G-protein activated inward rectifier potassium channel activity),GO:0016020(membrane),GO:0016021(integral to membrane),GO:0034765(regulation…
ENSSSCG00000006393	ssc	100152828	KCNJ9	ssc-miR-4331	8mer	2314	2320	-0.0013	0.055	0.114	-0.1423	67	UGCCGGCUUACGCCACAGCCACA	||| |||||||	CGACCGGAUGUGGUGUCGGUGU	ssc-miR-4331	846	GO:0005216(ion channel activity),GO:0005242(inward rectifier potassium channel activity),GO:0005244(voltage-gated ion channel activity),GO:0005515(protein binding),GO:0006810(transport),GO:0006811(ion transport),GO:0006813(potassium ion transport),GO:0015467(G-protein activated inward rectifier potassium channel activity),GO:0016020(membrane),GO:0016021(integral to membrane),GO:0034765(regulation…
ENSSSCG00000006393	ssc	100152828	KCNJ9	ssc-miR-4331	8mer	2605	2611	-0.0177	0.044	0.063	-0.2207	84	UGCCAGCCUACACCACAGCCACA	|||||||||||||||||	CGACCGGAUGUGGUGUCGGUGU	ssc-miR-4331	848	GO:0005216(ion channel activity),GO:0005242(inward rectifier potassium channel activity),GO:0005244(voltage-gated ion channel activity),GO:0005515(protein binding),GO:0006810(transport),GO:0006811(ion transport),GO:0006813(potassium ion transport),GO:0015467(G-protein activated inward rectifier potassium channel activity),GO:0016020(membrane),GO:0016021(integral to membrane),GO:0034765(regulation…
ENSSSCG00000006393	ssc	100152828	KCNJ9	ssc-miR-4331	m8	3172	3178	-0.0105	0.06	-0.018	-0.1295	62	CCACUCCUCGUCACUCAGCCACC	|||||||	CGACCGGAUGUGGUGUCGGUGU	ssc-miR-4331	850	GO:0005216(ion channel activity),GO:0005242(inward rectifier potassium channel activity),GO:0005244(voltage-gated ion channel activity),GO:0005515(protein binding),GO:0006810(transport),GO:0006811(ion transport),GO:0006813(potassium ion transport),GO:0015467(G-protein activated inward rectifier potassium channel activity),GO:0016020(membrane),GO:0016021(integral to membrane),GO:0034765(regulation…
ENSSSCG00000004281	ssc	100154391	KCNQ5	ssc-miR-4331	m8	201	207	-0.0105	-0.086	-0.019	-0.2765	91	GUACGACACAACAUUCAGCCACU	|||||||	CGACCGGAUGUGGUGUCGGUGU	ssc-miR-4331	945
ENSSSCG00000004281	ssc	100154391	KCNQ5	ssc-miR-4331	m8	2721	2727	0.005	-0.028	0.025	-0.159	72	UAGCUGAGCACUGAUCAGCCACC	|||||||	CGACCGGAUGUGGUGUCGGUGU	ssc-miR-4331	946
ENSSSCG00000008844	ssc	397311	KDR	ssc-miR-4331	1a	90	96	0.0038	-0.017	-0.026	-0.1382	66	CCACCGCCAGGAAGUAGCCACAU	||||||	CGACCGGAUGUGGUGUCGGUGU	ssc-miR-4331	1463	GO:0000166(nucleotide binding),GO:0001541(ovarian follicle development),GO:0001570(vasculogenesis),GO:0001938(positive regulation of endothelial cell proliferation),GO:0001945(lymph vessel development),GO:0002053(positive regulation of mesenchymal cell proliferation),GO:0004672(protein kinase activity),GO:0004713(protein tyrosine kinase activity),GO:0004714(transmembrane receptor protein tyrosine…	04060(Cytokine-cytokine receptor interaction),04144(Endocytosis),04370(VEGF signaling pathway),04510(Focal adhesion)
ENSSSCG00000013640	ssc	100136900	KEAP1	ssc-miR-4331	m8	300	306	-0.1345	0.091	-0.014	-0.2185	84	UGGGUCCUACACCAGCAGCCACC	||||||||| |||||||	CGACCGGAUGUGGU-GUCGGUGU	ssc-miR-4331	3567	GO:0001701(in utero embryonic development),GO:0005515(protein binding),GO:0005634(nucleus),GO:0005737(cytoplasm),GO:0005783(endoplasmic reticulum),GO:0005813(centrosome),GO:0006351(transcription, DNA-dependent),GO:0006355(regulation of transcription, DNA-dependent),GO:0030496(midbody),GO:0045604(regulation of epidermal cell differentiation)	04120(Ubiquitin mediated proteolysis)
ENSSSCG00000002311	ssc	100155733	KIAA0247	ssc-miR-4331	8mer	2058	2064	0.00485	-0.083	0.188	-0.20015	81	UGUUUGCAGUUUAUUCAGCCACA	|||||||	CGACCGGAUGUGGUGUCGGUGU	ssc-miR-4331	647
ENSSSCG00000002311	ssc	100155733	KIAA0247	ssc-miR-4331	m8	70	76	-0.026	0.103	-0.031	-0.115	56	GAGCACCGUGUACUC--CAGCCACC	||| |||||||	CGACCGGAUGUGGUGUCGGUGU	ssc-miR-4331	648
ENSSSCG00000014283	ssc	100525739	KIF3A	ssc-miR-4331	1a	2902	2908	0.0038	-0.071	-0.022	-0.1882	79	UGCAUUAAUUUCAAAAGCCACAC	||||||	CGACCGGAUGUGGUGUCGGUGU	ssc-miR-4331	3848	GO:0001701(in utero embryonic development),GO:0001822(kidney development),GO:0003777(microtubule motor activity),GO:0005515(protein binding),GO:0005524(ATP binding),GO:0005813(centrosome),GO:0005876(spindle microtubule),GO:0007018(microtubule-based movement),GO:0007224(smoothened signaling pathway),GO:0007368(determination of left/right symmetry),GO:0007507(heart development),GO:0009952(anterior/…
ENSSSCG00000014283	ssc	100525739	KIF3A	ssc-miR-4331	1a	755	761	-0.00675	-0.043	0.022	-0.12675	61	ACCUAAAUAUAAAGGAGCCACAG	||||||	CGACCGGAUGUGGUGUCGGUGU	ssc-miR-4331	3849	GO:0001701(in utero embryonic development),GO:0001822(kidney development),GO:0003777(microtubule motor activity),GO:0005515(protein binding),GO:0005524(ATP binding),GO:0005813(centrosome),GO:0005876(spindle microtubule),GO:0007018(microtubule-based movement),GO:0007224(smoothened signaling pathway),GO:0007368(determination of left/right symmetry),GO:0007507(heart development),GO:0009952(anterior/…
ENSSSCG00000013595	ssc	100127167	LASS4	ssc-miR-4331	8mer	216	222	0.00075	0.196	-0.033	-0.14625	68	GCUGGGGGCAGCGGGCAGCCACA	|||||||	CGACCGGAUGUGGUGUCGGUGU	ssc-miR-4331	3001	GO:0003677(DNA binding),GO:0003700(sequence-specific DNA binding transcription factor activity),GO:0005634(nucleus),GO:0005783(endoplasmic reticulum),GO:0006355(regulation of transcription, DNA-dependent),GO:0016020(membrane),GO:0016021(integral to membrane),GO:0030148(sphingolipid biosynthetic process),GO:0043565(sequence-specific DNA binding),GO:0046513(ceramide biosynthetic process),GO:0050291…
ENSSSCG00000008569	ssc	397017	LCTHIO	ssc-miR-4331	1a	1577	1583	0.01435	-0.038	-0.007	-0.12965	62	UGUAACAGAAAGACAAGCCACAA	||||||	CGACCGGAUGUGGUGUCGGUGU	ssc-miR-4331	2648	GO:0003824(catalytic activity),GO:0003988(acetyl-CoA C-acyltransferase activity),GO:0005515(protein binding),GO:0005739(mitochondrion),GO:0005743(mitochondrial inner membrane),GO:0008152(metabolic process),GO:0016509(long-chain-3-hydroxyacyl-CoA dehydrogenase activity),GO:0016740(transferase activity),GO:0016746(transferase activity, transferring acyl groups),GO:0016747(transferase activity, tran…	00062(Fatty acid elongation),00071(Fatty acid metabolism),00280(Valine, leucine and isoleucine degradation),01100(Metabolic pathways)
ENSSSCG00000008675	ssc	100514302	LETM1	ssc-miR-4331	8mer	51	57	-0.0013	0.136	-0.061	-0.2363	87	GCGCCUGCCUCCGUC-CAGCCACA	|||| |||||||	CGACCGGAUGUGGUGUCGGUGU	ssc-miR-4331	2025	GO:0005509(calcium ion binding),GO:0005515(protein binding),GO:0005739(mitochondrion),GO:0005743(mitochondrial inner membrane),GO:0042407(cristae formation)
ENSSSCG00000004509	ssc	100155736	LIPG	ssc-miR-4331	m8	1428	1434	0.005	-0.058	0.024	-0.19	79	AGCCUUAGUGAUAUUCAGCCACG	|||||||	CGACCGGAUGUGGUGUCGGUGU	ssc-miR-4331	4957		00561(Glycerolipid metabolism),01100(Metabolic pathways)
ENSSSCG00000016929	ssc	100037967	LOC100037967	ssc-miR-4331	1a	475	481	0.0249	-0.051	0.002	-0.1231	60	GCCAGGAAGAAGAUGAGCCACAG	||||||	CGACCGGAUGUGGUGUCGGUGU	ssc-miR-4331	3055	GO:0003824(catalytic activity),GO:0004114(3',5'-cyclic-nucleotide phosphodiesterase activity),GO:0006198(cAMP catabolic process),GO:0006939(smooth muscle contraction),GO:0007165(signal transduction),GO:0008081(phosphoric diester hydrolase activity),GO:0008144(drug binding),GO:0016787(hydrolase activity),GO:0030552(cAMP binding),GO:0046872(metal ion binding),GO:0061028(establishment of endothelial…	00230(Purine metabolism)
ENSSSCG00000015819	ssc	100152049	LOC100152049	ssc-miR-4331	1a	182	188	-0.02785	-0.03	-0.019	-0.17585	76	GGUUCAUUACUACUG---AGCCACAA	|||| ||||||	CGACCGGAUGUGGUGUCGGUGU	ssc-miR-4331	3731
ENSSSCG00000000137	ssc	100152055	LOC100152055	ssc-miR-4331	8mer	946	952	-0.01975	0.066	0.093	-0.17075	75	UGCCGGCCUACACCACAGCCACA	||||||||||||||||||	CGACCGGAUGUGGUGUCGGUGU	ssc-miR-4331	24	GO:0005515(protein binding),GO:0005737(cytoplasm),GO:0007154(cell communication),GO:0035091(phosphatidylinositol binding)	04145(Phagosome),04380(Osteoclast differentiation),04670(Leukocyte transendothelial migration),05140(Leishmaniasis)
ENSSSCG00000002432	ssc	100152218	LOC100152218	ssc-miR-4331	m8	133	139	0.005	-0.024	-0.025	-0.205	82	CUCAUCUGCAGCCAACAGCCACU	|||||||	CGACCGGAUGUGGUGUCGGUGU	ssc-miR-4331	511
ENSSSCG00000006093	ssc	100152224	LOC100152224	ssc-miR-4331	8mer	1135	1141	-0.0259	0.04	0.125	-0.1709	75	UGCUGGCCUACACCACAGCCACA	|||||||||||||||||||||	CGACCGGAUGUGGUGUCGGUGU	ssc-miR-4331	1307	GO:0005739(mitochondrion),GO:0009058(biosynthetic process),GO:0016740(transferase activity)
ENSSSCG00000006093	ssc	100152224	LOC100152224	ssc-miR-4331	1a	3487	3493	0.0038	-0.001	-0.019	-0.1152	56	GUUUGUGACCCACUGAGCCACAA	||||||	CGACCGGAUGUGGUGUCGGUGU	ssc-miR-4331	1308	GO:0005739(mitochondrion),GO:0009058(biosynthetic process),GO:0016740(transferase activity)
ENSSSCG00000009931	ssc	100152230	LOC100152230	ssc-miR-4331	m8	670	676	-0.0105	0.046	0.003	-0.1225	59	GACCUGUCCCUUCUCCAGCCACU	|||||||	CGACCGGAUGUGGUGUCGGUGU	ssc-miR-4331	1696	GO:0000166(nucleotide binding),GO:0004496(mevalonate kinase activity),GO:0005524(ATP binding),GO:0005737(cytoplasm),GO:0008152(metabolic process),GO:0008299(isoprenoid biosynthetic process),GO:0016301(kinase activity),GO:0016310(phosphorylation),GO:0016740(transferase activity),GO:0016773(phosphotransferase activity, alcohol group as acceptor),GO:0042802(identical protein binding)	00900(Terpenoid backbone biosynthesis),01100(Metabolic pathways),04146(Peroxisome)
ENSSSCG00000006308	ssc	100152373	LOC100152373	ssc-miR-4331	8mer	16	22	0.00075	0.086	-0.067	-0.29025	93	AUGAGAAGAUCACAGCAGCCACA	|||||||	CGACCGGAUGUGGUGUCGGUGU	ssc-miR-4331	803
ENSSSCG00000009988	ssc	100152826	LOC100152826	ssc-miR-4331	m8	440	446	0.005	0.004	0.003	-0.149	69	UCUCUGGUUUCCACUCAGCCACU	|||||||	CGACCGGAUGUGGUGUCGGUGU	ssc-miR-4331	1900	GO:0005739(mitochondrion),GO:0005743(mitochondrial inner membrane)
ENSSSCG00000001085	ssc	100153025	LOC100153025	ssc-miR-4331	8mer	549	555	0.0028	-0.015	0.024	-0.2982	94	UUCUUUCUUCCCCCUCAGCCACA	|||||||	CGACCGGAUGUGGUGUCGGUGU	ssc-miR-4331	175	GO:0005622(intracellular),GO:0035556(intracellular signal transduction)
ENSSSCG00000010188	ssc	100153026	LOC100153026	ssc-miR-4331	m8	1122	1128	0.0205	-0.074	0.011	-0.2035	81	CUAAAUCAAUGCCAACAGCCACU	|||||||	CGACCGGAUGUGGUGUCGGUGU	ssc-miR-4331	2289		02010(ABC transporters)
ENSSSCG00000001909	ssc	100153335	LOC100153335	ssc-miR-4331	8mer	312	318	0.00485	0.147	-0.017	-0.17515	76	UCAGUGGAAGGAGGGCAGCCACA	|||||||	CGACCGGAUGUGGUGUCGGUGU	ssc-miR-4331	697
ENSSSCG00000006728	ssc	100153342	LOC100153342	ssc-miR-4331	1a	324	330	0.0038	0.021	-0.026	-0.1002	50	AUUCUCCAUUAGACAAGCCACAG	||||||	CGACCGGAUGUGGUGUCGGUGU	ssc-miR-4331	1149
ENSSSCG00000006092	ssc	100153417	LOC100153417	ssc-miR-4331	m8	1403	1409	0.005	-0.057	0.039	-0.174	76	AUGCUGAAUCUGUUCCAGCCACU	|||||||	CGACCGGAUGUGGUGUCGGUGU	ssc-miR-4331	1253	NULL()
ENSSSCG00000001848	ssc	100153433	LOC100153433	ssc-miR-4331	1a	240	246	0.0038	-0.026	-0.015	-0.1362	65	UUCAGGCUGUCUUUUAGCCACAG	||||||	CGACCGGAUGUGGUGUCGGUGU	ssc-miR-4331	797
ENSSSCG00000010258	ssc	100153541	LOC100153541	ssc-miR-4331	m8	489	495	-0.0415	-0.045	0.007	-0.2405	87	AUCACUGAGUACAGA-CAGCCACC	|||| |||||||	CGACCGGAUGUGGUGUCGGUGU	ssc-miR-4331	1809	GO:0003677(DNA binding),GO:0004174(electron-transferring-flavoprotein dehydrogenase activity),GO:0005737(cytoplasm),GO:0005739(mitochondrion),GO:0005741(mitochondrial outer membrane),GO:0005829(cytosol),GO:0006917(induction of apoptosis),GO:0016491(oxidoreductase activity),GO:0030261(chromosome condensation),GO:0050660(flavin adenine dinucleotide binding),GO:0055114(oxidation-reduction process)
ENSSSCG00000010518	ssc	100153550	LOC100153550	ssc-miR-4331	m8	108	114	0.005	0.041	-0.027	-0.142	67	CCUGGGUUUGGCCAGCAGCCACC	|||||||	CGACCGGAUGUGGUGUCGGUGU	ssc-miR-4331	1903	GO:0000178(exosome (RNase complex)),GO:0005515(protein binding),GO:0005634(nucleus),GO:0005730(nucleolus)	03018(RNA degradation)
ENSSSCG00000006642	ssc	100153890	LOC100153890	ssc-miR-4331	m8	708	714	-0.1655	0.062	0.027	-0.2375	87	CGCAGGCCUACACCACAGCCACG	||||||||||||||||||	CGACCGGAUGUGGUGUCGGUGU	ssc-miR-4331	883
ENSSSCG00000016193	ssc	100153939	LOC100153939	ssc-miR-4331	m8	321	327	-0.0415	0.103	-0.008	-0.1075	53	UCCCUCACCUCUACC---CAGCCACU	|||| |||||||	CGACCGGAUGUGGUGUCGGUGU	ssc-miR-4331	3704		03018(RNA degradation)
ENSSSCG00000006378	ssc	100154053	LOC100154053	ssc-miR-4331	m8	1756	1762	-0.057	-0.015	0.056	-0.177	77	UUCUAGCUACCAACUCAGCCACG	|||| |||||||	CGACCGGAUGUGGU-GUCGGUGU	ssc-miR-4331	1218
ENSSSCG00000006227	ssc	100154232	LOC100154232	ssc-miR-4331	1a	86	92	0.0038	-0.037	-0.026	-0.1582	72	AUGGCAAUAAUAGAAAGCCACAG	||||||	CGACCGGAUGUGGUGUCGGUGU	ssc-miR-4331	1028		00790(Folate biosynthesis)
ENSSSCG00000002296	ssc	100154684	LOC100154684	ssc-miR-4331	1a	911	917	0.01435	-0.064	0.028	-0.12065	59	GGGAGCAUUCAAAAUAGCCACAA	||||||	CGACCGGAUGUGGUGUCGGUGU	ssc-miR-4331	795	GO:0008152(metabolic process),GO:0016491(oxidoreductase activity),GO:0000166(nucleotide binding),GO:0003824(catalytic activity),GO:0044237(cellular metabolic process),GO:0050662(coenzyme binding),GO:0055114(oxidation-reduction process)	00830(Retinol metabolism),01100(Metabolic pathways)
ENSSSCG00000004135	ssc	100154785	LOC100154785	ssc-miR-4331	m8	397	403	-0.0105	0.015	-0.001	-0.1575	71	ACCCUUCCUUCUGUGCAGCCACU	|||||||	CGACCGGAUGUGGUGUCGGUGU	ssc-miR-4331	1331
ENSSSCG00000001990	ssc	100154880	LOC100154880	ssc-miR-4331	1a	1854	1860	0.0038	0.014	-0.025	-0.1062	53	GGUUUGACUCAAGGAAGCCACAG	||||||	CGACCGGAUGUGGUGUCGGUGU	ssc-miR-4331	734	GO:0003723(RNA binding),GO:0005488(binding)
ENSSSCG00000015731	ssc	100155000	LOC100155000	ssc-miR-4331	m8	2416	2422	0.0205	-0.126	-0.013	-0.2795	92	UGCUCUGAAAAAUAUCAGCCACC	|||||||	CGACCGGAUGUGGUGUCGGUGU	ssc-miR-4331	3565
ENSSSCG00000006284	ssc	100155191	LOC100155191	ssc-miR-4331	m8	510	516	-0.0105	-0.025	0.009	-0.1875	79	AGUUCAUCCUUUCCACAGCCACU	|||||||	CGACCGGAUGUGGUGUCGGUGU	ssc-miR-4331	1064	NULL()
ENSSSCG00000009844	ssc	100155338	LOC100155338	ssc-miR-4331	8mer	510	516	0.0028	-0.109	-0.013	-0.4292	99	CUGGGAUUUAUCUAACAGCCACA	|||||||	CGACCGGAUGUGGUGUCGGUGU	ssc-miR-4331	2290	GO:0005515(protein binding),GO:0005622(intracellular),GO:0005634(nucleus),GO:0005737(cytoplasm),GO:0042802(identical protein binding)
ENSSSCG00000011504	ssc	100155485	LOC100155485	ssc-miR-4331	1a	1610	1616	-0.1439	0.062	0.013	-0.1679	74	GCUGGCCUACACCAUAGCCACAG	|||||||||||||| ||||||	CGACCGGAUGUGGUGUCGGUGU	ssc-miR-4331	2153	GO:0016757(transferase activity, transferring glycosyl groups)
ENSSSCG00000011504	ssc	100155485	LOC100155485	ssc-miR-4331	1a	1748	1754	0.0038	-0.034	0.003	-0.1262	61	UAUUCAUUUCCACUGAGCCACAA	||||||	CGACCGGAUGUGGUGUCGGUGU	ssc-miR-4331	2154	GO:0016757(transferase activity, transferring glycosyl groups)
ENSSSCG00000001818	ssc	100155631	LOC100155631	ssc-miR-4331	m8	105	111	-0.0105	0.06	-0.028	-0.1395	66	UGUUGCCCUGGACUCCAGCCACU	|||||||	CGACCGGAUGUGGUGUCGGUGU	ssc-miR-4331	424		04360(Axon guidance)
ENSSSCG00000009348	ssc	100155651	LOC100155651	ssc-miR-4331	m8	1194	1200	-0.026	-0.041	0.061	-0.167	74	UUUCUUCUAGCCAGUCAGCCACC	||| |||||||	CGACCGGAUGUGGU-GUCGGUGU	ssc-miR-4331	2047	GO:0005515(protein binding),GO:0005622(intracellular),GO:0007165(signal transduction)
ENSSSCG00000010327	ssc	100156229	LOC100156229	ssc-miR-4331	8mer	2500	2506	0.0028	0.047	0.133	-0.1272	61	UGCCUGCUUGUGCCACAGCCACA	|||||||	CGACCGGAUGUGGUGUCGGUGU	ssc-miR-4331	2211	GO:0003677(DNA binding),GO:0003899(DNA-directed RNA polymerase activity),GO:0005634(nucleus),GO:0006351(transcription, DNA-dependent),GO:0008270(zinc ion binding),GO:0016740(transferase activity),GO:0016779(nucleotidyltransferase activity),GO:0032549(ribonucleoside binding),GO:0032728(positive regulation of interferon-beta production),GO:0045087(innate immune response)	00230(Purine metabolism),00240(Pyrimidine metabolism),01100(Metabolic pathways),03020(RNA polymerase),04623(Cytosolic DNA-sensing pathway)
ENSSSCG00000010327	ssc	100156229	LOC100156229	ssc-miR-4331	m8	3540	3546	0.005	-0.038	-0.024	-0.218	84	UGAUUGGCUCCAUUACAGCCACC	|||||||	CGACCGGAUGUGGUGUCGGUGU	ssc-miR-4331	2213	GO:0003677(DNA binding),GO:0003899(DNA-directed RNA polymerase activity),GO:0005634(nucleus),GO:0006351(transcription, DNA-dependent),GO:0008270(zinc ion binding),GO:0016740(transferase activity),GO:0016779(nucleotidyltransferase activity),GO:0032549(ribonucleoside binding),GO:0032728(positive regulation of interferon-beta production),GO:0045087(innate immune response)	00230(Purine metabolism),00240(Pyrimidine metabolism),01100(Metabolic pathways),03020(RNA polymerase),04623(Cytosolic DNA-sensing pathway)
ENSSSCG00000006024	ssc	100156275	LOC100156275	ssc-miR-4331	1a	1345	1351	-0.1439	0.05	0.004	-0.1889	79	GCUGGCCUACACCAUAGCCACAG	|||||||||||||| ||||||	CGACCGGAUGUGGUGUCGGUGU	ssc-miR-4331	1259	GO:0005794(Golgi apparatus),GO:0005886(plasma membrane)
ENSSSCG00000006274	ssc	100156379	LOC100156379	ssc-miR-4331	8mer	1225	1231	-0.00335	0.038	-0.021	-0.29635	93	CCGGCCUUCACCCCACAGCCACA	||||| |||||||	CGACCGGAUGUGGU--GUCGGUGU	ssc-miR-4331	1138		03450(Non-homologous end-joining),04110(Cell cycle)
ENSSSCG00000006274	ssc	100156379	LOC100156379	ssc-miR-4331	1a	1360	1366	-0.0173	-0.009	-0.021	-0.1463	68	GGUUCAUUACCACUGAGCCACAA	||| ||||||	CGACCGGAUGUGGUGUCGGUGU	ssc-miR-4331	1139		03450(Non-homologous end-joining),04110(Cell cycle)
ENSSSCG00000010571	ssc	100156620	LOC100156620	ssc-miR-4331	m8	18	24	0.005	0.019	-0.035	-0.172	75	CCGCAGAUGCUGGAACAGCCACU	|||||||	CGACCGGAUGUGGUGUCGGUGU	ssc-miR-4331	2105	NULL()
ENSSSCG00000004586	ssc	100156658	LOC100156658	ssc-miR-4331	8mer	346	352	0.00075	0.026	-0.011	-0.29425	93	UACCGGCCCACCGCACAGCCACA	|||||||	CGACCGGAUGUGGUGUCGGUGU	ssc-miR-4331	1432	NULL()
ENSSSCG00000009860	ssc	100156796	LOC100156796	ssc-miR-4331	m8	934	940	-0.026	-0.036	-0.027	-0.25	89	AAUGGUUCUAAGCAGCAGCCACC	||| |||||||	CGACCGGAUGUGGUGUCGGUGU	ssc-miR-4331	1950	GO:0005515(protein binding),GO:0019005(SCF ubiquitin ligase complex),GO:0060712(spongiotrophoblast layer development),GO:0060716(labyrinthine layer blood vessel development)	04120(Ubiquitin mediated proteolysis)
ENSSSCG00000006201	ssc	100156861	LOC100156861	ssc-miR-4331	1a	4895	4901	0.0038	-0.029	-0.025	-0.1492	69	CCAGAAUAACUGGAGAGCCACAU	||||||	CGACCGGAUGUGGUGUCGGUGU	ssc-miR-4331	917
ENSSSCG00000009788	ssc	100156971	LOC100156971	ssc-miR-4331	1a	1642	1648	-0.09115	0.07	-0.012	-0.13215	63	GCCGACCUACACCAGAGCCACAG	||||||||| ||||||	CGACCGGAUGUGGUGUCGGUGU	ssc-miR-4331	1708	GO:0003743(translation initiation factor activity),GO:0005515(protein binding),GO:0006413(translational initiation)
ENSSSCG00000001659	ssc	100157157	LOC100157157	ssc-miR-4331	m8	422	428	0.005	-0.067	-0.037	-0.26	90	AGGUAACCAACCAUUCAGCCACU	|||||||	CGACCGGAUGUGGUGUCGGUGU	ssc-miR-4331	229
ENSSSCG00000002008	ssc	100157270	LOC100157270	ssc-miR-4331	8mer	1050	1056	-0.0054	0.061	0.11	-0.1444	68	UGCCAGCCUAUGCCACAGCCACA	||||| |||||||	CGACCGGAUGUGGUGUCGGUGU	ssc-miR-4331	628	GO:0005515(protein binding),GO:0080008(CUL4 RING ubiquitin ligase complex)
ENSSSCG00000000066	ssc	100157440	LOC100157440	ssc-miR-4331	8mer	1703	1709	-0.0259	0.048	0.188	-0.0999	50	UGCUGGCCUACACCACAGCCACA	|||||||||||||||||||||	CGACCGGAUGUGGUGUCGGUGU	ssc-miR-4331	18
ENSSSCG00000011465	ssc	100157651	LOC100157651	ssc-miR-4331	8mer	1241	1247	-0.01975	0.044	0.132	-0.15375	71	UGCCGGCCUACACCACAGCCACA	||||||||||||||||||	CGACCGGAUGUGGUGUCGGUGU	ssc-miR-4331	1762
ENSSSCG00000011465	ssc	100157651	LOC100157651	ssc-miR-4331	8mer	1263	1269	0.0028	0.054	0.128	-0.1252	60	AGCAACACAGGAUCCCAGCCACA	|||||||	CGACCGGAUGUGGUGUCGGUGU	ssc-miR-4331	1763
ENSSSCG00000015802	ssc	100157674	LOC100157674	ssc-miR-4331	8mer	3415	3421	-0.0177	0.027	-0.035	-0.3357	96	UGCUGGCCUACUCCACAGCCACA	|||||||||| |||||||	CGACCGGAUGUGGUGUCGGUGU	ssc-miR-4331	3544	NULL()
ENSSSCG00000010483	ssc	100157745	LOC100157745	ssc-miR-4331	8mer	2202	2208	-0.0218	-0.01	0.113	-0.2288	85	UGCUGGCCUACACUACAGCCACA	|||||||||||| |||||||	CGACCGGAUGUGGUGUCGGUGU	ssc-miR-4331	2452		00562(Inositol phosphate metabolism),01100(Metabolic pathways),04020(Calcium signaling pathway),04070(Phosphatidylinositol signaling system)
ENSSSCG00000010483	ssc	100157745	LOC100157745	ssc-miR-4331	8mer	2926	2932	0.0028	0.05	-0.011	-0.2682	91	CACCAGCCCAAGCCACAGCCACA	|||||||	CGACCGGAUGUGGUGUCGGUGU	ssc-miR-4331	2454		00562(Inositol phosphate metabolism),01100(Metabolic pathways),04020(Calcium signaling pathway),04070(Phosphatidylinositol signaling system)
ENSSSCG00000010483	ssc	100157745	LOC100157745	ssc-miR-4331	1a	536	542	0.0038	-0.019	0.007	-0.1072	53	CAUUCUUAGUUCAAGAGCCACAC	||||||	CGACCGGAUGUGGUGUCGGUGU	ssc-miR-4331	2455		00562(Inositol phosphate metabolism),01100(Metabolic pathways),04020(Calcium signaling pathway),04070(Phosphatidylinositol signaling system)
ENSSSCG00000006106	ssc	100157834	LOC100157834	ssc-miR-4331	m8	611	617	0.005	0.035	-0.007	-0.128	62	CCCUGGUGCAGAAACCAGCCACU	|||||||	CGACCGGAUGUGGUGUCGGUGU	ssc-miR-4331	916
ENSSSCG00000010643	ssc	100157918	LOC100157918	ssc-miR-4331	m8	410	416	0.005	0.065	-0.01	-0.101	51	CCAUAUCUGACUUCCCAGCCACC	|||||||	CGACCGGAUGUGGUGUCGGUGU	ssc-miR-4331	2711	GO:0005515(protein binding),GO:0005543(phospholipid binding)
ENSSSCG00000000383	ssc	100157936	LOC100157936	ssc-miR-4331	1a	109	115	0.0038	0.008	-0.024	-0.1112	55	UGUGGCUUUCACUUGAGCCACAC	||||||	CGACCGGAUGUGGUGUCGGUGU	ssc-miR-4331	103		04144(Endocytosis)
ENSSSCG00000004622	ssc	100157949	LOC100157949	ssc-miR-4331	m8	1896	1902	0.005	-0.015	0.021	-0.15	69	UCCAGAACAACUUGUCAGCCACC	|||||||	CGACCGGAUGUGGUGUCGGUGU	ssc-miR-4331	1148		04062(Chemokine signaling pathway)
ENSSSCG00000004221	ssc	100158022	LOC100158022	ssc-miR-4331	8mer	1371	1377	-0.01155	0.08	0.072	-0.16955	75	CACCGGCCUACGCCACAGCCACA	||||||| |||||||	CGACCGGAUGUGGUGUCGGUGU	ssc-miR-4331	1020	GO:0003824(catalytic activity),GO:0005730(nucleolus),GO:0005737(cytoplasm),GO:0005739(mitochondrion),GO:0008152(metabolic process)
ENSSSCG00000000738	ssc	100511381	LOC100511381	ssc-miR-4331	8mer	225	231	0.0028	-0.078	-0.031	-0.4162	99	AACAGUUUUUAGUGUCAGCCACA	|||||||	CGACCGGAUGUGGUGUCGGUGU	ssc-miR-4331	124	GO:0000077(DNA damage checkpoint),GO:0000725(recombinational repair),GO:0005515(protein binding),GO:0005634(nucleus),GO:0005694(chromosome),GO:0034644(cellular response to UV),GO:0070318(positive regulation of G0 to G1 transition),GO:0071479(cellular response to ionizing radiation)
ENSSSCG00000000411	ssc	100511451	LOC100511451	ssc-miR-4331	8mer	2770	2776	-0.00745	0.013	0.075	-0.22945	85	CCUACACCACAGUCACAGCCACA	||||||||| |||||||	CGACCGGAUGUGGU------GUCGGUGU	ssc-miR-4331	66	GO:0005634(nucleus),GO:0045892(negative regulation of transcription, DNA-dependent)
ENSSSCG00000002737	ssc	100511931	LOC100511931	ssc-miR-4331	m8	31	37	0.005	0.02	-0.034	-0.17	75	ACCCAGCACCAGCUUCAGCCACG	|||||||	CGACCGGAUGUGGUGUCGGUGU	ssc-miR-4331	670		00533(Glycosaminoglycan biosynthesis - keratan sulfate)
ENSSSCG00000003429	ssc	100511997	LOC100511997	ssc-miR-4331	m8	2434	2440	0.005	-0.008	0.021	-0.143	67	AAACAAGCCCAAAGACAGCCACC	|||||||	CGACCGGAUGUGGUGUCGGUGU	ssc-miR-4331	406
ENSSSCG00000016548	ssc	100512201	LOC100512201	ssc-miR-4331	8mer	2936	2942	-0.00335	-0.134	0.177	-0.27035	91	AUAAUGUAAAUACAA--CAGCCACA	|||| |||||||	CGACCGGAUGUGGUGUCGGUGU	ssc-miR-4331	3308
ENSSSCG00000016548	ssc	100512201	LOC100512201	ssc-miR-4331	m8	4059	4065	-0.026	0.07	-0.009	-0.126	61	CAUGGGACACCCAAGCAGCCACC	||||| |||||||	CGACCGGAUGUGGU---GUCGGUGU	ssc-miR-4331	3309
ENSSSCG00000007714	ssc	100512594	LOC100512594	ssc-miR-4331	m8	1021	1027	0.005	0.049	-0.008	-0.115	56	AGACACAGUAUUCAGCAGCCACC	|||||||	CGACCGGAUGUGGUGUCGGUGU	ssc-miR-4331	2434	GO:0000149(SNARE binding),GO:0005484(SNAP receptor activity),GO:0005515(protein binding),GO:0005624(membrane fraction),GO:0005886(plasma membrane),GO:0006886(intracellular protein transport),GO:0007268(synaptic transmission),GO:0008021(synaptic vesicle),GO:0016020(membrane),GO:0016192(vesicle-mediated transport),GO:0017156(calcium ion-dependent exocytosis),GO:0019717(synaptosome),GO:0019855(calci…	04130(SNARE interactions in vesicular transport)
ENSSSCG00000013670	ssc	100513198	LOC100513198	ssc-miR-4331	1a	107	113	-0.02785	0.04	-0.024	-0.11085	54	CUGGAGAGGCCUAAA----AGCCACAG	|||||| ||||||	CGACCGGAUGUGGUGUCGGUGU	ssc-miR-4331	3802	GO:0000151(ubiquitin ligase complex),GO:0005515(protein binding),GO:0005737(cytoplasm),GO:0006511(ubiquitin-dependent protein catabolic process)
ENSSSCG00000011915	ssc	100513240	LOC100513240	ssc-miR-4331	1a	891	897	0.0038	-0.062	0.018	-0.1392	66	GGAUCACUUUUUAGUAGCCACAU	||||||	CGACCGGAUGUGGUGUCGGUGU	ssc-miR-4331	2235	NULL()
ENSSSCG00000005894	ssc	100513276	LOC100513276	ssc-miR-4331	8mer	1275	1281	0.00485	0.187	-0.054	-0.17215	75	GGUGGAGGGGGGGGCCAGCCACA	|||||||	CGACCGGAUGUGGUGUCGGUGU	ssc-miR-4331	1124
ENSSSCG00000005469	ssc	100513712	LOC100513712	ssc-miR-4331	8mer	1086	1092	0.0028	-0.112	-0.004	-0.4232	99	AAAGUGUGACUUUUUCAGCCACA	|||||||	CGACCGGAUGUGGUGUCGGUGU	ssc-miR-4331	1104
ENSSSCG00000008024	ssc	100513919	LOC100513919	ssc-miR-4331	8mer	534	540	0.00075	0.144	-0.001	-0.16625	74	UCUGGACCCUGCGUCCAGCCACA	|||||||	CGACCGGAUGUGGUGUCGGUGU	ssc-miR-4331	1975
ENSSSCG00000011119	ssc	100513945	LOC100513945	ssc-miR-4331	8mer	686	692	0.0028	0.057	0.048	-0.2022	81	CGGAACAACCCCUUCCAGCCACA	|||||||	CGACCGGAUGUGGUGUCGGUGU	ssc-miR-4331	1796
ENSSSCG00000015360	ssc	100514124	LOC100514124	ssc-miR-4331	1a	650	656	-0.0173	-0.013	-0.004	-0.1333	64	GAAGAACUAAGGCAUAGCCACAG	||| ||||||	CGACCGGAUGUGGUGUCGGUGU	ssc-miR-4331	3270	GO:0005515(protein binding),GO:0008270(zinc ion binding),GO:0046872(metal ion binding)
ENSSSCG00000016958	ssc	100514498	LOC100514498	ssc-miR-4331	1a	267	273	0.0038	-0.067	-0.013	-0.1752	76	UUCAGUUUAAUUUAAAGCCACAA	||||||	CGACCGGAUGUGGUGUCGGUGU	ssc-miR-4331	3182	GO:0001953(negative regulation of cell-matrix adhesion),GO:0005515(protein binding),GO:0005737(cytoplasm),GO:0005829(cytosol),GO:0005942(phosphatidylinositol 3-kinase complex),GO:0006468(protein phosphorylation),GO:0016020(membrane),GO:0016301(kinase activity),GO:0016310(phosphorylation),GO:0030183(B cell differentiation),GO:0030335(positive regulation of cell migration),GO:0034644(cellular respo…	04012(ErbB signaling pathway),04062(Chemokine signaling pathway),04070(Phosphatidylinositol signaling system),04150(mTOR signaling pathway),04210(Apoptosis),04370(VEGF signaling pathway),04380(Osteoclast differentiation),04510(Focal adhesion),04620(Toll-like receptor signaling pathway),04630(Jak-STAT signaling pathway),04650(Natural killer cell mediated cytotoxicity),04660(T cell receptor signali…
ENSSSCG00000008579	ssc	100514574	LOC100514574	ssc-miR-4331	m8	2791	2797	0.005	0.032	0.014	-0.11	54	GGGCUCAGCAAACGUCAGCCACC	|||||||	CGACCGGAUGUGGUGUCGGUGU	ssc-miR-4331	2502	GO:0000775(chromosome, centromeric region),GO:0005634(nucleus),GO:0007059(chromosome segregation),GO:0051301(cell division)
ENSSSCG00000015294	ssc	100514723	LOC100514723	ssc-miR-4331	m8	1102	1108	0.0205	-0.119	0.01	-0.2495	89	CUGCAUCAUGAUUAUCAGCCACU	|||||||	CGACCGGAUGUGGUGUCGGUGU	ssc-miR-4331	3133		04610(Complement and coagulation cascades),04640(Hematopoietic cell lineage),05140(Leishmaniasis),05144(Malaria)
ENSSSCG00000016393	ssc	100514804	LOC100514804	ssc-miR-4331	8mer	681	687	0.00075	0.046	0.047	-0.21625	84	GGCCUGUCUUCUUGCCAGCCACA	|||||||	CGACCGGAUGUGGUGUCGGUGU	ssc-miR-4331	3471	GO:0001889(liver development),GO:0001947(heart looping),GO:0003007(heart morphogenesis),GO:0005515(protein binding),GO:0007368(determination of left/right symmetry),GO:0007492(endoderm development),GO:0009791(post-embryonic development),GO:0009952(anterior/posterior pattern specification),GO:0030509(BMP signaling pathway),GO:0048536(spleen development),GO:0048546(digestive tract morphogenesis),GO…
ENSSSCG00000005661	ssc	100514888	LOC100514888	ssc-miR-4331	8mer	2343	2349	0.0028	0.001	-0.036	-0.3422	97	AAGCUGCUUCUGGUUCAGCCACA	|||||||	CGACCGGAUGUGGUGUCGGUGU	ssc-miR-4331	1153		04210(Apoptosis)
ENSSSCG00000016497	ssc	100514997	LOC100514997	ssc-miR-4331	8mer	2454	2460	-0.0013	0.041	0.012	-0.2583	90	CACCAGCCUGCAUCACAGCCACA	|||| |||||||	CGACCGGAUGUGGUGUCGGUGU	ssc-miR-4331	3271
ENSSSCG00000016497	ssc	100514997	LOC100514997	ssc-miR-4331	8mer	903	909	-0.0095	0.056	0.085	-0.1785	77	UGCUGGCCUGCACCACAGCCACA	|||||||| |||||||	CGACCGGAUGUGGUGUCGGUGU	ssc-miR-4331	3273
ENSSSCG00000014325	ssc	100515014	LOC100515014	ssc-miR-4331	8mer	63	69	0.0028	-0.113	-0.059	-0.4792	99	CCUCCAUGUAAAGAACAGCCACA	|||||||	CGACCGGAUGUGGUGUCGGUGU	ssc-miR-4331	3089	GO:0000080(G1 phase of mitotic cell cycle),GO:0005488(binding),GO:0005515(protein binding),GO:0005622(intracellular),GO:0005680(anaphase-promoting complex),GO:0007067(mitosis),GO:0007080(mitotic metaphase plate congression),GO:0030071(regulation of mitotic metaphase/anaphase transition),GO:0070979(protein K11-linked ubiquitination)	04110(Cell cycle),04114(Oocyte meiosis),04120(Ubiquitin mediated proteolysis),04914(Progesterone-mediated oocyte maturation)
ENSSSCG00000012249	ssc	100515115	LOC100515115	ssc-miR-4331	m8	58	64	-0.0105	-0.001	-0.032	-0.2045	82	GCCCAGCUUCCACCUCAGCCACC	|||||||	CGACCGGAUGUGGUGUCGGUGU	ssc-miR-4331	1790	NULL()
ENSSSCG00000015905	ssc	100515171	LOC100515171	ssc-miR-4331	1a	2168	2174	0.0038	-0.055	-0.027	-0.1772	77	CCAUAAAGAACGGUAAGCCACAU	||||||	CGACCGGAUGUGGUGUCGGUGU	ssc-miR-4331	3244
ENSSSCG00000005186	ssc	100515182	LOC100515182	ssc-miR-4331	8mer	3329	3335	-0.0136	0.045	-0.027	-0.3056	94	UGCUGGCCUAUGCCACAGCCACA	||||||||| |||||||	CGACCGGAUGUGGUGUCGGUGU	ssc-miR-4331	1160
ENSSSCG00000011129	ssc	100515404	LOC100515404	ssc-miR-4331	m8	1501	1507	0.036	0.023	-0.032	-0.134	64	AUCGCAGCAGAAUGACAGCCACG	|||||||	CGACCGGAUGUGGUGUCGGUGU	ssc-miR-4331	1917
ENSSSCG00000013012	ssc	100515425	LOC100515425	ssc-miR-4331	m8	44	50	0.005	0.09	-0.033	-0.099	50	UAGCUCCAGCACUGCCAGCCACC	|||||||	CGACCGGAUGUGGUGUCGGUGU	ssc-miR-4331	1761	GO:0005515(protein binding),GO:0005730(nucleolus),GO:0005737(cytoplasm),GO:0007154(cell communication),GO:0035091(phosphatidylinositol binding)
ENSSSCG00000012307	ssc	100515638	LOC100515638	ssc-miR-4331	m8	32	38	-0.0105	0.105	-0.034	-0.1005	51	CUGGCACUCUGGCAGCAGCCACC	|||||||	CGACCGGAUGUGGUGUCGGUGU	ssc-miR-4331	2310		04110(Cell cycle),04115(p53 signaling pathway),04914(Progesterone-mediated oocyte maturation)
ENSSSCG00000005859	ssc	100515645	LOC100515645	ssc-miR-4331	m8	23	29	0.005	0.013	-0.035	-0.178	77	UCGUGCUGGUGGCCGCAGCCACU	|||||||	CGACCGGAUGUGGUGUCGGUGU	ssc-miR-4331	1407	GO:0005506(iron ion binding),GO:0010181(FMN binding),GO:0016491(oxidoreductase activity),GO:0055114(oxidation-reduction process)
ENSSSCG00000013464	ssc	100515648	LOC100515648	ssc-miR-4331	m8	1029	1035	-0.0105	0.028	-0.002	-0.1455	68	ACUCACCCUCUCUGUCAGCCACG	|||||||	CGACCGGAUGUGGUGUCGGUGU	ssc-miR-4331	3702	GO:0004190(aspartic-type endopeptidase activity),GO:0005515(protein binding),GO:0005765(lysosomal membrane),GO:0005886(plasma membrane),GO:0006509(membrane protein ectodomain proteolysis),GO:0010008(endosome membrane),GO:0016021(integral to membrane),GO:0030660(Golgi-associated vesicle membrane),GO:0031293(membrane protein intracellular domain proteolysis),GO:0042803(protein homodimerization acti…
ENSSSCG00000017580	ssc	100515686	LOC100515686	ssc-miR-4331	8mer	766	772	-0.01565	0.115	-0.019	-0.22965	86	CACCAGCCUACACCGCAGCCACA	||||||||| |||||||	CGACCGGAUGUGGUGUCGGUGU	ssc-miR-4331	3649	NULL()
ENSSSCG00000017090	ssc	100515934	LOC100515934	ssc-miR-4331	8mer	40	46	0.00485	0.077	-0.063	-0.29115	93	CUGCCAAGAAGGGGUCAGCCACA	|||||||	CGACCGGAUGUGGUGUCGGUGU	ssc-miR-4331	3337
ENSSSCG00000008808	ssc	100516092	LOC100516092	ssc-miR-4331	8mer	1002	1008	-0.0054	0.073	0.022	-0.2204	84	UGCCAGCCCACACCACAGCCACA	|||||||||||||	CGACCGGAUGUGGUGUCGGUGU	ssc-miR-4331	1757	GO:0004342(glucosamine-6-phosphate deaminase activity),GO:0005975(carbohydrate metabolic process),GO:0006044(N-acetylglucosamine metabolic process)	00520(Amino sugar and nucleotide sugar metabolism),01100(Metabolic pathways)
ENSSSCG00000008808	ssc	100516092	LOC100516092	ssc-miR-4331	1a	223	229	-0.02785	-0.036	-0.016	-0.17885	77	GCUGUUUGUUACAGA--AGCCACAU	|||| ||||||	CGACCGGAUGUGGUGUCGGUGU	ssc-miR-4331	1759	GO:0004342(glucosamine-6-phosphate deaminase activity),GO:0005975(carbohydrate metabolic process),GO:0006044(N-acetylglucosamine metabolic process)	00520(Amino sugar and nucleotide sugar metabolism),01100(Metabolic pathways)
ENSSSCG00000015238	ssc	100516098	LOC100516098	ssc-miR-4331	m8	2522	2528	0.005	-0.051	0.067	-0.14	66	CUGUUGGUAUUUUCACAGCCACG	|||||||	CGACCGGAUGUGGUGUCGGUGU	ssc-miR-4331	3900	GO:0005515(protein binding),GO:0005622(intracellular),GO:0005938(cell cortex),GO:0007154(cell communication),GO:0007165(signal transduction),GO:0015629(actin cytoskeleton),GO:0035091(phosphatidylinositol binding)
ENSSSCG00000004289	ssc	100516163	LOC100516163	ssc-miR-4331	8mer	1061	1067	0.0069	-0.007	-0.031	-0.3411	97	CAUCUCAGUUUGGACCAGCCACA	|||||||	CGACCGGAUGUGGUGUCGGUGU	ssc-miR-4331	1309	GO:0005515(protein binding),GO:0005634(nucleus),GO:0005737(cytoplasm),GO:0005813(centrosome),GO:0005886(plasma membrane)
ENSSSCG00000013623	ssc	100516180	LOC100516180	ssc-miR-4331	m8	111	117	-0.0105	0.083	-0.027	-0.1155	56	CCCCUCCCCUCCCAUCAGCCACC	|||||||	CGACCGGAUGUGGUGUCGGUGU	ssc-miR-4331	3743	GO:0000166(nucleotide binding),GO:0003924(GTPase activity),GO:0005515(protein binding),GO:0005525(GTP binding),GO:0005622(intracellular),GO:0005634(nucleus),GO:0005737(cytoplasm),GO:0005739(mitochondrion),GO:0006184(GTP catabolic process),GO:0006886(intracellular protein transport),GO:0006913(nucleocytoplasmic transport),GO:0007165(signal transduction),GO:0007264(small GTPase mediated signal tran…	04972(Pancreatic secretion)
ENSSSCG00000008874	ssc	100516327	LOC100516327	ssc-miR-4331	8mer	2048	2054	-0.02385	0.026	0.05	-0.25785	90	AACUGGCCUACACCACAGCCACA	||||||||||||||||||||	CGACCGGAUGUGGUGUCGGUGU	ssc-miR-4331	2076
ENSSSCG00000008874	ssc	100516327	LOC100516327	ssc-miR-4331	1a	2173	2179	0.0038	-0.026	0.009	-0.1122	55	GUUUUUAACCUGCUGAGCCACAA	||||||	CGACCGGAUGUGGUGUCGGUGU	ssc-miR-4331	2077
ENSSSCG00000006297	ssc	100516366	LOC100516366	ssc-miR-4331	1a	531	537	-0.00675	-0.028	0.006	-0.12775	61	CUGUCUUUCCACAUAAGCCACAU	||||||	CGACCGGAUGUGGUGUCGGUGU	ssc-miR-4331	1423
ENSSSCG00000013785	ssc	100516420	LOC100516420	ssc-miR-4331	8mer	1957	1963	-0.0136	0.032	0.042	-0.2496	89	UGCUGGCCUAUGCCACAGCCACA	||||||||| |||||||	CGACCGGAUGUGGUGUCGGUGU	ssc-miR-4331	3671
ENSSSCG00000013785	ssc	100516420	LOC100516420	ssc-miR-4331	1a	1980	1986	0.0038	-0.017	0.013	-0.0992	50	GCAACACAGGAUUUGAGCCACAU	||||||	CGACCGGAUGUGGUGUCGGUGU	ssc-miR-4331	3672
ENSSSCG00000013785	ssc	100516420	LOC100516420	ssc-miR-4331	m8	775	781	-0.026	0.004	0.033	-0.15	69	UGUGGCCCAAUGCCUCAGCCACG	||||| |||||||	CGACCGGAUGUGGU-GUCGGUGU	ssc-miR-4331	3673
ENSSSCG00000017496	ssc	100516461	LOC100516461	ssc-miR-4331	8mer	564	570	0.00485	0.162	-0.058	-0.20115	81	GACUGAACCGUGCCGCAGCCACA	|||||||	CGACCGGAUGUGGUGUCGGUGU	ssc-miR-4331	3819
ENSSSCG00000003593	ssc	100516496	LOC100516496	ssc-miR-4331	m8	1054	1060	-0.0105	0.018	0.046	-0.1075	53	AACCCCUGACAGCUCCAGCCACU	|||||||	CGACCGGAUGUGGUGUCGGUGU	ssc-miR-4331	668	NULL()
ENSSSCG00000012859	ssc	100516661	LOC100516661	ssc-miR-4331	8mer	255	261	-0.00335	0.091	-0.033	-0.25535	89	UGCCGGCCUGCACCACAGCCACA	||||| |||||||	CGACCGGAUGUGGUGUCGGUGU	ssc-miR-4331	1668	GO:0003952(NAD+ synthase (glutamine-hydrolyzing) activity),GO:0005524(ATP binding),GO:0009435(NAD biosynthetic process)	00760(Nicotinate and nicotinamide metabolism),01100(Metabolic pathways)
ENSSSCG00000003592	ssc	100516859	LOC100516859	ssc-miR-4331	8mer	1081	1087	0.00075	0.093	0.116	-0.10025	51	UCACAACACCUGCACCAGCCACA	|||||||	CGACCGGAUGUGGUGUCGGUGU	ssc-miR-4331	373		04512(ECM-receptor interaction),04514(Cell adhesion molecules (CAMs)),05144(Malaria)
ENSSSCG00000003592	ssc	100516859	LOC100516859	ssc-miR-4331	8mer	1110	1116	0.00485	0.048	0.121	-0.13615	65	CCAACCCCCGGGAGUCAGCCACA	|||||||	CGACCGGAUGUGGUGUCGGUGU	ssc-miR-4331	374		04512(ECM-receptor interaction),04514(Cell adhesion molecules (CAMs)),05144(Malaria)
ENSSSCG00000003592	ssc	100516859	LOC100516859	ssc-miR-4331	m8	3258	3264	0.005	0.028	0.017	-0.111	54	CUGGAUUUCUUCUGACAGCCACC	|||||||	CGACCGGAUGUGGUGUCGGUGU	ssc-miR-4331	376		04512(ECM-receptor interaction),04514(Cell adhesion molecules (CAMs)),05144(Malaria)
ENSSSCG00000006763	ssc	100517031	LOC100517031	ssc-miR-4331	8mer	1084	1090	0.0069	-0.014	0.044	-0.2731	91	CAUUUGAUUGGAAUGCAGCCACA	|||||||	CGACCGGAUGUGGUGUCGGUGU	ssc-miR-4331	1113
ENSSSCG00000006763	ssc	100517031	LOC100517031	ssc-miR-4331	m8	1691	1697	-0.0105	0.066	-0.032	-0.1375	65	CACAUCCCCUCCCUUCAGCCACC	|||||||	CGACCGGAUGUGGUGUCGGUGU	ssc-miR-4331	1114
ENSSSCG00000015636	ssc	100517233	LOC100517233	ssc-miR-4331	m8	1030	1036	-0.0105	0.005	0.057	-0.1095	54	ACGCCUCCGGUUUGACAGCCACC	|||||||	CGACCGGAUGUGGUGUCGGUGU	ssc-miR-4331	4570
ENSSSCG00000007806	ssc	100517273	LOC100517273	ssc-miR-4331	8mer	314	320	0.00075	0.176	-0.016	-0.14925	69	GCCCCGGCCCCACCCCAGCCACA	|||||||	CGACCGGAUGUGGUGUCGGUGU	ssc-miR-4331	2020	GO:0005096(GTPase activator activity),GO:0008083(growth factor activity),GO:0043547(positive regulation of GTPase activity)
ENSSSCG00000007806	ssc	100517273	LOC100517273	ssc-miR-4331	m8	326	332	-0.026	0.041	-0.007	-0.153	70	CCCCAGCCACACUAACAGCCACG	|||| |||||||	CGACCGGAUGUGGU-GUCGGUGU	ssc-miR-4331	2021	GO:0005096(GTPase activator activity),GO:0008083(growth factor activity),GO:0043547(positive regulation of GTPase activity)
ENSSSCG00000008942	ssc	100517354	LOC100517354	ssc-miR-4331	1a	2680	2686	0.01435	-0.019	0.004	-0.09965	50	CAGGGAUCAGAUUUGAGCCACAA	||||||	CGACCGGAUGUGGUGUCGGUGU	ssc-miR-4331	1665		00230(Purine metabolism),00240(Pyrimidine metabolism),01100(Metabolic pathways)
ENSSSCG00000008881	ssc	100517409	LOC100517409	ssc-miR-4331	m8	27	33	-0.0105	-0.012	-0.035	-0.2185	84	CUCUGAACCUGGAGUCAGCCACC	|||||||	CGACCGGAUGUGGUGUCGGUGU	ssc-miR-4331	1576		04010(MAPK signaling pathway)
ENSSSCG00000012251	ssc	100517440	LOC100517440	ssc-miR-4331	1a	3174	3180	0.0038	-0.049	0.014	-0.1302	62	ACAUUUGUAAAUGAAAGCCACAG	||||||	CGACCGGAUGUGGUGUCGGUGU	ssc-miR-4331	1905
ENSSSCG00000012251	ssc	100517440	LOC100517440	ssc-miR-4331	8mer	460	466	0.0028	-0.01	0.009	-0.3082	95	CAGAGCCCAUCCUGUCAGCCACA	|||||||	CGACCGGAUGUGGUGUCGGUGU	ssc-miR-4331	1906
ENSSSCG00000016514	ssc	100517620	LOC100517620	ssc-miR-4331	8mer	1609	1615	-0.02385	0.045	-0.007	-0.29585	93	UUCUGGCCUACACCACAGCCACA	||||||||||||||||||||	CGACCGGAUGUGGUGUCGGUGU	ssc-miR-4331	3549	NULL()
ENSSSCG00000013547	ssc	100517699	LOC100517699	ssc-miR-4331	m8	17	23	0.005	-0.041	-0.036	-0.233	86	CCCUGGGGCUGGCCGCAGCCACC	|||||||	CGACCGGAUGUGGUGUCGGUGU	ssc-miR-4331	3576		04530(Tight junction)
ENSSSCG00000008615	ssc	100517707	LOC100517707	ssc-miR-4331	8mer	191	197	0.00075	-0.103	-0.062	-0.47425	99	UAUUAUAAAACAAACCAGCCACA	|||||||	CGACCGGAUGUGGUGUCGGUGU	ssc-miR-4331	2627	GO:0005509(calcium ion binding)
ENSSSCG00000014559	ssc	100517815	LOC100517815	ssc-miR-4331	8mer	155	161	0.00485	0.19	-0.046	-0.16115	72	ACUGACAGGGGCGCCCAGCCACA	|||||||	CGACCGGAUGUGGUGUCGGUGU	ssc-miR-4331	3413	GO:0005515(protein binding),GO:0005838(proteasome regulatory particle),GO:0007127(meiosis I)	03050(Proteasome)
ENSSSCG00000015568	ssc	100517846	LOC100517846	ssc-miR-4331	1a	916	922	0.0038	-0.055	0.034	-0.1162	56	AAUUUUCUUAUUGGUAGCCACAU	||||||	CGACCGGAUGUGGUGUCGGUGU	ssc-miR-4331	3403
ENSSSCG00000015924	ssc	100517976	LOC100517976	ssc-miR-4331	1a	580	586	0.0038	-0.049	0.01	-0.1342	64	GCUGUCUCUGGUGAAAGCCACAU	||||||	CGACCGGAUGUGGUGUCGGUGU	ssc-miR-4331	4963
ENSSSCG00000017103	ssc	100518046	LOC100518046	ssc-miR-4331	8mer	828	834	-0.00745	0.069	0.072	-0.17645	77	UUCUGGCCUGCGCCACAGCCACA	||||||| |||||||	CGACCGGAUGUGGUGUCGGUGU	ssc-miR-4331	3160	GO:0003865(3-oxo-5-alpha-steroid 4-dehydrogenase activity),GO:0005737(cytoplasm),GO:0006629(lipid metabolic process),GO:0006702(androgen biosynthetic process),GO:0008202(steroid metabolic process),GO:0016020(membrane),GO:0016021(integral to membrane),GO:0016627(oxidoreductase activity, acting on the CH-CH group of donors),GO:0055114(oxidation-reduction process)	00140(Steroid hormone biosynthesis)
ENSSSCG00000004500	ssc	100518165	LOC100518165	ssc-miR-4331	8mer	1796	1802	-0.0013	-0.073	0.188	-0.1963	80	ACCAAGCCUUUCACACAGCCACA	|||| |||||||	CGACCGGAUGUGGUGUCGGUGU	ssc-miR-4331	1426
ENSSSCG00000003875	ssc	100518433	LOC100518433	ssc-miR-4331	1a	299	305	-0.0173	-0.036	-0.011	-0.1633	73	AAAAAACCACCAACUAGCCACAU	||||| ||||||	CGACCGGAUGUGGUG--UCGGUGU	ssc-miR-4331	819	GO:0005488(binding)
ENSSSCG00000017514	ssc	100518449	LOC100518449	ssc-miR-4331	1a	978	984	-0.00675	-0.058	0.038	-0.12575	61	CAAAAAACAAAAGAAAGCCACAA	||||||	CGACCGGAUGUGGUGUCGGUGU	ssc-miR-4331	3380		03013(RNA transport)
ENSSSCG00000017592	ssc	100518511	LOC100518511	ssc-miR-4331	1a	2725	2731	0.0038	-0.084	-0.004	-0.1832	78	UACUUUAAAUAUUAAAGCCACAG	||||||	CGACCGGAUGUGGUGUCGGUGU	ssc-miR-4331	3977	GO:0005634(nucleus),GO:0006355(regulation of transcription, DNA-dependent),GO:0008270(zinc ion binding)
ENSSSCG00000005203	ssc	100518643	LOC100518643	ssc-miR-4331	1a	762	768	0.0038	-0.028	0.023	-0.1002	50	UCUUUUAAAGCACUGAGCCACAA	||||||	CGACCGGAUGUGGUGUCGGUGU	ssc-miR-4331	1370	GO:0002686(negative regulation of leukocyte migration),GO:0002826(negative regulation of T-helper 1 type immune response),GO:0002830(positive regulation of type 2 immune response),GO:0005125(cytokine activity),GO:0005515(protein binding),GO:0010628(positive regulation of gene expression),GO:0032689(negative regulation of interferon-gamma production),GO:0032736(positive regulation of interleukin-1…	04623(Cytosolic DNA-sensing pathway)
ENSSSCG00000008482	ssc	100518833	LOC100518833	ssc-miR-4331	8mer	374	380	-0.0013	0.021	-0.006	-0.2963	93	UGUCUGCCUGUACCACAGCCACA	|||| |||||||	CGACCGGAUGUGGUGUCGGUGU	ssc-miR-4331	2158	GO:0000245(spliceosomal complex assembly),GO:0005515(protein binding),GO:0005634(nucleus),GO:0005654(nucleoplasm),GO:0005737(cytoplasm),GO:0016604(nuclear body)	03013(RNA transport)
ENSSSCG00000008482	ssc	100518833	LOC100518833	ssc-miR-4331	1a	675	681	-0.07005	0.052	-0.023	-0.14005	66	GCCGGCCUACGUCAGAGCCACAG	||||||| ||||||	CGACCGGAUGUGGUGUCGGUGU	ssc-miR-4331	2159	GO:0000245(spliceosomal complex assembly),GO:0005515(protein binding),GO:0005634(nucleus),GO:0005654(nucleoplasm),GO:0005737(cytoplasm),GO:0016604(nuclear body)	03013(RNA transport)
ENSSSCG00000014315	ssc	100518899	LOC100518899	ssc-miR-4331	1a	31	37	-0.0173	-0.012	-0.03	-0.1583	72	AUCUUCUAAAGAGAGAGCCACAG	||| ||||||	CGACCGGAUGUGGUG-UCGGUGU	ssc-miR-4331	2963
ENSSSCG00000007452	ssc	100519282	LOC100519282	ssc-miR-4331	m8	30	36	-0.0105	-0.063	-0.034	-0.2685	91	CGACCACAGACAGUUCAGCCACU	|||||||	CGACCGGAUGUGGUGUCGGUGU	ssc-miR-4331	1713
ENSSSCG00000013084	ssc	100519467	LOC100519467	ssc-miR-4331	1a	62	68	-0.0173	0.027	-0.028	-0.1173	57	CACAUCUGGUACUUG--AGCCACAC	||| ||||||	CGACCGGAUGUGGUGUCGGUGU	ssc-miR-4331	1693	GO:0005929(cilium),GO:0035869(ciliary transition zone),GO:0036038(TCTN-B9D complex),GO:0042384(cilium assembly),GO:0060271(cilium morphogenesis)
ENSSSCG00000000379	ssc	100519485	LOC100519485	ssc-miR-4331	8mer	2621	2627	0.00075	-0.088	0.025	-0.37225	98	UGUCAGUGACAUGUUCAGCCACA	|||||||	CGACCGGAUGUGGUGUCGGUGU	ssc-miR-4331	64
ENSSSCG00000000379	ssc	100519485	LOC100519485	ssc-miR-4331	1a	3133	3139	-0.00675	0.006	-0.029	-0.12875	62	GUUGUCCUUCCCCAGAGCCACAA	||||||	CGACCGGAUGUGGUGUCGGUGU	ssc-miR-4331	65
ENSSSCG00000014091	ssc	100519703	LOC100519703	ssc-miR-4331	1a	350	356	0.0038	-0.03	-0.007	-0.1322	63	UCUGGGGUCAGUCAGAGCCACAU	||||||	CGACCGGAUGUGGUGUCGGUGU	ssc-miR-4331	3350		04080(Neuroactive ligand-receptor interaction),05143(African trypanosomiasis)
ENSSSCG00000010053	ssc	100519740	LOC100519740	ssc-miR-4331	8mer	645	651	0.00485	-0.019	0.041	-0.28315	92	GGCCGGGGUUGAUUUCAGCCACA	|||||||	CGACCGGAUGUGGUGUCGGUGU	ssc-miR-4331	2216
ENSSSCG00000013722	ssc	100519823	LOC100519823	ssc-miR-4331	m8	239	245	0.005	-0.005	-0.015	-0.176	76	UCUGGGCAAAGGUUUCAGCCACG	|||||||	CGACCGGAUGUGGUGUCGGUGU	ssc-miR-4331	2812	GO:0000375(RNA splicing, via transesterification reactions),GO:0005515(protein binding),GO:0005681(spliceosomal complex),GO:0071013(catalytic step 2 spliceosome)
ENSSSCG00000013722	ssc	100519823	LOC100519823	ssc-miR-4331	8mer	3081	3087	0.00075	0.072	0.008	-0.22925	85	CAAGACGUCCACCUGCAGCCACA	|||||||	CGACCGGAUGUGGUGUCGGUGU	ssc-miR-4331	2813	GO:0000375(RNA splicing, via transesterification reactions),GO:0005515(protein binding),GO:0005681(spliceosomal complex),GO:0071013(catalytic step 2 spliceosome)
ENSSSCG00000000978	ssc	100519843	LOC100519843	ssc-miR-4331	8mer	40	46	-0.0054	0.049	-0.063	-0.3294	96	UGCUGGCCAGCAUGUCAGCCACA	||||||| |||||||	CGACCGGAUGUGGUGUCGGUGU	ssc-miR-4331	191
ENSSSCG00000000978	ssc	100519843	LOC100519843	ssc-miR-4331	8mer	470	476	0.0028	0.107	0.011	-0.1892	79	ACUCCAAUAUCUUGGCAGCCACA	|||||||	CGACCGGAUGUGGUGUCGGUGU	ssc-miR-4331	192
ENSSSCG00000017401	ssc	100519868	LOC100519868	ssc-miR-4331	m8	125	131	-0.0415	0.086	-0.026	-0.1425	67	CUGGCCCAUUUCCCCCAGCCACC	|||||| |||||||	CGACCGGAUGUGGU--GUCGGUGU	ssc-miR-4331	2952	GO:0015078(hydrogen ion transmembrane transporter activity),GO:0015991(ATP hydrolysis coupled proton transport),GO:0033177(proton-transporting two-sector ATPase complex, proton-transporting domain)	00190(Oxidative phosphorylation),01100(Metabolic pathways),04142(Lysosome),04145(Phagosome),04966(Collecting duct acid secretion),05323(Rheumatoid arthritis)
ENSSSCG00000003620	ssc	100519905	LOC100519905	ssc-miR-4331	m8	1049	1055	-0.0105	0.022	0.037	-0.1125	55	UCCAGGAACAACUCCCAGCCACC	|||||||	CGACCGGAUGUGGUGUCGGUGU	ssc-miR-4331	706
ENSSSCG00000009938	ssc	100519979	LOC100519979	ssc-miR-4331	8mer	139	145	-0.00335	0.056	-0.046	-0.30335	94	ACAGUUUCAGUACAG--CAGCCACA	|||| |||||||	CGACCGGAUGUGGUGUCGGUGU	ssc-miR-4331	2553	GO:0004844(uracil DNA N-glycosylase activity),GO:0005634(nucleus),GO:0005739(mitochondrion),GO:0006281(DNA repair),GO:0006284(base-excision repair),GO:0006974(response to DNA damage stimulus),GO:0008152(metabolic process),GO:0016446(somatic hypermutation of immunoglobulin genes),GO:0016447(somatic recombination of immunoglobulin gene segments),GO:0016787(hydrolase activity),GO:0016798(hydrolase a…	03410(Base excision repair),05340(Primary immunodeficiency)
ENSSSCG00000004307	ssc	100519991	LOC100519991	ssc-miR-4331	8mer	1267	1273	-0.0054	0.051	0.148	-0.1164	57	UGCCAGACUACGCCACAGCCACA	|||| |||||||	CGACCGGAUGUGGUGUCGGUGU	ssc-miR-4331	990	GO:0005634(nucleus),GO:0009790(embryo development),GO:0032496(response to lipopolysaccharide),GO:0032755(positive regulation of interleukin-6 production),GO:0045944(positive regulation of transcription from RNA polymerase II promoter)
ENSSSCG00000004307	ssc	100519991	LOC100519991	ssc-miR-4331	8mer	2413	2419	-0.01155	0.005	-0.043	-0.35955	97	UGCUAGCCUACAACACAGCCACA	||||||| |||||||	CGACCGGAUGUGGUGUCGGUGU	ssc-miR-4331	992	GO:0005634(nucleus),GO:0009790(embryo development),GO:0032496(response to lipopolysaccharide),GO:0032755(positive regulation of interleukin-6 production),GO:0045944(positive regulation of transcription from RNA polymerase II promoter)
ENSSSCG00000000572	ssc	100520022	LOC100520022	ssc-miR-4331	m8	42	48	-0.026	-0.123	-0.033	-0.343	97	GUAUACAGCCUUCUU--CAGCCACU	|||| |||||||	CGACCGGAUGUGGUGUCGGUGU	ssc-miR-4331	121	GO:0009103(lipopolysaccharide biosynthetic process)	00520(Amino sugar and nucleotide sugar metabolism),01100(Metabolic pathways)
ENSSSCG00000000572	ssc	100520022	LOC100520022	ssc-miR-4331	m8	696	702	0.005	-0.088	-0.004	-0.248	88	AUUAUCACAAUUUUACAGCCACC	|||||||	CGACCGGAUGUGGUGUCGGUGU	ssc-miR-4331	122	GO:0009103(lipopolysaccharide biosynthetic process)	00520(Amino sugar and nucleotide sugar metabolism),01100(Metabolic pathways)
ENSSSCG00000000981	ssc	100520025	LOC100520025	ssc-miR-4331	1a	18	24	0.0038	0.012	-0.031	-0.1142	56	AGCACCCAGGACCGAAGCCACAU	||||||	CGACCGGAUGUGGUGUCGGUGU	ssc-miR-4331	187
ENSSSCG00000015120	ssc	100520041	LOC100520041	ssc-miR-4331	8mer	756	762	0.0028	-0.015	0.06	-0.2622	90	GCCAGACCCCAAACACAGCCACA	|||||||	CGACCGGAUGUGGUGUCGGUGU	ssc-miR-4331	3331	GO:0000122(negative regulation of transcription from RNA polymerase II promoter),GO:0004221(ubiquitin thiolesterase activity),GO:0005515(protein binding),GO:0005737(cytoplasm),GO:0005938(cell cortex),GO:0006511(ubiquitin-dependent protein catabolic process),GO:0016579(protein deubiquitination),GO:0030332(cyclin binding),GO:0031625(ubiquitin protein ligase binding),GO:0042802(identical protein bin…
ENSSSCG00000012769	ssc	100520061	LOC100520061	ssc-miR-4331	8mer	455	461	0.0069	0.159	0.008	-0.1361	65	GUGUGCGCGCGUGCGCAGCCACA	|||||||	CGACCGGAUGUGGUGUCGGUGU	ssc-miR-4331	2079		04020(Calcium signaling pathway),04970(Salivary secretion),04972(Pancreatic secretion)
ENSSSCG00000014215	ssc	100520066	LOC100520066	ssc-miR-4331	8mer	1482	1488	-0.01155	0.045	0.148	-0.12855	62	CACUGGCCUAUGCCACAGCCACA	|||||||| |||||||	CGACCGGAUGUGGUGUCGGUGU	ssc-miR-4331	2895	GO:0003824(catalytic activity),GO:0008152(metabolic process)
ENSSSCG00000018016	ssc	100520100	LOC100520100	ssc-miR-4331	m8	496	502	0.005	-0.003	0.008	-0.151	70	CGUUCUCUUGCUUUACAGCCACC	|||||||	CGACCGGAUGUGGUGUCGGUGU	ssc-miR-4331	3073
ENSSSCG00000017727	ssc	100520269	LOC100520269	ssc-miR-4331	m8	225	231	0.036	-0.005	-0.024	-0.154	71	AGUUAGGGGAGGUGACAGCCACU	|||||||	CGACCGGAUGUGGUGUCGGUGU	ssc-miR-4331	3561	GO:0005783(endoplasmic reticulum)
ENSSSCG00000017876	ssc	100520452	LOC100520452	ssc-miR-4331	1a	756	762	-0.02785	0.027	-0.022	-0.12185	59	GAAUUUACAACCGAAAGCCACAC	|||| ||||||	CGACCGGAUGUGGUG--UCGGUGU	ssc-miR-4331	3098
ENSSSCG00000000654	ssc	100520491	LOC100520491	ssc-miR-4331	m8	531	537	0.005	0.073	-0.028	-0.111	54	CCUCCGCAGCAACCCCAGCCACU	|||||||	CGACCGGAUGUGGUGUCGGUGU	ssc-miR-4331	165
ENSSSCG00000013344	ssc	100520542	LOC100520542	ssc-miR-4331	1a	1750	1756	-0.0173	-0.047	-0.017	-0.1803	77	GUUAACUAUGAAAUUAGCCACAG	||| ||||||	CGACCGGAUGUGGUG-UCGGUGU	ssc-miR-4331	3277	NULL()
ENSSSCG00000003458	ssc	100520743	LOC100520743	ssc-miR-4331	1a	117	123	-0.00675	-0.002	-0.024	-0.13175	63	GAGACCAGGCUAAAAAGCCACAC	||||||	CGACCGGAUGUGGUGUCGGUGU	ssc-miR-4331	400
ENSSSCG00000000097	ssc	100520786	LOC100520786	ssc-miR-4331	m8	446	452	-0.0105	0.016	-0.019	-0.1745	76	AGCUGUCCUGUAACGCAGCCACU	|||||||	CGACCGGAUGUGGUGUCGGUGU	ssc-miR-4331	23	GO:0000299(integral to membrane of membrane fraction),GO:0005515(protein binding),GO:0005739(mitochondrion),GO:0005741(mitochondrial outer membrane),GO:0005742(mitochondrial outer membrane translocase complex),GO:0005743(mitochondrial inner membrane),GO:0006886(intracellular protein transport),GO:0045040(protein import into mitochondrial outer membrane)
ENSSSCG00000011950	ssc	100520806	LOC100520806	ssc-miR-4331	m8	1409	1415	0.0205	0.018	-0.018	-0.1405	66	GUUGAAUUGGAGCUACAGCCACC	|||||||	CGACCGGAUGUGGUGUCGGUGU	ssc-miR-4331	2357	NULL()
ENSSSCG00000000704	ssc	100520908	LOC100520908	ssc-miR-4331	m8	1022	1028	-0.0105	-0.031	0.056	-0.1465	68	CUCCAACCCAAACAACAGCCACG	|||||||	CGACCGGAUGUGGUGUCGGUGU	ssc-miR-4331	140	GO:0005515(protein binding),GO:0016020(membrane),GO:0019885(antigen processing and presentation of endogenous peptide antigen via MHC class I)
ENSSSCG00000000704	ssc	100520908	LOC100520908	ssc-miR-4331	m8	3501	3507	0.005	0.068	-0.026	-0.114	56	ACCUCUUCACCCCACCAGCCACC	|||||||	CGACCGGAUGUGGUGUCGGUGU	ssc-miR-4331	141	GO:0005515(protein binding),GO:0016020(membrane),GO:0019885(antigen processing and presentation of endogenous peptide antigen via MHC class I)
ENSSSCG00000008900	ssc	100520920	LOC100520920	ssc-miR-4331	1a	2477	2483	0.0038	-0.067	0.013	-0.1492	69	UUUUUAGAUUAACUAAGCCACAG	||||||	CGACCGGAUGUGGUGUCGGUGU	ssc-miR-4331	2022	GO:0005047(signal recognition particle binding),GO:0005488(binding),GO:0005515(protein binding),GO:0005730(nucleolus),GO:0005737(cytoplasm),GO:0005786(signal recognition particle, endoplasmic reticulum targeting),GO:0005886(plasma membrane),GO:0006614(SRP-dependent cotranslational protein targeting to membrane),GO:0008312(7S RNA binding),GO:0042493(response to drug),GO:0048500(signal recognition …	03060(Protein export)
ENSSSCG00000008900	ssc	100520920	LOC100520920	ssc-miR-4331	8mer	750	756	0.0069	-0.069	0.059	-0.3131	95	GCAACAAAGAAGAAACAGCCACA	|||||||	CGACCGGAUGUGGUGUCGGUGU	ssc-miR-4331	2023	GO:0005047(signal recognition particle binding),GO:0005488(binding),GO:0005515(protein binding),GO:0005730(nucleolus),GO:0005737(cytoplasm),GO:0005786(signal recognition particle, endoplasmic reticulum targeting),GO:0005886(plasma membrane),GO:0006614(SRP-dependent cotranslational protein targeting to membrane),GO:0008312(7S RNA binding),GO:0042493(response to drug),GO:0048500(signal recognition …	03060(Protein export)
ENSSSCG00000003132	ssc	100520962	LOC100520962	ssc-miR-4331	m8	432	438	0.005	-0.026	0.001	-0.181	77	GCUGAUUUUUAAACACAGCCACC	|||||||	CGACCGGAUGUGGUGUCGGUGU	ssc-miR-4331	573
ENSSSCG00000003132	ssc	100520962	LOC100520962	ssc-miR-4331	m8	654	660	0.005	-0.015	-0.019	-0.19	79	UCAUGGUGACUCCCACAGCCACG	|||||||	CGACCGGAUGUGGUGUCGGUGU	ssc-miR-4331	574
ENSSSCG00000001057	ssc	100520967	LOC100520967	ssc-miR-4331	8mer	194	200	-0.0177	0.137	-0.037	-0.2277	85	UGCCGGCCUACACCGCAGCCACA	|||||||||| |||||||	CGACCGGAUGUGGUGUCGGUGU	ssc-miR-4331	204	NULL()
ENSSSCG00000003465	ssc	100521094	LOC100521094	ssc-miR-4331	8mer	586	592	0.0028	0.133	0.031	-0.1432	67	CCAGCCCCCCGGCUCCAGCCACA	|||||||	CGACCGGAUGUGGUGUCGGUGU	ssc-miR-4331	352	GO:0008270(zinc ion binding),GO:0046872(metal ion binding)
ENSSSCG00000016464	ssc	100521118	LOC100521118	ssc-miR-4331	8mer	1265	1271	-0.0136	0.003	0.133	-0.1876	79	UGCCAGCCUACACUACAGCCACA	|||||||| |||||||	CGACCGGAUGUGGUGUCGGUGU	ssc-miR-4331	3630	GO:0004197(cysteine-type endopeptidase activity),GO:0005515(protein binding),GO:0005622(intracellular),GO:0005634(nucleus),GO:0005737(cytoplasm),GO:0006508(proteolysis),GO:0006915(apoptotic process),GO:0006917(induction of apoptosis),GO:0006977(DNA damage response, signal transduction by p53 class mediator resulting in cell cycle arrest),GO:0008233(peptidase activity),GO:0008234(cysteine-type pep…
ENSSSCG00000015673	ssc	100521160	LOC100521160	ssc-miR-4331	8mer	3159	3165	-0.01975	0.031	0.15	-0.14875	69	UCCCGGCCUACACCACAGCCACA	||||||||||||||||||	CGACCGGAUGUGGUGUCGGUGU	ssc-miR-4331	2859	GO:0003824(catalytic activity),GO:0005625(soluble fraction),GO:0005737(cytoplasm),GO:0005739(mitochondrion),GO:0005829(cytosol),GO:0006569(tryptophan catabolic process),GO:0008152(metabolic process),GO:0009435(NAD biosynthetic process),GO:0019805(quinolinate biosynthetic process),GO:0030170(pyridoxal phosphate binding),GO:0030429(kynureninase activity),GO:0034341(response to interferon-gamma),GO:…	00380(Tryptophan metabolism),01100(Metabolic pathways)
ENSSSCG00000003134	ssc	100521273	LOC100521273	ssc-miR-4331	m8	417	423	0.005	0.051	0.001	-0.104	52	GACCCUUUGACCUCUCAGCCACU	|||||||	CGACCGGAUGUGGUGUCGGUGU	ssc-miR-4331	724	GO:0005515(protein binding),GO:0005634(nucleus),GO:0005730(nucleolus),GO:0005737(cytoplasm)
ENSSSCG00000008831	ssc	100521504	LOC100521504	ssc-miR-4331	m8	2528	2534	0.005	0.027	0.028	-0.101	51	CCUGGUGUUUCUUAGCAGCCACG	|||||||	CGACCGGAUGUGGUGUCGGUGU	ssc-miR-4331	2237
ENSSSCG00000009097	ssc	100521982	LOC100521982	ssc-miR-4331	8mer	622	628	-0.01155	0.06	0.026	-0.23555	87	CCCUGGCCUAUGCCACAGCCACA	|||||||| |||||||	CGACCGGAUGUGGUGUCGGUGU	ssc-miR-4331	2763
ENSSSCG00000015650	ssc	100521986	LOC100521986	ssc-miR-4331	m8	1217	1223	-0.0105	0.027	-0.006	-0.1505	70	CUGCUCCUUCCCCGUCAGCCACU	|||||||	CGACCGGAUGUGGUGUCGGUGU	ssc-miR-4331	3921		04010(MAPK signaling pathway),04370(VEGF signaling pathway),04722(Neurotrophin signaling pathway)
ENSSSCG00000013635	ssc	100522007	LOC100522007	ssc-miR-4331	1a	475	481	-0.13335	0.036	-0.004	-0.20035	81	CCUGGCCUACACCAUAGCCACAA	||||||||||||| ||||||	CGACCGGAUGUGGUGUCGGUGU	ssc-miR-4331	3636
ENSSSCG00000015515	ssc	100522028	LOC100522028	ssc-miR-4331	m8	166	172	0.036	0.024	-0.022	-0.123	60	CAGGAGAGGAAGAAACAGCCACG	|||||||	CGACCGGAUGUGGUGUCGGUGU	ssc-miR-4331	3524
ENSSSCG00000014989	ssc	100522200	LOC100522200	ssc-miR-4331	1a	2278	2284	-0.0173	0.01	-0.012	-0.1183	57	GCCCAAUUAUACCCA--AGCCACAC	||| ||||||	CGACCGGAUGUGGUGUCGGUGU	ssc-miR-4331	2908	NULL()
ENSSSCG00000014989	ssc	100522200	LOC100522200	ssc-miR-4331	1a	229	235	0.01435	-0.019	-0.016	-0.11965	58	AUGUGAUGGGUAUUGAGCCACAC	||||||	CGACCGGAUGUGGUGUCGGUGU	ssc-miR-4331	2909	NULL()
ENSSSCG00000007836	ssc	100522244	LOC100522244	ssc-miR-4331	m8	386	392	-0.0105	0.052	-0.002	-0.1215	59	CAAGCUGGGGGGUUUCAGCCACU	|||||||	CGACCGGAUGUGGUGUCGGUGU	ssc-miR-4331	2036	GO:0005216(ion channel activity),GO:0005272(sodium channel activity),GO:0005515(protein binding),GO:0005624(membrane fraction),GO:0006810(transport),GO:0006811(ion transport),GO:0006814(sodium ion transport),GO:0009897(external side of plasma membrane),GO:0015280(ligand-gated sodium channel activity),GO:0016020(membrane),GO:0016021(integral to membrane),GO:0035725(sodium ion transmembrane transpo…	04742(Taste transduction),04960(Aldosterone-regulated sodium reabsorption)
ENSSSCG00000013281	ssc	100522362	LOC100522362	ssc-miR-4331	1a	1171	1177	0.0038	-0.031	-0.019	-0.1452	68	UCUAAUAUUAAGAUUAGCCACAG	||||||	CGACCGGAUGUGGUGUCGGUGU	ssc-miR-4331	3584	GO:0001503(ossification),GO:0001707(mesoderm formation),GO:0005783(endoplasmic reticulum),GO:0005794(Golgi apparatus),GO:0006024(glycosaminoglycan biosynthetic process),GO:0008375(acetylglucosaminyltransferase activity),GO:0015012(heparan sulfate proteoglycan biosynthetic process),GO:0015014(heparan sulfate proteoglycan biosynthetic process, polysaccharide chain biosynthetic process),GO:0015020(g…	00534(Glycosaminoglycan biosynthesis - heparan sulfate),01100(Metabolic pathways)
ENSSSCG00000002633	ssc	100522374	LOC100522374	ssc-miR-4331	m8	256	262	-0.057	0.064	-0.014	-0.168	74	CCUGCCUAGUGACUGCAGCCACC	||||| |||||||	CGACCGGAUGUGGU--GUCGGUGU	ssc-miR-4331	464	GO:0005794(Golgi apparatus),GO:0005874(microtubule),GO:0009434(microtubule-based flagellum),GO:0017137(Rab GTPase binding),GO:0030317(sperm motility),GO:0034613(cellular protein localization),GO:0048870(cell motility)
ENSSSCG00000010401	ssc	100522401	LOC100522401	ssc-miR-4331	8mer	19	25	0.0028	-0.059	-0.067	-0.4332	99	AUACAGGGUAGCCUUCAGCCACA	|||||||	CGACCGGAUGUGGUGUCGGUGU	ssc-miR-4331	1591
ENSSSCG00000015734	ssc	100522523	LOC100522523	ssc-miR-4331	8mer	1015	1021	0.0028	0.045	-0.034	-0.2962	93	CAAGAGGAUCUCUCCCAGCCACA	|||||||	CGACCGGAUGUGGUGUCGGUGU	ssc-miR-4331	3619	GO:0005730(nucleolus)	03008(Ribosome biogenesis in eukaryotes)
ENSSSCG00000015734	ssc	100522523	LOC100522523	ssc-miR-4331	8mer	797	803	-0.01975	0.036	0.004	-0.28975	92	UGCAGGCCUACACCACAGCCACA	||||||||||||||||||	CGACCGGAUGUGGUGUCGGUGU	ssc-miR-4331	3620	GO:0005730(nucleolus)	03008(Ribosome biogenesis in eukaryotes)
ENSSSCG00000001782	ssc	100522555	LOC100522555	ssc-miR-4331	m8	391	397	0.005	-0.027	-0.002	-0.185	78	UGACCAGCUCUCCUUCAGCCACU	|||||||	CGACCGGAUGUGGUGUCGGUGU	ssc-miR-4331	318
ENSSSCG00000000793	ssc	100522617	LOC100522617	ssc-miR-4331	m8	1036	1042	-0.057	0.026	0.057	-0.135	64	AGAGUAAGCCUAGGA--CAGCCACC	||||| |||||||	CGACCGGAUGUGGUGUCGGUGU	ssc-miR-4331	136
ENSSSCG00000014223	ssc	100522728	LOC100522728	ssc-miR-4331	1a	423	429	0.01435	-0.074	-0.002	-0.16065	72	UUGAUAAAAAUAAGUAGCCACAU	||||||	CGACCGGAUGUGGUGUCGGUGU	ssc-miR-4331	3837
ENSSSCG00000003471	ssc	100522873	LOC100522873	ssc-miR-4331	8mer	211	217	-0.0177	0.064	-0.034	-0.2977	94	UGCUGGCCUACGCCACAGCCACA	|||||||||| |||||||	CGACCGGAUGUGGUGUCGGUGU	ssc-miR-4331	625	GO:0000166(nucleotide binding),GO:0001501(skeletal system development),GO:0001568(blood vessel development),GO:0001570(vasculogenesis),GO:0001649(osteoblast differentiation),GO:0004672(protein kinase activity),GO:0004713(protein tyrosine kinase activity),GO:0004714(transmembrane receptor protein tyrosine kinase activity),GO:0004872(receptor activity),GO:0005003(ephrin receptor activity),GO:000551…	04360(Axon guidance)
ENSSSCG00000003204	ssc	100523004	LOC100523004	ssc-miR-4331	1a	1824	1830	0.0038	0.005	-0.026	-0.1162	56	UUUUUUGCUUUUUAAAGCCACAC	||||||	CGACCGGAUGUGGUGUCGGUGU	ssc-miR-4331	614	GO:0004672(protein kinase activity),GO:0005524(ATP binding),GO:0005634(nucleus),GO:0006468(protein phosphorylation),GO:0016772(transferase activity, transferring phosphorus-containing groups),GO:0019903(protein phosphatase binding),GO:0032516(positive regulation of phosphoprotein phosphatase activity),GO:0070373(negative regulation of ERK1 and ERK2 cascade)
ENSSSCG00000008314	ssc	100523368	LOC100523368	ssc-miR-4331	1a	2185	2191	-0.0173	0.009	-0.012	-0.1193	58	GUUCUUAACACACUGAGCCACAA	|||| ||||||	CGACCGGAUGUGGUG-UCGGUGU	ssc-miR-4331	2225		00190(Oxidative phosphorylation),01100(Metabolic pathways),04145(Phagosome),04966(Collecting duct acid secretion),05323(Rheumatoid arthritis)
ENSSSCG00000008314	ssc	100523368	LOC100523368	ssc-miR-4331	1a	391	397	0.01435	-0.063	-0.004	-0.15165	70	UGGGGGAAAAAAAAAAGCCACAA	||||||	CGACCGGAUGUGGUGUCGGUGU	ssc-miR-4331	2226		00190(Oxidative phosphorylation),01100(Metabolic pathways),04145(Phagosome),04966(Collecting duct acid secretion),05323(Rheumatoid arthritis)
ENSSSCG00000008314	ssc	100523368	LOC100523368	ssc-miR-4331	m8	920	926	-0.0105	-0.11	0.047	-0.2345	86	UCCUAAGACAAUUUACAGCCACU	|||||||	CGACCGGAUGUGGUGUCGGUGU	ssc-miR-4331	2227		00190(Oxidative phosphorylation),01100(Metabolic pathways),04145(Phagosome),04966(Collecting duct acid secretion),05323(Rheumatoid arthritis)
ENSSSCG00000000863	ssc	100523378	LOC100523378	ssc-miR-4331	8mer	802	808	-0.0013	0.015	0.068	-0.2283	85	UGCAGGUCUAUACCACAGCCACA	||| |||||||	CGACCGGAUGUGGUGUCGGUGU	ssc-miR-4331	177
ENSSSCG00000012654	ssc	100523416	LOC100523416	ssc-miR-4331	1a	123	129	0.01435	-0.074	-0.031	-0.18965	79	ACACCAUGAGUGUAAAGCCACAU	||||||	CGACCGGAUGUGGUGUCGGUGU	ssc-miR-4331	1941		03008(Ribosome biogenesis in eukaryotes)
ENSSSCG00000003477	ssc	100523442	LOC100523442	ssc-miR-4331	8mer	659	665	-0.0013	0.012	0.043	-0.2563	89	AGCAUUCCUCACCAUCAGCCACA	||||| |||||||	CGACCGGAUGUGGU-GUCGGUGU	ssc-miR-4331	589
ENSSSCG00000003553	ssc	100523443	LOC100523443	ssc-miR-4331	m8	372	378	0.005	-0.008	-0.003	-0.167	74	CAGCUGUCACUCACUCAGCCACU	|||||||	CGACCGGAUGUGGUGUCGGUGU	ssc-miR-4331	510
ENSSSCG00000009876	ssc	100523515	LOC100523515	ssc-miR-4331	8mer	1797	1803	0.0028	0.033	0.012	-0.2622	90	UUCAGCUGCCAACCACAGCCACA	|||||||||||	CGACCGGAUGUGGUGUCGGUGU	ssc-miR-4331	2150	GO:0003676(nucleic acid binding),GO:0003723(RNA binding),GO:0005524(ATP binding),GO:0005634(nucleus),GO:0008026(ATP-dependent helicase activity),GO:0016818(hydrolase activity, acting on acid anhydrides, in phosphorus-containing anhydrides)
ENSSSCG00000000239	ssc	100523670	LOC100523670	ssc-miR-4331	m8	143	149	-0.0105	0.004	-0.024	-0.1915	80	CGGCAUCCUUCGCAUCAGCCACU	|||||||	CGACCGGAUGUGGUGUCGGUGU	ssc-miR-4331	48
ENSSSCG00000013973	ssc	100523775	LOC100523775	ssc-miR-4331	1a	84	90	-0.0173	-0.044	-0.026	-0.1863	79	GUCAUAGCCUGUGAU--AGCCACAU	|||| ||||||	CGACCGGAUGUGGUGUCGGUGU	ssc-miR-4331	3083
ENSSSCG00000010797	ssc	100523812	LOC100523812	ssc-miR-4331	m8	1945	1951	0.005	-0.124	-0.035	-0.315	95	AACGUUUAUUGUUUACAGCCACU	|||||||	CGACCGGAUGUGGUGUCGGUGU	ssc-miR-4331	1520		00860(Porphyrin and chlorophyll metabolism),00970(Aminoacyl-tRNA biosynthesis),01100(Metabolic pathways)
ENSSSCG00000013292	ssc	100523837	LOC100523837	ssc-miR-4331	1a	368	374	-0.04895	0.03	-0.006	-0.12395	60	CAUCUGAGCUACAGG--AGCCACAC	||||| ||||||	CGACCGGAUGUGGUGUCGGUGU	ssc-miR-4331	3115	GO:0005739(mitochondrion)
ENSSSCG00000008497	ssc	100523901	LOC100523901	ssc-miR-4331	8mer	342	348	-0.0259	0.055	-0.011	-0.2919	93	UGCUGGCCUACACCACAGCCACA	|||||||||||||||||||||	CGACCGGAUGUGGUGUCGGUGU	ssc-miR-4331	2136	GO:0003676(nucleic acid binding)
ENSSSCG00000003339	ssc	100523908	LOC100523908	ssc-miR-4331	8mer	1993	1999	-0.0013	0.118	-0.02	-0.2133	83	CGGCCUCCUGCAUGGCAGCCACA	||||| |||||||	CGACCGGAUGUGGU---GUCGGUGU	ssc-miR-4331	526	GO:0016787(hydrolase activity)
ENSSSCG00000007097	ssc	100524115	LOC100524115	ssc-miR-4331	8mer	563	569	-0.0054	0.049	-0.007	-0.2734	91	UGCCAGCCCACACCACAGCCACA	|||||||||||||	CGACCGGAUGUGGUGUCGGUGU	ssc-miR-4331	2188		04141(Protein processing in endoplasmic reticulum)
ENSSSCG00000002637	ssc	100524199	LOC100524199	ssc-miR-4331	m8	209	215	0.005	0.003	-0.018	-0.171	75	GACUGGUUUUCUUGUCAGCCACC	|||||||	CGACCGGAUGUGGUGUCGGUGU	ssc-miR-4331	410	GO:0005737(cytoplasm)
ENSSSCG00000002637	ssc	100524199	LOC100524199	ssc-miR-4331	8mer	323	329	0.0028	0.115	-0.015	-0.2072	82	GGCCAUGCCGAGCUCCAGCCACA	|||||||	CGACCGGAUGUGGUGUCGGUGU	ssc-miR-4331	411	GO:0005737(cytoplasm)
ENSSSCG00000008119	ssc	100524248	LOC100524248	ssc-miR-4331	8mer	427	433	-0.0054	0.078	0.003	-0.2344	86	UGCUGGCCAGUGCCACAGCCACA	||||||| |||||||	CGACCGGAUGUGGUGUCGGUGU	ssc-miR-4331	1638
ENSSSCG00000008119	ssc	100524248	LOC100524248	ssc-miR-4331	8mer	433	439	0.00075	0.071	0.004	-0.23425	86	CCAGUGCCACAGCCACAGCCACA	|||||||	CGACCGGAUGUGGUGUCGGUGU	ssc-miR-4331	1639
ENSSSCG00000011169	ssc	100524271	LOC100524271	ssc-miR-4331	1a	736	742	-0.11225	0.079	0.021	-0.11125	55	ACCGGCCUACACCAGAGCCACAG	||||||||||| ||||||	CGACCGGAUGUGGUGUCGGUGU	ssc-miR-4331	2325	GO:0016209(antioxidant activity),GO:0016491(oxidoreductase activity),GO:0055114(oxidation-reduction process)
ENSSSCG00000013745	ssc	100524304	LOC100524304	ssc-miR-4331	8mer	1409	1415	-0.0259	0.034	0.172	-0.1299	62	UGCUGGCCUACACCACAGCCACA	|||||||||||||||||||||	CGACCGGAUGUGGUGUCGGUGU	ssc-miR-4331	3915	GO:0000049(tRNA binding),GO:0000166(nucleotide binding),GO:0004812(aminoacyl-tRNA ligase activity),GO:0004826(phenylalanine-tRNA ligase activity),GO:0005515(protein binding),GO:0005524(ATP binding),GO:0005737(cytoplasm),GO:0006418(tRNA aminoacylation for protein translation),GO:0006432(phenylalanyl-tRNA aminoacylation),GO:0043039(tRNA aminoacylation)	00970(Aminoacyl-tRNA biosynthesis)
ENSSSCG00000013745	ssc	100524304	LOC100524304	ssc-miR-4331	1a	2211	2217	-0.11225	0.06	0.021	-0.13025	63	ACCGGCCUACACCAAAGCCACAG	||||||||||| ||||||	CGACCGGAUGUGGUGUCGGUGU	ssc-miR-4331	3917	GO:0000049(tRNA binding),GO:0000166(nucleotide binding),GO:0004812(aminoacyl-tRNA ligase activity),GO:0004826(phenylalanine-tRNA ligase activity),GO:0005515(protein binding),GO:0005524(ATP binding),GO:0005737(cytoplasm),GO:0006418(tRNA aminoacylation for protein translation),GO:0006432(phenylalanyl-tRNA aminoacylation),GO:0043039(tRNA aminoacylation)	00970(Aminoacyl-tRNA biosynthesis)
ENSSSCG00000000243	ssc	100524373	LOC100524373	ssc-miR-4331	8mer	494	500	-0.0177	0.053	0.015	-0.2597	90	UGCUGGCCUACCCCACAGCCACA	|||||||||| |||||||	CGACCGGAUGUGGUGUCGGUGU	ssc-miR-4331	53	GO:0005125(cytokine activity),GO:0005576(extracellular region),GO:0005615(extracellular space),GO:0006935(chemotaxis),GO:0006955(immune response),GO:0008009(chemokine activity),GO:0008201(heparin binding),GO:0016525(negative regulation of angiogenesis),GO:0019221(cytokine-mediated signaling pathway),GO:0030168(platelet activation),GO:0030595(leukocyte chemotaxis),GO:0045653(negative regulation of…
ENSSSCG00000011646	ssc	100524398	LOC100524398	ssc-miR-4331	8mer	1327	1333	0.0028	0.021	0.041	-0.2452	88	AAAUGCCCCCAACUUCAGCCACA	|||||||	CGACCGGAUGUGGUGUCGGUGU	ssc-miR-4331	1582	GO:0007517(muscle organ development),GO:0007528(neuromuscular junction development)
ENSSSCG00000003423	ssc	100524629	LOC100524629	ssc-miR-4331	8mer	3675	3681	0.00485	0.051	0.071	-0.18315	78	CCUUAAGGAGUCAUCCAGCCACA	|||||||	CGACCGGAUGUGGUGUCGGUGU	ssc-miR-4331	366	GO:0005515(protein binding),GO:0007411(axon guidance),GO:0021516(dorsal spinal cord development),GO:0021528(commissural neuron differentiation in spinal cord),GO:0030900(forebrain development),GO:0090090(negative regulation of canonical Wnt receptor signaling pathway)
ENSSSCG00000017668	ssc	100524644	LOC100524644	ssc-miR-4331	8mer	781	787	0.00075	-0.049	0.064	-0.29425	93	AGCCAAAUCCACCUACAGCCACA	|||||||	CGACCGGAUGUGGUGUCGGUGU	ssc-miR-4331	3577
ENSSSCG00000007237	ssc	100524653	LOC100524653	ssc-miR-4331	m8	1025	1031	0.0205	0.017	0.013	-0.1105	54	CAUUCCAUGUGGGUCCAGCCACU	|||||||	CGACCGGAUGUGGUGUCGGUGU	ssc-miR-4331	1802	GO:0006457(protein folding),GO:0016272(prefoldin complex),GO:0051082(unfolded protein binding)
ENSSSCG00000017418	ssc	100524706	LOC100524706	ssc-miR-4331	8mer	1056	1062	-0.00335	0.046	0.031	-0.23635	87	UGCCGACCUAUGCCACAGCCACA	|||| |||||||	CGACCGGAUGUGGUGUCGGUGU	ssc-miR-4331	3598	GO:0000166(nucleotide binding),GO:0003924(GTPase activity),GO:0005525(GTP binding),GO:0005622(intracellular),GO:0006184(GTP catabolic process),GO:0007165(signal transduction),GO:0007264(small GTPase mediated signal transduction),GO:0015031(protein transport),GO:0016020(membrane)
ENSSSCG00000015598	ssc	100524887	LOC100524887	ssc-miR-4331	8mer	454	460	-0.01155	0.082	0.008	-0.23155	86	UGCCGGCCUACGCCACAGCCACA	||||||| |||||||	CGACCGGAUGUGGUGUCGGUGU	ssc-miR-4331	2790
ENSSSCG00000009301	ssc	100525004	LOC100525004	ssc-miR-4331	m8	103	109	0.005	0.059	-0.034	-0.131	63	GCCGGCUUCUCUCUCCAGCCACC	|||||||	CGACCGGAUGUGGUGUCGGUGU	ssc-miR-4331	2546	GO:0004871(signal transducer activity),GO:0004872(receptor activity),GO:0004930(G-protein coupled receptor activity),GO:0006874(cellular calcium ion homeostasis),GO:0007165(signal transduction),GO:0007186(G-protein coupled receptor signaling pathway),GO:0016021(integral to membrane),GO:0031210(phosphatidylcholine binding)
ENSSSCG00000008554	ssc	100525041	LOC100525041	ssc-miR-4331	8mer	723	729	0.00485	0.111	0.054	-0.14015	66	ACACAGCAGCAGCAGCAGCCACA	|||||||	CGACCGGAUGUGGUGUCGGUGU	ssc-miR-4331	2690	GO:0004091(carboxylesterase activity)
ENSSSCG00000008554	ssc	100525041	LOC100525041	ssc-miR-4331	8mer	952	958	-0.0013	0.013	0.094	-0.2043	82	GGCAACGACUAUCCA-CAGCCACA	||| |||||||	CGACCGGAUGUGGUGUCGGUGU	ssc-miR-4331	2691	GO:0004091(carboxylesterase activity)
ENSSSCG00000007025	ssc	100525492	LOC100525492	ssc-miR-4331	m8	256	262	0.036	-0.007	-0.022	-0.154	71	UUUAAAUGUGUUCCUCAGCCACG	|||||||	CGACCGGAUGUGGUGUCGGUGU	ssc-miR-4331	2538
ENSSSCG00000000120	ssc	100525518	LOC100525518	ssc-miR-4331	8mer	202	208	0.00075	0.184	-0.035	-0.16025	72	GCUCCCUCGGCACCGCAGCCACA	|||||||	CGACCGGAUGUGGUGUCGGUGU	ssc-miR-4331	44
ENSSSCG00000008789	ssc	100525651	LOC100525651	ssc-miR-4331	8mer	2387	2393	0.0028	0	0.093	-0.2142	83	AUGACAAUCUUUCUGCAGCCACA	|||||||	CGACCGGAUGUGGUGUCGGUGU	ssc-miR-4331	2072
ENSSSCG00000007232	ssc	100525721	LOC100525721	ssc-miR-4331	m8	220	226	-0.0415	0.081	-0.031	-0.1525	70	UGGGCCGGCCUGCUG--CAGCCACU	||||| |||||||	CGACCGGAUGUGGUGUCGGUGU	ssc-miR-4331	1661
ENSSSCG00000015267	ssc	100525884	LOC100525884	ssc-miR-4331	1a	916	922	0.0038	-0.032	-0.003	-0.1302	62	GAAAGCUGAGGGAGUAGCCACAU	||||||	CGACCGGAUGUGGUGUCGGUGU	ssc-miR-4331	3646		00982(Drug metabolism - cytochrome P450)
ENSSSCG00000013511	ssc	100526035	LOC100526035	ssc-miR-4331	m8	450	456	0.005	0.031	0.004	-0.121	59	UUGCUCUCUUGUUUGCAGCCACU	|||||||	CGACCGGAUGUGGUGUCGGUGU	ssc-miR-4331	4021	GO:0003677(DNA binding),GO:0005634(nucleus),GO:0006351(transcription, DNA-dependent)
ENSSSCG00000013757	ssc	100526037	LOC100526037	ssc-miR-4331	m8	32	38	-0.0105	0.025	-0.034	-0.1805	77	CAGAGGCCAUCACUUCAGCCACC	|||||||	CGACCGGAUGUGGUGUCGGUGU	ssc-miR-4331	2786	NULL()
ENSSSCG00000003016	ssc	100526054	LOC100526054	ssc-miR-4331	8mer	840	846	0.00075	0.1	0.074	-0.13525	64	UAGCCCCCCUCUGCCCAGCCACA	|||||||	CGACCGGAUGUGGUGUCGGUGU	ssc-miR-4331	459
ENSSSCG00000014881	ssc	100623383	LOC100623383	ssc-miR-4331	8mer	535	541	0.0028	-0.024	-0.031	-0.3622	98	UCUUCAGAAAUAUUCCAGCCACA	|||||||	CGACCGGAUGUGGUGUCGGUGU	ssc-miR-4331	3264	GO:0005515(protein binding),GO:0006821(chloride transport),GO:0006884(cell volume homeostasis)
ENSSSCG00000005921	ssc	100625101	LOC100625101	ssc-miR-4331	8mer	3584	3590	0.00485	0.087	0.038	-0.18015	77	CCCCAGUGGGCAGUGCAGCCACA	|||||||	CGACCGGAUGUGGUGUCGGUGU	ssc-miR-4331	957
ENSSSCG00000008151	ssc	100626073	LOC100626073	ssc-miR-4331	8mer	782	788	-0.0259	0.049	-0.056	-0.3429	97	UGCUGGCCUACACCACAGCCACA	|||||||||||||||||||||	CGACCGGAUGUGGUGUCGGUGU	ssc-miR-4331	2228
ENSSSCG00000003727	ssc	100626409	LOC100626409	ssc-miR-4331	8mer	967	973	-0.01975	0.043	-0.02	-0.30675	94	UGCAGGCCUACACCACAGCCACA	||||||||||||||||||	CGACCGGAUGUGGUGUCGGUGU	ssc-miR-4331	1268
ENSSSCG00000016794	ssc	396902	LOC396902	ssc-miR-4331	1a	782	788	0.0038	-0.057	0.016	-0.1362	65	UUGCUGUAUUGCAAAAGCCACAU	||||||	CGACCGGAUGUGGUGUCGGUGU	ssc-miR-4331	3090	GO:0000166(nucleotide binding),GO:0003774(motor activity),GO:0005488(binding),GO:0005515(protein binding),GO:0005524(ATP binding),GO:0005543(phospholipid binding),GO:0005856(cytoskeleton),GO:0007165(signal transduction),GO:0008360(regulation of cell shape),GO:0016459(myosin complex),GO:0022409(positive regulation of cell-cell adhesion),GO:0030175(filopodium),GO:0043005(neuron projection),GO:00430…	04666(Fc gamma R-mediated phagocytosis)
ENSSSCG00000017987	ssc	396903	LOC396903	ssc-miR-4331	8mer	439	445	0.00075	0.036	0.005	-0.26825	91	UGGCCCCUGCCGCCUCAGCCACA	|||||||	CGACCGGAUGUGGUGUCGGUGU	ssc-miR-4331	3196	GO:0000146(microfilament motor activity),GO:0000166(nucleotide binding),GO:0000281(cytokinesis after mitosis),GO:0001701(in utero embryonic development),GO:0001725(stress fiber),GO:0001764(neuron migration),GO:0001778(plasma membrane repair),GO:0003774(motor activity),GO:0005515(protein binding),GO:0005524(ATP binding),GO:0005737(cytoplasm),GO:0005819(spindle),GO:0005886(plasma membrane),GO:00059…	04530(Tight junction),05416(Viral myocarditis)
ENSSSCG00000014670	ssc	733579	LOC733579	ssc-miR-4331	m8	655	661	-0.057	-0.004	-0.016	-0.238	87	CUGUCAGGUCUACUU--CAGCCACC	|||| |||||||	CGACCGGAUGUGGUGUCGGUGU	ssc-miR-4331	3613
ENSSSCG00000012913	ssc	733611	LOC733611	ssc-miR-4331	8mer	467	473	0.0028	0.139	0.01	-0.1582	72	CGGCCAGGGAAACCCCAGCCACA	|||||||	CGACCGGAUGUGGUGUCGGUGU	ssc-miR-4331	1835		04114(Oocyte meiosis),04270(Vascular smooth muscle contraction),04510(Focal adhesion),04720(Long-term potentiation),04810(Regulation of actin cytoskeleton),04910(Insulin signaling pathway)
ENSSSCG00000006968	ssc	100525314	LONRF1	ssc-miR-4331	1a	2496	2502	-0.04895	0.069	-0.032	-0.11095	54	ACCGGCCUAUGCCAGAGCCACAG	|||||| ||||||	CGACCGGAUGUGGUGUCGGUGU	ssc-miR-4331	2277	GO:0004176(ATP-dependent peptidase activity),GO:0005488(binding),GO:0005515(protein binding),GO:0006508(proteolysis),GO:0008270(zinc ion binding),GO:0046872(metal ion binding)
ENSSSCG00000003756	ssc	100113360	LPAR3	ssc-miR-4331	m8	283	289	-0.0105	0.043	-0.011	-0.1395	66	CAAUCCUCAUCUUUGCAGCCACU	|||||||	CGACCGGAUGUGGUGUCGGUGU	ssc-miR-4331	1386		04080(Neuroactive ligand-receptor interaction)
ENSSSCG00000008995	ssc	100513994	LRAT	ssc-miR-4331	m8	1597	1603	-0.0415	-0.013	-0.005	-0.2205	84	UCUUUGGGCCUGUUC--CAGCCACU	||||| |||||||	CGACCGGAUGUGGUGUCGGUGU	ssc-miR-4331	2028	GO:0006776(vitamin A metabolic process),GO:0008374(O-acyltransferase activity),GO:0009790(embryo development),GO:0042572(retinol metabolic process)	00830(Retinol metabolism),04977(Vitamin digestion and absorption)
ENSSSCG00000001597	ssc	100153249	LRFN2	ssc-miR-4331	1a	2312	2318	0.0038	-0.005	-0.022	-0.1222	59	CCUGGAGUUUUGGAAAGCCACAU	||||||	CGACCGGAUGUGGUGUCGGUGU	ssc-miR-4331	212
ENSSSCG00000004101	ssc	100153355	LRP11	ssc-miR-4331	8mer	359	365	-0.0013	0.132	-0.008	-0.1873	79	UUACUUUCUAGAAGCCAGCCACA	||| |||||||	CGACCGGAUGUGGUGUCGGUGU	ssc-miR-4331	882	GO:0005515(protein binding)
ENSSSCG00000006039	ssc	100154103	LRP12	ssc-miR-4331	8mer	1733	1739	-0.0177	0.027	0.188	-0.1127	55	UGCUAGCCUACACCACAGCCACA	|||||||||||||||||	CGACCGGAUGUGGUGUCGGUGU	ssc-miR-4331	1281
ENSSSCG00000003904	ssc	100525052	LRRC41	ssc-miR-4331	8mer	578	584	0.00075	0.043	0.029	-0.23725	87	CUCUCCUUCCUCCAACAGCCACA	|||||||	CGACCGGAUGUGGUGUCGGUGU	ssc-miR-4331	922
ENSSSCG00000000784	ssc	780403	LRRK2	ssc-miR-4331	8mer	562	568	-0.0054	0.031	0.026	-0.2584	90	CUGAGGCUCACACCACAGCCACA	|||||||||||||	CGACCGGAUGUGGUGUCGGUGU	ssc-miR-4331	147		05012(Parkinson's disease)
ENSSSCG00000000662	ssc	100154117	M6PR	ssc-miR-4331	m8	134	140	0.0205	0.002	-0.025	-0.1635	73	UUUGCUUUUGGUUUGCAGCCACU	|||||||	CGACCGGAUGUGGUGUCGGUGU	ssc-miR-4331	138	GO:0000323(lytic vacuole),GO:0005537(mannose binding),GO:0005768(endosome),GO:0005770(late endosome),GO:0009986(cell surface),GO:0015578(mannose transmembrane transporter activity),GO:0015761(mannose transport),GO:0016021(integral to membrane)	04142(Lysosome),04145(Phagosome)
ENSSSCG00000012318	ssc	414852	MAGED1	ssc-miR-4331	1a	89	95	-0.0173	-0.018	-0.026	-0.1603	72	CACAGCUAUCUAGAGAGCCACAU	||| ||||||	CGACCGGAUGUGGUG-UCGGUGU	ssc-miR-4331	1498		04722(Neurotrophin signaling pathway)
ENSSSCG00000014195	ssc	100514631	MAN2A1	ssc-miR-4331	1a	1405	1411	-0.0173	-0.056	0.057	-0.1153	56	AAUAAAAGCACCAUUAGCCACAC	||||| ||||||	CGACCGGAUGUGGUG-UCGGUGU	ssc-miR-4331	3195		00510(N-Glycan biosynthesis),01100(Metabolic pathways)
ENSSSCG00000013884	ssc	100517999	MAP1S	ssc-miR-4331	m8	23	29	0.005	-0.088	-0.035	-0.279	92	CCCUCUGCCCAGCAUCAGCCACU	|||||||	CGACCGGAUGUGGUGUCGGUGU	ssc-miR-4331	2985
ENSSSCG00000013884	ssc	100517999	MAP1S	ssc-miR-4331	8mer	368	374	-0.00335	0.104	-0.007	-0.21635	84	GCAGCUACCACACCCCAGCCACA	||||| |||||||	CGACCGGAUGUGGUGUCGGUGU	ssc-miR-4331	2986
ENSSSCG00000003637	ssc	100511265	MAP7D1	ssc-miR-4331	m8	1637	1643	-0.026	0.008	-0.028	-0.207	82	GAAGCCUCCUGCCAACAGCCACG	|||| |||||||	CGACCGGAUGUGGU--GUCGGUGU	ssc-miR-4331	512	NULL()
ENSSSCG00000013494	ssc	100521543	MATK	ssc-miR-4331	8mer	160	166	0.00075	0.18	-0.057	-0.18625	79	CACCUGUGGGCACCCCAGCCACA	|||||||	CGACCGGAUGUGGUGUCGGUGU	ssc-miR-4331	3086
ENSSSCG00000006082	ssc	100155607	MATN2	ssc-miR-4331	m8	422	428	-0.026	0.048	-0.005	-0.144	67	UCACAAGCCACACUGCAGCCACG	|||| |||||||	CGACCGGAUGUGGUGUCGGUGU	ssc-miR-4331	1180	GO:0005509(calcium ion binding),GO:0005515(protein binding),GO:0005578(proteinaceous extracellular matrix),GO:0031012(extracellular matrix)
ENSSSCG00000011720	ssc	100525306	MBNL1	ssc-miR-4331	8mer	119	125	0.0028	-0.02	-0.05	-0.3772	98	CACACAAAAACCCCUCAGCCACA	|||||||	CGACCGGAUGUGGUGUCGGUGU	ssc-miR-4331	2477
ENSSSCG00000011720	ssc	100525306	MBNL1	ssc-miR-4331	1a	716	722	0.0249	-0.088	0.019	-0.1431	67	UGUUAUUGUUUUCAGAGCCACAU	||||||	CGACCGGAUGUGGUGUCGGUGU	ssc-miR-4331	2478
ENSSSCG00000002682	ssc	100516674	MBTPS1	ssc-miR-4331	8mer	1562	1568	-0.01155	0.099	0.066	-0.15655	71	CACCGGCCUACGCCACAGCCACA	||||||| |||||||	CGACCGGAUGUGGUGUCGGUGU	ssc-miR-4331	755		04141(Protein processing in endoplasmic reticulum)
ENSSSCG00000010688	ssc	100155791	MCMBP	ssc-miR-4331	1a	38	44	0.01435	-0.053	-0.029	-0.16665	74	UAAUGGGCAGGUUGUAGCCACAU	||||||	CGACCGGAUGUGGUGUCGGUGU	ssc-miR-4331	2505	GO:0000084(S phase of mitotic cell cycle),GO:0003682(chromatin binding),GO:0005634(nucleus),GO:0005737(cytoplasm),GO:0005886(plasma membrane),GO:0006261(DNA-dependent DNA replication),GO:0007062(sister chromatid cohesion),GO:0042555(MCM complex)
ENSSSCG00000003021	ssc	100513862	MEGF8	ssc-miR-4331	8mer	17	23	0.0028	-0.034	-0.067	-0.4082	99	CCGUGGCGGGAUCCUCAGCCACA	|||||||	CGACCGGAUGUGGUGUCGGUGU	ssc-miR-4331	654	GO:0005509(calcium ion binding),GO:0005515(protein binding),GO:0016020(membrane),GO:0016021(integral to membrane)
ENSSSCG00000015357	ssc	397222	MEOX2	ssc-miR-4331	8mer	488	494	0.0028	-0.074	0.014	-0.3672	98	AUUUUUUAUCCUGAACAGCCACA	|||||||	CGACCGGAUGUGGUGUCGGUGU	ssc-miR-4331	4025	GO:0001525(angiogenesis),GO:0001757(somite specification),GO:0003677(DNA binding),GO:0003700(sequence-specific DNA binding transcription factor activity),GO:0005515(protein binding),GO:0005634(nucleus),GO:0005737(cytoplasm),GO:0006355(regulation of transcription, DNA-dependent),GO:0007519(skeletal muscle tissue development),GO:0043565(sequence-specific DNA binding),GO:0060021(palate development),…
ENSSSCG00000016554	ssc	100147710	MEST	ssc-miR-4331	m8	1705	1711	0.005	-0.032	-0.019	-0.207	82	CUCACCAAUAAAUCACAGCCACC	|||||||	CGACCGGAUGUGGUGUCGGUGU	ssc-miR-4331	3276	GO:0003824(catalytic activity),GO:0005783(endoplasmic reticulum),GO:0008152(metabolic process),GO:0010883(regulation of lipid storage),GO:0032526(response to retinoic acid)
ENSSSCG00000017635	ssc	100514538	MKS1	ssc-miR-4331	m8	198	204	0.005	0.011	-0.019	-0.164	73	GCCCUCUUGGUAUGUCAGCCACU	|||||||	CGACCGGAUGUGGUGUCGGUGU	ssc-miR-4331	3446
ENSSSCG00000005166	ssc	100524063	MLLT3	ssc-miR-4331	m8	838	844	0.005	-0.019	0.039	-0.136	65	ACUGGGGGGACCAAACAGCCACC	|||||||	CGACCGGAUGUGGUGUCGGUGU	ssc-miR-4331	1074
ENSSSCG00000009570	ssc	100519866	MPHOSPH8	ssc-miR-4331	8mer	2355	2361	-0.0013	-0.015	0.188	-0.1383	66	AGGUUCGUUACUGCUCAGCCACA	||| |||||||	CGACCGGAUGUGGUGUCGGUGU	ssc-miR-4331	2006
ENSSSCG00000009570	ssc	100519866	MPHOSPH8	ssc-miR-4331	m8	998	1004	0.005	-0.001	0.054	-0.103	52	CCUCCCAGAAACCAACAGCCACG	|||||||	CGACCGGAUGUGGUGUCGGUGU	ssc-miR-4331	2009
ENSSSCG00000013099	ssc	397166	MS4A2	ssc-miR-4331	m8	382	388	-0.0105	-0.005	-0.002	-0.1785	77	CAGACCUGUGUGAUACAGCCACC	|||||||	CGACCGGAUGUGGUGUCGGUGU	ssc-miR-4331	2377	GO:0005887(integral to plasma membrane),GO:0007165(signal transduction),GO:0007166(cell surface receptor signaling pathway),GO:0009897(external side of plasma membrane),GO:0016021(integral to membrane),GO:0019863(IgE binding),GO:0032998(Fc-epsilon receptor I complex)	04664(Fc epsilon RI signaling pathway),05310(Asthma)
ENSSSCG00000001571	ssc	100152609	MTCH1	ssc-miR-4331	8mer	373	379	0.00075	0.195	-0.006	-0.12025	58	UCAGGUCCCACCCCCCAGCCACA	|||||||	CGACCGGAUGUGGUGUCGGUGU	ssc-miR-4331	291	GO:0005739(mitochondrion),GO:0006810(transport),GO:0006919(activation of cysteine-type endopeptidase activity involved in apoptotic process),GO:0016020(membrane),GO:0016021(integral to membrane),GO:0043065(positive regulation of apoptotic process)
ENSSSCG00000003428	ssc	397180	MTHFR	ssc-miR-4331	m8	2445	2451	-0.0725	0.011	0.1	-0.1225	59	GCUCUGCUCCUACCU--CAGCCACG	||||| |||||||	CGACCGGAUGUGGUGUCGGUGU	ssc-miR-4331	671	GO:0004489(methylenetetrahydrofolate reductase (NADPH) activity),GO:0006555(methionine metabolic process),GO:0009086(methionine biosynthetic process),GO:0016491(oxidoreductase activity),GO:0050667(homocysteine metabolic process),GO:0055114(oxidation-reduction process),GO:0072341(modified amino acid binding)	00670(One carbon pool by folate),01100(Metabolic pathways)
ENSSSCG00000004844	ssc	100525443	MTMR10	ssc-miR-4331	m8	425	431	0.0205	-0.026	0.002	-0.1645	73	UAUAUUUUCAAGAAGCAGCCACC	|||||||	CGACCGGAUGUGGUGUCGGUGU	ssc-miR-4331	1286
ENSSSCG00000009436	ssc	100155739	MTRF1	ssc-miR-4331	8mer	629	635	-0.0013	0.145	0.015	-0.1513	70	CGGAGCUAUAGCUGCCAGCCACA	||| |||||||	CGACCGGAUGUGGU--GUCGGUGU	ssc-miR-4331	2364	GO:0003747(translation release factor activity),GO:0005737(cytoplasm),GO:0005739(mitochondrion),GO:0006415(translational termination),GO:0016149(translation release factor activity, codon specific)
ENSSSCG00000005065	ssc	100153219	MUDENG	ssc-miR-4331	m8	386	392	0.005	0.047	-0.002	-0.111	54	GUGCAGAGCUGCAAGCAGCCACU	|||||||	CGACCGGAUGUGGUGUCGGUGU	ssc-miR-4331	1147
ENSSSCG00000012077	ssc	397128	MX1	ssc-miR-4331	m8	296	302	0.0205	-0.027	-0.031	-0.1985	81	GUCUUAGGGGCAUUACAGCCACC	|||||||	CGACCGGAUGUGGUGUCGGUGU	ssc-miR-4331	2275	GO:0003924(GTPase activity),GO:0005525(GTP binding),GO:0006184(GTP catabolic process)
ENSSSCG00000010316	ssc	100156636	MYST4	ssc-miR-4331	m8	300	306	-0.0105	0.033	-0.01	-0.1485	69	ACUACAAUUUGGAGGCAGCCACU	|||||||	CGACCGGAUGUGGUGUCGGUGU	ssc-miR-4331	1789
ENSSSCG00000008792	ssc	100512116	N4BP2	ssc-miR-4331	m8	3364	3370	-0.026	-0.087	-0.035	-0.309	95	UUUAAUAAAAUACUU--CAGCCACU	||| |||||||	CGACCGGAUGUGGUGUCGGUGU	ssc-miR-4331	1450
ENSSSCG00000010956	ssc	100517363	NAA35	ssc-miR-4331	8mer	2110	2116	-0.0013	0.049	0.049	-0.2133	83	UGCUUGACUGCACCACAGCCACA	||||||||||||	CGACCGGAUGUGGUGUCGGUGU	ssc-miR-4331	1515	GO:0005515(protein binding),GO:0005634(nucleus),GO:0005737(cytoplasm),GO:0005886(plasma membrane),GO:0048659(smooth muscle cell proliferation)
ENSSSCG00000000522	ssc	100524086	NAP1L1	ssc-miR-4331	1a	896	902	-0.00675	-0.094	0.02	-0.17975	77	UAAUUAGAGCUAUAGAGCCACAU	||||||	CGACCGGAUGUGGUGUCGGUGU	ssc-miR-4331	128	GO:0005515(protein binding),GO:0005634(nucleus),GO:0006334(nucleosome assembly)
ENSSSCG00000008621	ssc	100521618	NBAS	ssc-miR-4331	m8	352	358	-0.0105	-0.043	-0.03	-0.2445	88	CCUUAGAAGCAACAUCAGCCACU	|||||||	CGACCGGAUGUGGUGUCGGUGU	ssc-miR-4331	2706	NULL()
ENSSSCG00000008747	ssc	100513670	NCAPG	ssc-miR-4331	1a	3838	3844	-0.07005	0.08	-0.016	-0.10505	52	GCCGGCCUACGCCAGAGCCACAG	||||||| ||||||	CGACCGGAUGUGGUGUCGGUGU	ssc-miR-4331	2504
ENSSSCG00000007438	ssc	100156384	NCOA5	ssc-miR-4331	8mer	617	623	0.0069	0.107	0.036	-0.1601	72	GUUAUUGAGGAGUGGCAGCCACA	|||||||	CGACCGGAUGUGGUGUCGGUGU	ssc-miR-4331	2068	GO:0005515(protein binding)
ENSSSCG00000002381	ssc	100152772	NEK9	ssc-miR-4331	1a	2332	2338	0.0038	-0.048	0.04	-0.1032	52	AAUUAGCUUAUUGUUAGCCACAU	||||||	CGACCGGAUGUGGUGUCGGUGU	ssc-miR-4331	760	GO:0004672(protein kinase activity),GO:0004674(protein serine/threonine kinase activity),GO:0004713(protein tyrosine kinase activity),GO:0005515(protein binding),GO:0005524(ATP binding),GO:0005739(mitochondrion),GO:0006468(protein phosphorylation),GO:0016772(transferase activity, transferring phosphorus-containing groups),GO:0019901(protein kinase binding)
ENSSSCG00000001418	ssc	100124381	NEU1	ssc-miR-4331	8mer	3447	3453	-0.0095	0.04	0.019	-0.2605	90	UGCUGGCCUUCACCACAGCCACA	|||||||| |||||||	CGACCGGAUGUGGUGUCGGUGU	ssc-miR-4331	256		00511(Other glycan degradation),00600(Sphingolipid metabolism),04142(Lysosome)
ENSSSCG00000001418	ssc	100124381	NEU1	ssc-miR-4331	1a	3592	3598	0.0038	-0.027	-0.005	-0.1272	61	GUUCGUUAAUUGCUGAGCCACAA	||||||	CGACCGGAUGUGGUGUCGGUGU	ssc-miR-4331	257		00511(Other glycan degradation),00600(Sphingolipid metabolism),04142(Lysosome)
ENSSSCG00000007808	ssc	100625065	NFATC2IP	ssc-miR-4331	8mer	2408	2414	-0.01975	0.056	0.094	-0.17975	77	UGCCGGCCUACACCACAGCCACA	||||||||||||||||||	CGACCGGAUGUGGUGUCGGUGU	ssc-miR-4331	2251
ENSSSCG00000007808	ssc	100625065	NFATC2IP	ssc-miR-4331	m8	258	264	0.005	0.055	-0.014	-0.115	56	GUGUGCUGACUUUUGCAGCCACC	|||||||	CGACCGGAUGUGGUGUCGGUGU	ssc-miR-4331	2253
ENSSSCG00000007808	ssc	100625065	NFATC2IP	ssc-miR-4331	8mer	972	978	-0.0177	0.043	0.097	-0.1877	79	UGCCAGCCUACACCACAGCCACA	|||||||||||||||||	CGACCGGAUGUGGUGUCGGUGU	ssc-miR-4331	2254
ENSSSCG00000009739	ssc	100156024	NOC4L	ssc-miR-4331	8mer	844	850	-0.0136	0.03	0.011	-0.2826	92	UGCCCGUCUACACCACAGCCACA	|||||||||||||||	CGACCGGAUGUGGUGUCGGUGU	ssc-miR-4331	2474	GO:0005488(binding),GO:0005515(protein binding)
ENSSSCG00000005385	ssc	397479	NOR-1	ssc-miR-4331	m8	40	46	0.005	0.025	-0.033	-0.164	73	UGCUUCAUCUGCUAGCAGCCACU	|||||||	CGACCGGAUGUGGUGUCGGUGU	ssc-miR-4331	1348
ENSSSCG00000011890	ssc	397228	NR1I2	ssc-miR-4331	8mer	516	522	0.00485	0.138	0.019	-0.14815	69	CUUGCUCCCCAUUCCCAGCCACA	|||||||	CGACCGGAUGUGGUGUCGGUGU	ssc-miR-4331	1629	GO:0003677(DNA binding),GO:0003700(sequence-specific DNA binding transcription factor activity),GO:0003707(steroid hormone receptor activity),GO:0004872(receptor activity),GO:0004879(ligand-activated sequence-specific DNA binding RNA polymerase II transcription factor activity),GO:0004887(thyroid hormone receptor activity),GO:0005515(protein binding),GO:0005634(nucleus),GO:0006351(transcription, …
ENSSSCG00000012650	ssc	100524726	OCRL	ssc-miR-4331	m8	1491	1497	0.005	-0.019	0.056	-0.119	58	AGAGCCAGGGAAACACAGCCACU	|||||||	CGACCGGAUGUGGUGUCGGUGU	ssc-miR-4331	1511		00562(Inositol phosphate metabolism),01100(Metabolic pathways),04070(Phosphatidylinositol signaling system)
ENSSSCG00000016044	ssc	100155491	ORMDL1	ssc-miR-4331	m8	30	36	0.036	-0.086	-0.034	-0.245	88	GAACACAAAUUUUUACAGCCACU	|||||||	CGACCGGAUGUGGUGUCGGUGU	ssc-miR-4331	3071	GO:0005789(endoplasmic reticulum membrane),GO:0006672(ceramide metabolic process),GO:0016021(integral to membrane)
ENSSSCG00000003505	ssc	397385	OST48	ssc-miR-4331	8mer	4339	4345	0.00075	0.16	-0.033	-0.18225	78	GGCCUGGACAUGGGCCAGCCACA	|||||||	CGACCGGAUGUGGUGUCGGUGU	ssc-miR-4331	494	GO:0004576(oligosaccharyl transferase activity),GO:0004579(dolichyl-diphosphooligosaccharide-protein glycotransferase activity),GO:0005783(endoplasmic reticulum),GO:0005789(endoplasmic reticulum membrane),GO:0005792(microsome),GO:0006486(protein glycosylation),GO:0006487(protein N-linked glycosylation),GO:0008250(oligosaccharyltransferase complex),GO:0016020(membrane),GO:0016021(integral to membr…	00510(N-Glycan biosynthesis),01100(Metabolic pathways),04141(Protein processing in endoplasmic reticulum)
ENSSSCG00000009817	ssc	497623	P2RX7	ssc-miR-4331	8mer	2694	2700	-0.0177	0.089	0.06	-0.1787	77	CGCUGGCCUACCCCACAGCCACA	|||||||||| |||||||	CGACCGGAUGUGGUGUCGGUGU	ssc-miR-4331	2091	GO:0000187(activation of MAPK activity),GO:0000902(cell morphogenesis),GO:0001530(lipopolysaccharide binding),GO:0001614(purinergic nucleotide receptor activity),GO:0001845(phagolysosome assembly),GO:0001916(positive regulation of T cell mediated cytotoxicity),GO:0001934(positive regulation of protein phosphorylation),GO:0004872(receptor activity),GO:0004931(extracellular ATP-gated cation channel…	04020(Calcium signaling pathway),04080(Neuroactive ligand-receptor interaction)
ENSSSCG00000011368	ssc	100151983	P4HTM	ssc-miR-4331	m8	93	99	-0.0105	0.041	-0.029	-0.1595	72	CCCCAUCCCUGCCUCCAGCCACG	|||||||	CGACCGGAUGUGGUGUCGGUGU	ssc-miR-4331	2523
ENSSSCG00000000377	ssc	100519773	PA2G4	ssc-miR-4331	m8	203	209	-0.0105	0.067	-0.019	-0.1235	60	GGAGGCCAGGCUUCCCAGCCACC	|||||||	CGACCGGAUGUGGUGUCGGUGU	ssc-miR-4331	50	GO:0003677(DNA binding),GO:0003700(sequence-specific DNA binding transcription factor activity),GO:0005634(nucleus),GO:0005730(nucleolus),GO:0005737(cytoplasm),GO:0009987(cellular process),GO:0031625(ubiquitin protein ligase binding),GO:0045892(negative regulation of transcription, DNA-dependent)
ENSSSCG00000000975	ssc	100519315	PANX2	ssc-miR-4331	m8	829	835	-0.0415	0.057	-0.03	-0.1755	76	CUGUCCCUAUUACCUCAGCCACG	|||| |||||||	CGACCGGAUGUGGU-GUCGGUGU	ssc-miR-4331	332	GO:0005921(gap junction)
ENSSSCG00000005345	ssc	100520167	PAX5	ssc-miR-4331	m8	258	264	0.005	0.034	-0.025	-0.147	69	UUCUGGGAGCCCCUACAGCCACC	|||||||	CGACCGGAUGUGGUGUCGGUGU	ssc-miR-4331	1109	GO:0000122(negative regulation of transcription from RNA polymerase II promoter),GO:0003677(DNA binding),GO:0003700(sequence-specific DNA binding transcription factor activity),GO:0005515(protein binding),GO:0005634(nucleus),GO:0006355(regulation of transcription, DNA-dependent),GO:0051573(negative regulation of histone H3-K9 methylation)
ENSSSCG00000014169	ssc	397103	PC1/3	ssc-miR-4331	8mer	746	752	0.0028	-0.089	0.058	-0.3382	97	UGCCUUCUCUUUUCUCAGCCACA	|||||||	CGACCGGAUGUGGUGUCGGUGU	ssc-miR-4331	3893
ENSSSCG00000011061	ssc	100514361	PDSS1	ssc-miR-4331	m8	1198	1204	0.005	-0.054	0.072	-0.138	66	UAAAUCUGCAAAACUCAGCCACU	|||||||	CGACCGGAUGUGGUGUCGGUGU	ssc-miR-4331	2405		00900(Terpenoid backbone biosynthesis)
ENSSSCG00000010525	ssc	100156818	PI4K2A	ssc-miR-4331	8mer	678	684	0.0028	0.05	0.046	-0.2112	83	UACAGCUGCCGGCCACAGCCACA	|||||||	CGACCGGAUGUGGUGUCGGUGU	ssc-miR-4331	2176		00562(Inositol phosphate metabolism),01100(Metabolic pathways),04070(Phosphatidylinositol signaling system)
ENSSSCG00000006689	ssc	100511878	PIAS3	ssc-miR-4331	8mer	1766	1772	-0.0013	0.096	-0.039	-0.2543	89	UGCUACAUCUGGUCCCAGCCACA	||||| |||||||	CGACCGGAUGUGGU-----GUCGGUGU	ssc-miR-4331	1236		04120(Ubiquitin mediated proteolysis),04630(Jak-STAT signaling pathway),05160(Hepatitis C),05200(Pathways in cancer),05222(Small cell lung cancer)
ENSSSCG00000000114	ssc	100158107	PICK1	ssc-miR-4331	m8	501	507	-0.0105	0.034	-0.011	-0.1485	69	UCUGUUCCCCUCGCUCAGCCACU	|||||||	CGACCGGAUGUGGUGUCGGUGU	ssc-miR-4331	40	GO:0005515(protein binding),GO:0005737(cytoplasm),GO:0005739(mitochondrion),GO:0005886(plasma membrane),GO:0006605(protein targeting),GO:0007205(activation of protein kinase C activity by G-protein coupled receptor protein signaling pathway),GO:0008022(protein C-terminus binding),GO:0015844(monoamine transport),GO:0019899(enzyme binding),GO:0019904(protein domain specific binding),GO:0042734(pres…
ENSSSCG00000003560	ssc	100525584	PIGV	ssc-miR-4331	1a	555	561	-0.00675	-0.011	-0.02	-0.13675	65	GCAACACCAGAUCAGAGCCACAU	||||||	CGACCGGAUGUGGUGUCGGUGU	ssc-miR-4331	442	GO:0000030(mannosyltransferase activity),GO:0005789(endoplasmic reticulum membrane),GO:0006506(GPI anchor biosynthetic process),GO:0016021(integral to membrane),GO:0016758(transferase activity, transferring hexosyl groups)	00563(Glycosylphosphatidylinositol(GPI)-anchor biosynthesis),01100(Metabolic pathways)
ENSSSCG00000003560	ssc	100525584	PIGV	ssc-miR-4331	1a	613	619	0.0038	-0.003	-0.024	-0.1222	59	GUCCUUAACCCACUGAGCCACAA	||||||	CGACCGGAUGUGGUGUCGGUGU	ssc-miR-4331	443	GO:0000030(mannosyltransferase activity),GO:0005789(endoplasmic reticulum membrane),GO:0006506(GPI anchor biosynthetic process),GO:0016021(integral to membrane),GO:0016758(transferase activity, transferring hexosyl groups)	00563(Glycosylphosphatidylinositol(GPI)-anchor biosynthesis),01100(Metabolic pathways)
ENSSSCG00000003909	ssc	100511937	PIK3R3	ssc-miR-4331	m8	3127	3133	0.005	0.032	-0.004	-0.128	62	GCCUUGCUCGAGCUCCAGCCACU	|||||||	CGACCGGAUGUGGUGUCGGUGU	ssc-miR-4331	976		04012(ErbB signaling pathway),04062(Chemokine signaling pathway),04070(Phosphatidylinositol signaling system),04150(mTOR signaling pathway),04210(Apoptosis),04370(VEGF signaling pathway),04380(Osteoclast differentiation),04510(Focal adhesion),04620(Toll-like receptor signaling pathway),04630(Jak-STAT signaling pathway),04650(Natural killer cell mediated cytotoxicity),04660(T cell receptor signali…
ENSSSCG00000016147	ssc	100521692	PIKFYVE	ssc-miR-4331	1a	187	193	0.01435	-0.014	-0.019	-0.11765	57	ACUCCAGUUUUAGAUAGCCACAG	||||||	CGACCGGAUGUGGUGUCGGUGU	ssc-miR-4331	3970		00562(Inositol phosphate metabolism),04070(Phosphatidylinositol signaling system),04145(Phagosome),04810(Regulation of actin cytoskeleton)
ENSSSCG00000005657	ssc	100519640	PKN3	ssc-miR-4331	1a	2423	2429	0.0038	-0.01	-0.026	-0.1312	63	GUUCUUAACCCACUUAGCCACAA	||||||	CGACCGGAUGUGGUGUCGGUGU	ssc-miR-4331	1203
ENSSSCG00000001723	ssc	396593	PLA2G7	ssc-miR-4331	8mer	1006	1012	0.0028	0.084	0.024	-0.1992	81	CCACAGCCGGAGCCACAGCCACA	|||||||	CGACCGGAUGUGGUGUCGGUGU	ssc-miR-4331	219	GO:0003847(1-alkyl-2-acetylglycerophosphocholine esterase activity),GO:0005543(phospholipid binding),GO:0006508(proteolysis),GO:0008236(serine-type peptidase activity),GO:0016042(lipid catabolic process),GO:0016787(hydrolase activity),GO:0034362(low-density lipoprotein particle),GO:0034374(low-density lipoprotein particle remodeling),GO:0034440(lipid oxidation),GO:0034441(plasma lipoprotein parti…	00565(Ether lipid metabolism),01100(Metabolic pathways)
ENSSSCG00000001723	ssc	396593	PLA2G7	ssc-miR-4331	1a	1137	1143	0.0038	-0.052	-0.002	-0.1492	69	GUUCUUAACUUGUUGAGCCACAA	||||||	CGACCGGAUGUGGUGUCGGUGU	ssc-miR-4331	221	GO:0003847(1-alkyl-2-acetylglycerophosphocholine esterase activity),GO:0005543(phospholipid binding),GO:0006508(proteolysis),GO:0008236(serine-type peptidase activity),GO:0016042(lipid catabolic process),GO:0016787(hydrolase activity),GO:0034362(low-density lipoprotein particle),GO:0034374(low-density lipoprotein particle remodeling),GO:0034440(lipid oxidation),GO:0034441(plasma lipoprotein parti…	00565(Ether lipid metabolism),01100(Metabolic pathways)
ENSSSCG00000005126	ssc	100511733	PLAA	ssc-miR-4331	8mer	493	499	-0.00745	0.061	0.015	-0.24145	88	UGCCGGCCUAUGCCACAGCCACA	|||||| |||||||	CGACCGGAUGUGGUGUCGGUGU	ssc-miR-4331	857		04141(Protein processing in endoplasmic reticulum)
ENSSSCG00000005126	ssc	100511733	PLAA	ssc-miR-4331	1a	633	639	-0.00675	-0.011	0.014	-0.10275	52	GUUAGUUAACCACUGAGCCACAG	||||||	CGACCGGAUGUGGUGUCGGUGU	ssc-miR-4331	858		04141(Protein processing in endoplasmic reticulum)
ENSSSCG00000010332	ssc	100155282	PLAC9	ssc-miR-4331	8mer	136	142	0.0028	0.126	-0.047	-0.2282	85	CUGACAAUGACCCUGCAGCCACA	|||||||	CGACCGGAUGUGGUGUCGGUGU	ssc-miR-4331	2248	NULL()
ENSSSCG00000010332	ssc	100155282	PLAC9	ssc-miR-4331	1a	844	850	0.01435	0.003	-0.018	-0.09965	50	GAUUUGUUUCUGCUGAGCCACAA	||||||	CGACCGGAUGUGGUGUCGGUGU	ssc-miR-4331	2249	NULL()
ENSSSCG00000012294	ssc	100512511	PLP2	ssc-miR-4331	1a	219	225	-0.00675	0.026	-0.021	-0.10075	51	AAUGCCCCCACCUAAAGCCACAG	||||||	CGACCGGAUGUGGUGUCGGUGU	ssc-miR-4331	1489
ENSSSCG00000011592	ssc	100152254	PLXND1	ssc-miR-4331	m8	408	414	0.005	-0.039	0	-0.195	80	AGUUGGUUUCUGCUUCAGCCACC	|||||||	CGACCGGAUGUGGUGUCGGUGU	ssc-miR-4331	1447	GO:0001525(angiogenesis),GO:0001569(patterning of blood vessels),GO:0004872(receptor activity),GO:0005515(protein binding),GO:0005622(intracellular),GO:0005887(integral to plasma membrane),GO:0007165(signal transduction),GO:0007275(multicellular organismal development),GO:0007416(synapse assembly),GO:0016020(membrane),GO:0016021(integral to membrane),GO:0017154(semaphorin receptor activity),GO:00…
ENSSSCG00000006493	ssc	100144449	PMF1	ssc-miR-4331	8mer	1460	1466	0.0028	0.159	-0.019	-0.1672	74	CAGUGCCCACCUGGCCAGCCACA	|||||||	CGACCGGAUGUGGUGUCGGUGU	ssc-miR-4331	1005	GO:0005515(protein binding)
ENSSSCG00000010564	ssc	100153781	POLL	ssc-miR-4331	m8	71	77	-0.057	0.011	-0.031	-0.238	87	UGAACCUCACUACUU--CAGCCACC	|||| |||||||	CGACCGGAUGUGGUGUCGGUGU	ssc-miR-4331	1876	GO:0003677(DNA binding),GO:0003824(catalytic activity),GO:0003887(DNA-directed DNA polymerase activity),GO:0005622(intracellular),GO:0006281(DNA repair),GO:0006289(nucleotide-excision repair),GO:0016779(nucleotidyltransferase activity)	03410(Base excision repair),03450(Non-homologous end-joining)
ENSSSCG00000007840	ssc	100523894	POLR3E	ssc-miR-4331	1a	761	767	-0.0173	-0.031	0.023	-0.1243	60	GAUUUGUUACCACUUAGCCACAA	||| ||||||	CGACCGGAUGUGGUGUCGGUGU	ssc-miR-4331	2658	GO:0003899(DNA-directed RNA polymerase activity),GO:0005634(nucleus),GO:0006351(transcription, DNA-dependent)
ENSSSCG00000006682	ssc	100152157	POLR3GL	ssc-miR-4331	m8	1238	1244	0.0205	0.005	0.015	-0.1205	59	UGAACUGAUUGGUUCCAGCCACU	|||||||	CGACCGGAUGUGGUGUCGGUGU	ssc-miR-4331	1300	NULL()	00230(Purine metabolism),00240(Pyrimidine metabolism),01100(Metabolic pathways),03020(RNA polymerase),04623(Cytosolic DNA-sensing pathway)
ENSSSCG00000000063	ssc	100157033	POLR3H	ssc-miR-4331	m8	1189	1195	0.036	-0.067	0.019	-0.173	76	UCUUUAAAAAUCCUUCAGCCACC	|||||||	CGACCGGAUGUGGUGUCGGUGU	ssc-miR-4331	9		00230(Purine metabolism),00240(Pyrimidine metabolism),01100(Metabolic pathways),03020(RNA polymerase),04623(Cytosolic DNA-sensing pathway)
ENSSSCG00000011894	ssc	100155597	POPDC2	ssc-miR-4331	8mer	262	268	0.0028	0.089	-0.025	-0.2432	88	AAGAUGCCAGCACUGCAGCCACA	|||||||	CGACCGGAUGUGGUGUCGGUGU	ssc-miR-4331	1500
ENSSSCG00000011996	ssc	397325	POU1F1	ssc-miR-4331	1a	178	184	0.0038	-0.061	-0.019	-0.1752	76	UGAAUUAUUCUCAUAAGCCACAC	||||||	CGACCGGAUGUGGUGUCGGUGU	ssc-miR-4331	2124
ENSSSCG00000000549	ssc	100516194	PPFIBP1	ssc-miR-4331	1a	80	86	-0.0384	0.029	-0.026	-0.1344	64	ACAGUAUCUACCACA-AGCCACAG	|||| ||||||	CGACCGGAUGUGGUGUCGGUGU	ssc-miR-4331	168	GO:0005515(protein binding)
ENSSSCG00000001347	ssc	100144450	PPP1R10	ssc-miR-4331	1a	1000	1006	-0.0173	-0.05	-0.026	-0.1923	80	AGGGUCUAUGGUUAGAGCCACAA	||| ||||||	CGACCGGAUGUGGUG-UCGGUGU	ssc-miR-4331	242	GO:0000785(chromatin),GO:0003676(nucleic acid binding),GO:0003677(DNA binding),GO:0003723(RNA binding),GO:0004864(protein phosphatase inhibitor activity),GO:0005634(nucleus),GO:0006351(transcription, DNA-dependent),GO:0008270(zinc ion binding),GO:0046872(metal ion binding),GO:0072357(PTW/PP1 phosphatase complex)
ENSSSCG00000001347	ssc	100144450	PPP1R10	ssc-miR-4331	m8	849	855	-0.0105	0.058	-0.015	-0.1285	62	GCUCCCUUGCCCUGUCAGCCACC	|||||||	CGACCGGAUGUGGUGUCGGUGU	ssc-miR-4331	244	GO:0000785(chromatin),GO:0003676(nucleic acid binding),GO:0003677(DNA binding),GO:0003723(RNA binding),GO:0004864(protein phosphatase inhibitor activity),GO:0005634(nucleus),GO:0006351(transcription, DNA-dependent),GO:0008270(zinc ion binding),GO:0046872(metal ion binding),GO:0072357(PTW/PP1 phosphatase complex)
ENSSSCG00000002544	ssc	100521849	PPP1R13B	ssc-miR-4331	m8	253	259	0.005	0.044	-0.014	-0.126	61	AAUAGCCAGCUUUCUCAGCCACC	|||||||	CGACCGGAUGUGGUGUCGGUGU	ssc-miR-4331	713
ENSSSCG00000015599	ssc	100101925	PPP2R5A	ssc-miR-4331	1a	176	182	-0.0173	-0.04	-0.019	-0.1753	76	CCUGGGCUAUAUCAUAGCCACAG	||| ||||||	CGACCGGAUGUGGUGUCGGUGU	ssc-miR-4331	3374	GO:0000159(protein phosphatase type 2A complex),GO:0005488(binding),GO:0005515(protein binding),GO:0005624(membrane fraction),GO:0005737(cytoplasm),GO:0007165(signal transduction),GO:0008601(protein phosphatase type 2A regulator activity),GO:0019900(kinase binding),GO:0035307(positive regulation of protein dephosphorylation),GO:0090005(negative regulation of establishment of protein localization …	03015(mRNA surveillance pathway),04114(Oocyte meiosis),04310(Wnt signaling pathway)
ENSSSCG00000000970	ssc	100517282	PPP6R2	ssc-miR-4331	8mer	346	352	0.0028	0.074	-0.018	-0.2512	89	UUGCACUUUCCAAUCCAGCCACA	|||||||	CGACCGGAUGUGGUGUCGGUGU	ssc-miR-4331	328
ENSSSCG00000004369	ssc	100154284	PRDM1	ssc-miR-4331	8mer	749	755	-0.00335	0.094	0.059	-0.16035	72	CCCCCCCACACACCCCAGCCACA	||||| |||||||	CGACCGGAUGUGGUGUCGGUGU	ssc-miR-4331	879
ENSSSCG00000010271	ssc	396595	PRF1	ssc-miR-4331	m8	240	246	-0.0105	0.037	-0.015	-0.1495	69	CUGGGCCACGCCCUACAGCCACU	|||||||	CGACCGGAUGUGGUGUCGGUGU	ssc-miR-4331	2554	GO:0002357(defense response to tumor cell),GO:0002418(immune response to tumor cell),GO:0005509(calcium ion binding),GO:0005515(protein binding),GO:0016021(integral to membrane),GO:0016023(cytoplasmic membrane-bounded vesicle),GO:0019835(cytolysis),GO:0022829(wide pore channel activity),GO:0044194(cytolytic granule),GO:0051260(protein homooligomerization),GO:0051607(defense response to virus)	04650(Natural killer cell mediated cytotoxicity),04940(Type I diabetes mellitus),05320(Autoimmune thyroid disease),05330(Allograft rejection),05332(Graft-versus-host disease),05416(Viral myocarditis)
ENSSSCG00000013107	ssc	100144769	PRPF19	ssc-miR-4331	m8	312	318	-0.026	0.025	-0.015	-0.177	77	UUGGUGGCCGUUCCA-CAGCCACC	||||| |||||||	CGACCGGAUGUGGUGUCGGUGU	ssc-miR-4331	1875	GO:0000151(ubiquitin ligase complex),GO:0000209(protein polyubiquitination),GO:0000245(spliceosomal complex assembly),GO:0001833(inner cell mass cell proliferation),GO:0004842(ubiquitin-protein ligase activity),GO:0005515(protein binding),GO:0005634(nucleus),GO:0005737(cytoplasm),GO:0005811(lipid particle),GO:0008610(lipid biosynthetic process),GO:0016567(protein ubiquitination),GO:0016607(nuclea…	03040(Spliceosome),04120(Ubiquitin mediated proteolysis)
ENSSSCG00000007760	ssc	100511374	PRSS36	ssc-miR-4331	8mer	1951	1957	0.0028	0.083	0.104	-0.1202	58	UAAAGCUGCCAGCCACAGCCACA	|||||||	CGACCGGAUGUGGUGUCGGUGU	ssc-miR-4331	2141	GO:0004252(serine-type endopeptidase activity),GO:0006508(proteolysis)
ENSSSCG00000008412	ssc	100517820	PSME4	ssc-miR-4331	1a	244	250	0.0038	-0.045	-0.015	-0.1552	71	UGAGGCAUCUGACAAAGCCACAA	||||||	CGACCGGAUGUGGUGUCGGUGU	ssc-miR-4331	2530		03050(Proteasome)
ENSSSCG00000008225	ssc	100517886	PTCD3	ssc-miR-4331	8mer	2639	2645	-0.01155	-0.011	-0.012	-0.34455	97	UGCUAGCCUACAACACAGCCACA	||||||| |||||||	CGACCGGAUGUGGUGUCGGUGU	ssc-miR-4331	2352	GO:0005739(mitochondrion)
ENSSSCG00000007463	ssc	100126284	PTGIS	ssc-miR-4331	m8	3348	3354	-0.0415	0.1	-0.005	-0.1075	53	AUCAAGUCACACCGCCAGCCACC	||||| |||||||	CGACCGGAUGUGGU-GUCGGUGU	ssc-miR-4331	2395	GO:0001516(prostaglandin biosynthetic process),GO:0004497(monooxygenase activity),GO:0005506(iron ion binding),GO:0005515(protein binding),GO:0005615(extracellular space),GO:0005634(nucleus),GO:0005783(endoplasmic reticulum),GO:0005901(caveola),GO:0008116(prostaglandin-I synthase activity),GO:0009055(electron carrier activity),GO:0016491(oxidoreductase activity),GO:0016705(oxidoreductase activity…	00590(Arachidonic acid metabolism),01100(Metabolic pathways)
ENSSSCG00000007463	ssc	100126284	PTGIS	ssc-miR-4331	m8	428	434	-0.057	0.011	0.002	-0.205	82	AUGCUGGCCAUCAAA-CAGCCACC	||||||| |||||||	CGACCGGAUGUGGUGUCGGUGU	ssc-miR-4331	2396	GO:0001516(prostaglandin biosynthetic process),GO:0004497(monooxygenase activity),GO:0005506(iron ion binding),GO:0005515(protein binding),GO:0005615(extracellular space),GO:0005634(nucleus),GO:0005783(endoplasmic reticulum),GO:0005901(caveola),GO:0008116(prostaglandin-I synthase activity),GO:0009055(electron carrier activity),GO:0016491(oxidoreductase activity),GO:0016705(oxidoreductase activity…	00590(Arachidonic acid metabolism),01100(Metabolic pathways)
ENSSSCG00000015222	ssc	100512802	PUS3	ssc-miR-4331	1a	194	200	0.01435	-0.028	-0.03	-0.14265	67	GUUCAAAUUCAUUAAAGCCACAU	||||||	CGACCGGAUGUGGUGUCGGUGU	ssc-miR-4331	3445
ENSSSCG00000011474	ssc	100515860	PXK	ssc-miR-4331	8mer	101	107	0.0028	-0.078	-0.053	-0.4382	99	AUUGCUGAGCCAGUACAGCCACA	|||||||	CGACCGGAUGUGGUGUCGGUGU	ssc-miR-4331	1743
ENSSSCG00000017412	ssc	100523862	RAB5C	ssc-miR-4331	m8	577	583	0.005	-0.005	-0.004	-0.165	73	ACAGCAUUAUUGUGACAGCCACG	|||||||	CGACCGGAUGUGGUGUCGGUGU	ssc-miR-4331	3526		04144(Endocytosis),04145(Phagosome),04962(Vasopressin-regulated water reabsorption),05146(Amoebiasis)
ENSSSCG00000017646	ssc	100518577	RAD51C	ssc-miR-4331	1a	30	36	-0.0595	0.09	-0.03	-0.0985	50	GCCAGCCUACGCCAGAGCCACAG	|||||| ||||||	CGACCGGAUGUGGUGUCGGUGU	ssc-miR-4331	3821		03440(Homologous recombination)
ENSSSCG00000009746	ssc	397655	RAN	ssc-miR-4331	1a	2050	2056	-0.00675	0.01	-0.029	-0.12475	60	CAUCCUUAACCCCUGAGCCACAG	||||||	CGACCGGAUGUGGUGUCGGUGU	ssc-miR-4331	1477	GO:0000166(nucleotide binding),GO:0000785(chromatin),GO:0003924(GTPase activity),GO:0005515(protein binding),GO:0005525(GTP binding),GO:0005622(intracellular),GO:0005634(nucleus),GO:0005737(cytoplasm),GO:0006184(GTP catabolic process),GO:0006606(protein import into nucleus),GO:0006611(protein export from nucleus),GO:0006886(intracellular protein transport),GO:0006913(nucleocytoplasmic transport),…	03008(Ribosome biogenesis in eukaryotes),03013(RNA transport)
ENSSSCG00000004791	ssc	100522721	RASGRP1	ssc-miR-4331	1a	616	622	-0.0173	-0.027	0.012	-0.1313	63	AACCUCUAGAGAUGUAGCCACAA	||| ||||||	CGACCGGAUGUGGUG-UCGGUGU	ssc-miR-4331	919		04010(MAPK signaling pathway),04660(T cell receptor signaling pathway)
ENSSSCG00000008509	ssc	100511446	RASGRP3	ssc-miR-4331	8mer	1436	1442	-0.01155	0.027	-0.012	-0.30655	94	UGCCAGCCUACAUCACAGCCACA	||||||| |||||||	CGACCGGAUGUGGUGUCGGUGU	ssc-miR-4331	2332	GO:0005085(guanyl-nucleotide exchange factor activity),GO:0005088(Ras guanyl-nucleotide exchange factor activity),GO:0005509(calcium ion binding),GO:0005622(intracellular),GO:0005737(cytoplasm),GO:0007264(small GTPase mediated signal transduction),GO:0007265(Ras protein signal transduction),GO:0017016(Ras GTPase binding),GO:0019900(kinase binding),GO:0032045(guanyl-nucleotide exchange factor comp…	04010(MAPK signaling pathway),04662(B cell receptor signaling pathway)
ENSSSCG00000009401	ssc	100151828	RB1	ssc-miR-4331	1a	1156	1162	-0.00675	-0.04	0.016	-0.12975	62	CACUGGCACGUUCAAAGCCACAU	||||||	CGACCGGAUGUGGUGUCGGUGU	ssc-miR-4331	2465	GO:0000082(G1/S transition of mitotic cell cycle),GO:0000122(negative regulation of transcription from RNA polymerase II promoter),GO:0001047(core promoter binding),GO:0001102(RNA polymerase II activating transcription factor binding),GO:0005515(protein binding),GO:0005634(nucleus),GO:0005667(transcription factor complex),GO:0005819(spindle),GO:0006469(negative regulation of protein kinase activi…	04110(Cell cycle),05200(Pathways in cancer),05212(Pancreatic cancer),05214(Glioma),05215(Prostate cancer),05218(Melanoma),05219(Bladder cancer),05220(Chronic myeloid leukemia),05222(Small cell lung cancer),05223(Non-small cell lung cancer)
ENSSSCG00000009401	ssc	100151828	RB1	ssc-miR-4331	8mer	48	54	0.0028	0.064	-0.062	-0.3052	94	CUCCGGCUUCGCCCUCAGCCACA	|||||||	CGACCGGAUGUGGUGUCGGUGU	ssc-miR-4331	2466	GO:0000082(G1/S transition of mitotic cell cycle),GO:0000122(negative regulation of transcription from RNA polymerase II promoter),GO:0001047(core promoter binding),GO:0001102(RNA polymerase II activating transcription factor binding),GO:0005515(protein binding),GO:0005634(nucleus),GO:0005667(transcription factor complex),GO:0005819(spindle),GO:0006469(negative regulation of protein kinase activi…	04110(Cell cycle),05200(Pathways in cancer),05212(Pancreatic cancer),05214(Glioma),05215(Prostate cancer),05218(Melanoma),05219(Bladder cancer),05220(Chronic myeloid leukemia),05222(Small cell lung cancer),05223(Non-small cell lung cancer)
ENSSSCG00000011663	ssc	407611	RBP2	ssc-miR-4331	8mer	74	80	0.00075	0.015	-0.057	-0.35125	97	CUGGCUUUGGGAGAACAGCCACA	|||||||	CGACCGGAUGUGGUGUCGGUGU	ssc-miR-4331	2715	GO:0005215(transporter activity),GO:0005488(binding),GO:0005737(cytoplasm),GO:0005794(Golgi apparatus),GO:0006810(transport),GO:0008289(lipid binding),GO:0016918(retinal binding),GO:0019841(retinol binding)	04977(Vitamin digestion and absorption)
ENSSSCG00000006307	ssc	100152372	RCSD1	ssc-miR-4331	1a	2533	2539	-0.13335	0.046	0.076	-0.11035	54	UCUGGCCUACACCAGAGCCACAG	||||||||||||| ||||||	CGACCGGAUGUGGUGUCGGUGU	ssc-miR-4331	1029	GO:0051015(actin filament binding)
ENSSSCG00000014825	ssc	100516330	RELT	ssc-miR-4331	1a	1272	1278	0.0038	-0.092	-0.029	-0.2162	84	GUGUGUAUCUCUAAGAGCCACAU	||||||	CGACCGGAUGUGGUGUCGGUGU	ssc-miR-4331	3622		04060(Cytokine-cytokine receptor interaction)
ENSSSCG00000009854	ssc	100153965	RFC5	ssc-miR-4331	8mer	1334	1340	0.00485	-0.095	0.159	-0.24115	88	UAUGGUAUUUCAAGACAGCCACA	|||||||	CGACCGGAUGUGGUGUCGGUGU	ssc-miR-4331	2616	GO:0000166(nucleotide binding),GO:0003677(DNA binding),GO:0005515(protein binding),GO:0005524(ATP binding),GO:0005663(DNA replication factor C complex),GO:0006260(DNA replication),GO:0006281(DNA repair),GO:0006310(DNA recombination),GO:0009378(four-way junction helicase activity),GO:0017111(nucleoside-triphosphatase activity)	03030(DNA replication),03420(Nucleotide excision repair),03430(Mismatch repair)
ENSSSCG00000005354	ssc	100153604	RG9MTD3	ssc-miR-4331	m8	390	396	0.005	0.015	-0.002	-0.143	67	AGUUGUGUCUUUCUCCAGCCACG	|||||||	CGACCGGAUGUGGUGUCGGUGU	ssc-miR-4331	1340
ENSSSCG00000006335	ssc	100157437	RGS4	ssc-miR-4331	m8	364	370	-0.0105	-0.04	-0.004	-0.2155	84	UCUAUCUGACAUCUACAGCCACG	|||||||	CGACCGGAUGUGGUGUCGGUGU	ssc-miR-4331	1021	GO:0038032(termination of G-protein coupled receptor signaling pathway)
ENSSSCG00000003651	ssc	100514296	RHBDL2	ssc-miR-4331	8mer	557	563	-0.0054	0.055	0.026	-0.2344	86	UGCUGGUCUACGGCACAGCCACA	|||| |||||||	CGACCGGAUGUGGUGUCGGUGU	ssc-miR-4331	446	GO:0004252(serine-type endopeptidase activity),GO:0005886(plasma membrane),GO:0006508(proteolysis),GO:0016021(integral to membrane)
ENSSSCG00000011590	ssc	397437	RHO	ssc-miR-4331	8mer	62	68	0.00075	0.177	-0.064	-0.19625	80	CACCCCUGCCCAUCCCAGCCACA	|||||||	CGACCGGAUGUGGUGUCGGUGU	ssc-miR-4331	2736		04744(Phototransduction)
ENSSSCG00000015430	ssc	100517297	RINT1	ssc-miR-4331	1a	2423	2429	0.0038	-0.051	-0.019	-0.1652	73	AGUUAUAAUAAGAGAAGCCACAA	||||||	CGACCGGAUGUGGUGUCGGUGU	ssc-miR-4331	3267
ENSSSCG00000015430	ssc	100517297	RINT1	ssc-miR-4331	1a	456	462	-0.1017	0.064	0.001	-0.1357	65	GCUGGCCUACGCCAUAGCCACAG	|||||||||| ||||||	CGACCGGAUGUGGUGUCGGUGU	ssc-miR-4331	3268
ENSSSCG00000001009	ssc	100524751	RIPK1	ssc-miR-4331	m8	446	452	-0.026	0.042	0.003	-0.142	67	CGAGGUCUGGCACCACAGCCACG	||||||||||||	CGACCGGAUGUGGUGUCGGUGU	ssc-miR-4331	251		04210(Apoptosis),04620(Toll-like receptor signaling pathway),04622(RIG-I-like receptor signaling pathway),04623(Cytosolic DNA-sensing pathway),05160(Hepatitis C)
ENSSSCG00000014394	ssc	100512591	RNF14	ssc-miR-4331	1a	632	638	0.01435	-0.032	0.013	-0.10365	52	AGUCCACCGGUUUUGAGCCACAU	||||||	CGACCGGAUGUGGUGUCGGUGU	ssc-miR-4331	2937
ENSSSCG00000009593	ssc	100154208	ROR2	ssc-miR-4331	m8	476	482	-0.026	0.015	0.006	-0.166	74	GGAACAGCCUCCCCU-CAGCCACC	|||| |||||||	CGACCGGAUGUGGUGUCGGUGU	ssc-miR-4331	1687	GO:0001501(skeletal system development),GO:0001502(cartilage condensation),GO:0001756(somitogenesis),GO:0004672(protein kinase activity),GO:0004713(protein tyrosine kinase activity),GO:0004714(transmembrane receptor protein tyrosine kinase activity),GO:0004872(receptor activity),GO:0005109(frizzled binding),GO:0005515(protein binding),GO:0005524(ATP binding),GO:0006468(protein phosphorylation),GO…
ENSSSCG00000005595	ssc	397598	RPL35	ssc-miR-4331	8mer	411	417	0.0028	0.101	-0.026	-0.2322	86	CACCCUCGUUUGCUCCAGCCACA	|||||||	CGACCGGAUGUGGUGUCGGUGU	ssc-miR-4331	905	GO:0003735(structural constituent of ribosome),GO:0005622(intracellular),GO:0005737(cytoplasm),GO:0005840(ribosome),GO:0006412(translation),GO:0022625(cytosolic large ribosomal subunit),GO:0030529(ribonucleoprotein complex)	03010(Ribosome)
ENSSSCG00000010460	ssc	100156540	RPP30	ssc-miR-4331	8mer	53	59	0.00485	-0.053	-0.061	-0.41915	99	CCUUUGAUGGUCCAUCAGCCACA	|||||||	CGACCGGAUGUGGUGUCGGUGU	ssc-miR-4331	2428		03008(Ribosome biogenesis in eukaryotes),03013(RNA transport)
ENSSSCG00000012163	ssc	100522174	RPS6KA3	ssc-miR-4331	1a	1333	1339	0.0038	-0.078	-0.023	-0.1962	80	CUCCUGAUGGUUUAUAGCCACAU	||||||	CGACCGGAUGUGGUGUCGGUGU	ssc-miR-4331	2339	GO:0000166(nucleotide binding),GO:0000287(magnesium ion binding),GO:0002224(toll-like receptor signaling pathway),GO:0004672(protein kinase activity),GO:0004674(protein serine/threonine kinase activity),GO:0004713(protein tyrosine kinase activity),GO:0005524(ATP binding),GO:0005634(nucleus),GO:0005737(cytoplasm),GO:0006468(protein phosphorylation),GO:0007243(intracellular protein kinase cascade),…	04010(MAPK signaling pathway),04114(Oocyte meiosis),04150(mTOR signaling pathway),04720(Long-term potentiation),04722(Neurotrophin signaling pathway),04914(Progesterone-mediated oocyte maturation)
ENSSSCG00000006581	ssc	100155146	S100A16	ssc-miR-4331	m8	518	524	-0.0105	-0.012	0.01	-0.1735	76	CUCCUCCCUCUUCCUCAGCCACU	|||||||	CGACCGGAUGUGGUGUCGGUGU	ssc-miR-4331	854	GO:0005509(calcium ion binding)
ENSSSCG00000007732	ssc	100516003	SBDS	ssc-miR-4331	1a	1501	1507	0.0038	-0.029	-0.015	-0.1392	66	UUAUACUUUAUUUCUAGCCACAA	||||||	CGACCGGAUGUGGUGUCGGUGU	ssc-miR-4331	2340		03008(Ribosome biogenesis in eukaryotes)
ENSSSCG00000010554	ssc	396670	SCD	ssc-miR-4331	8mer	1888	1894	0.0028	0	0.188	-0.1192	58	GUUGUGCCAGUGAGUCAGCCACA	|||||||	CGACCGGAUGUGGUGUCGGUGU	ssc-miR-4331	1504		01040(Biosynthesis of unsaturated fatty acids),03320(PPAR signaling pathway)
ENSSSCG00000012984	ssc	100517698	SCYL1	ssc-miR-4331	1a	117	123	-0.0173	-0.069	-0.024	-0.2093	83	CAUGUACAUAAUCAGAGCCACAA	|||| ||||||	CGACCGGAUGUGGUG---UCGGUGU	ssc-miR-4331	1990
ENSSSCG00000008974	ssc	100521909	SDAD1	ssc-miR-4331	8mer	828	834	-0.0013	-0.016	0.038	-0.2893	92	UGCAAGCUUGUACCU--CAGCCACA	||| |||||||	CGACCGGAUGUGGUGUCGGUGU	ssc-miR-4331	2314	GO:0005488(binding),GO:0005634(nucleus),GO:0005730(nucleolus)
ENSSSCG00000009871	ssc	100155595	SDS	ssc-miR-4331	m8	238	244	0.005	0.033	-0.027	-0.15	69	CCCUGGAUAGAGUGACAGCCACC	|||||||	CGACCGGAUGUGGUGUCGGUGU	ssc-miR-4331	2240	GO:0003824(catalytic activity),GO:0006520(cellular amino acid metabolic process),GO:0008152(metabolic process),GO:0030170(pyridoxal phosphate binding)	00260(Glycine, serine and threonine metabolism),00270(Cysteine and methionine metabolism),01100(Metabolic pathways)
ENSSSCG00000009583	ssc	100153797	SECISBP2	ssc-miR-4331	8mer	133	139	-0.0013	-0.046	-0.047	-0.4043	99	UUUCAGUCUAAACAGCAGCCACA	||| |||||||	CGACCGGAUGUGGUGUCGGUGU	ssc-miR-4331	2305	NULL()
ENSSSCG00000011398	ssc	100153225	SEMA3F	ssc-miR-4331	m8	308	314	-0.0105	0.038	-0.009	-0.1425	67	GUCUACCUGCUUGGACAGCCACC	|||||||	CGACCGGAUGUGGUGUCGGUGU	ssc-miR-4331	1470		04360(Axon guidance)
ENSSSCG00000009584	ssc	100152598	SEMA4D	ssc-miR-4331	m8	302	308	-0.0105	0.013	-0.01	-0.1685	74	AUCCCCCCCUCACAGCAGCCACU	|||||||	CGACCGGAUGUGGUGUCGGUGU	ssc-miR-4331	2441	GO:0000122(negative regulation of transcription from RNA polymerase II promoter),GO:0001934(positive regulation of protein phosphorylation),GO:0004872(receptor activity),GO:0004888(transmembrane signaling receptor activity),GO:0005102(receptor binding),GO:0005515(protein binding),GO:0005615(extracellular space),GO:0005887(integral to plasma membrane),GO:0007275(multicellular organismal developmen…	04360(Axon guidance)
ENSSSCG00000011841	ssc	100526077	SENP5	ssc-miR-4331	8mer	1029	1035	0.00485	-0.032	0.107	-0.23015	86	CUUAUUAUGUGAUCUCAGCCACA	|||||||	CGACCGGAUGUGGUGUCGGUGU	ssc-miR-4331	1627
ENSSSCG00000010529	ssc	100153176	SFRP5	ssc-miR-4331	8mer	514	520	0.00485	0.152	-0.03	-0.18315	78	GGCCACGGUGCCCUCCAGCCACA	|||||||	CGACCGGAUGUGGUGUCGGUGU	ssc-miR-4331	2323	GO:0005515(protein binding),GO:0005576(extracellular region),GO:0007275(multicellular organismal development),GO:0008285(negative regulation of cell proliferation),GO:0016055(Wnt receptor signaling pathway),GO:0035121(tail morphogenesis),GO:0035414(negative regulation of catenin import into nucleus),GO:0043433(negative regulation of sequence-specific DNA binding transcription factor activity),GO:…	04310(Wnt signaling pathway)
ENSSSCG00000004020	ssc	100513321	SFT2D1	ssc-miR-4331	8mer	878	884	0.0028	0.054	0.014	-0.2392	87	CAGGUGACUGAGCUUCAGCCACA	|||||||	CGACCGGAUGUGGUGUCGGUGU	ssc-miR-4331	943
ENSSSCG00000010336	ssc	397503	SFTPA1	ssc-miR-4331	m8	217	223	-0.0105	0.003	-0.017	-0.1855	78	CCACUGCACUCUAAGCAGCCACU	|||||||	CGACCGGAUGUGGUGUCGGUGU	ssc-miR-4331	1942		04145(Phagosome)
ENSSSCG00000017583	ssc	100240723	SGCA	ssc-miR-4331	8mer	789	795	0.00075	0.055	-0.03	-0.28425	92	UAGCAGGCCACGAAGCAGCCACA	|||||||	CGACCGGAUGUGGUGUCGGUGU	ssc-miR-4331	3546		05410(Hypertrophic cardiomyopathy (HCM)),05412(Arrhythmogenic right ventricular cardiomyopathy (ARVC)),05414(Dilated cardiomyopathy),05416(Viral myocarditis)
ENSSSCG00000013467	ssc	100515997	SGTA	ssc-miR-4331	m8	1043	1049	-0.026	0.046	-0.022	-0.163	73	GUAACUCUAGGGAGACAGCCACC	||| |||||||	CGACCGGAUGUGGU-GUCGGUGU	ssc-miR-4331	2876
ENSSSCG00000013467	ssc	100515997	SGTA	ssc-miR-4331	8mer	455	461	0.0028	0.171	0.008	-0.1282	62	UGACAAGCUCACUGCCAGCCACA	|||||||	CGACCGGAUGUGGUGUCGGUGU	ssc-miR-4331	2877
ENSSSCG00000006547	ssc	100152691	SHE	ssc-miR-4331	8mer	3289	3295	0.00075	0.035	0.108	-0.16625	74	GAGCAUCCACAGGGACAGCCACA	|||||||	CGACCGGAUGUGGUGUCGGUGU	ssc-miR-4331	1361
ENSSSCG00000017864	ssc	100515408	SHPK	ssc-miR-4331	m8	1000	1006	-0.0105	0.023	-0.02	-0.1685	74	UCAUCCUGACAUUUGCAGCCACG	|||||||	CGACCGGAUGUGGUGUCGGUGU	ssc-miR-4331	3312	GO:0005975(carbohydrate metabolic process),GO:0016773(phosphotransferase activity, alcohol group as acceptor)
ENSSSCG00000013114	ssc	100513135	SLC15A3	ssc-miR-4331	8mer	3487	3493	0.0028	0.148	0.001	-0.1582	72	CCCGGCUCUCCUGGCCAGCCACA	|||||||	CGACCGGAUGUGGUGUCGGUGU	ssc-miR-4331	2461	GO:0005215(transporter activity),GO:0006857(oligopeptide transport),GO:0016020(membrane),GO:0016021(integral to membrane),GO:0055085(transmembrane transport)
ENSSSCG00000000456	ssc	100158241	SLC16A7	ssc-miR-4331	m8	1175	1181	-0.0105	-0.066	0.07	-0.1675	74	AACAGGCUUUUUACUCAGCCACC	|||||||	CGACCGGAUGUGGUGUCGGUGU	ssc-miR-4331	82
ENSSSCG00000005222	ssc	397003	SLC1A1	ssc-miR-4331	m8	891	897	0.0205	-0.031	0.044	-0.1275	61	UACUCUGAAGUGGCACAGCCACU	|||||||	CGACCGGAUGUGGUGUCGGUGU	ssc-miR-4331	1291	GO:0006835(dicarboxylic acid transport),GO:0015501(glutamate:sodium symporter activity),GO:0016020(membrane),GO:0017153(sodium:dicarboxylate symporter activity),GO:0051938(L-glutamate import),GO:0070779(D-aspartate import)	04974(Protein digestion and absorption)
ENSSSCG00000004039	ssc	100142677	SLC22A3	ssc-miR-4331	8mer	1109	1115	-0.0054	0.049	0.084	-0.1824	78	UGCCAGCCUAUGCCACAGCCACA	||||| |||||||	CGACCGGAUGUGGUGUCGGUGU	ssc-miR-4331	1336	GO:0005215(transporter activity),GO:0005515(protein binding),GO:0006810(transport),GO:0015075(ion transmembrane transporter activity),GO:0015101(organic cation transmembrane transporter activity),GO:0015651(quaternary ammonium group transmembrane transporter activity),GO:0015695(organic cation transport),GO:0015697(quaternary ammonium group transport),GO:0015844(monoamine transport),GO:0016020(me…
ENSSSCG00000001720	ssc	100157774	SLC25A27	ssc-miR-4331	8mer	443	449	0.0028	0.072	0.006	-0.2292	85	CUCAGGACUGCCCACCAGCCACA	|||||||	CGACCGGAUGUGGUGUCGGUGU	ssc-miR-4331	5680
ENSSSCG00000004642	ssc	494011	SLC27A2	ssc-miR-4331	m8	62	68	-0.0725	-0.088	-0.031	-0.3525	97	GGGACCUACCCAGUACAGCCACU	||||| |||||||	CGACCGGAUGUGGU--GUCGGUGU	ssc-miR-4331	1239	NULL()	03320(PPAR signaling pathway),04146(Peroxisome)
ENSSSCG00000000749	ssc	100512716	SLC6A12	ssc-miR-4331	m8	467	473	0.005	-0.043	0.001	-0.198	81	AGGAGCUGAGAGAAACAGCCACU	|||||||	CGACCGGAUGUGGUGUCGGUGU	ssc-miR-4331	127	GO:0005328(neurotransmitter:sodium symporter activity),GO:0005332(gamma-aminobutyric acid:sodium symporter activity),GO:0005887(integral to plasma membrane),GO:0006810(transport),GO:0006836(neurotransmitter transport),GO:0015293(symporter activity),GO:0016020(membrane),GO:0016021(integral to membrane)
ENSSSCG00000003569	ssc	397458	SLC9A1	ssc-miR-4331	1a	1832	1838	-0.0595	0.082	-0.028	-0.1045	52	ACCAGCCUACGCCAGAGCCACAG	|||||| ||||||	CGACCGGAUGUGGUGUCGGUGU	ssc-miR-4331	778	GO:0001101(response to acid),GO:0005515(protein binding),GO:0005516(calmodulin binding),GO:0005624(membrane fraction),GO:0006810(transport),GO:0006811(ion transport),GO:0006812(cation transport),GO:0006814(sodium ion transport),GO:0006885(regulation of pH),GO:0010447(response to acidity),GO:0015297(antiporter activity),GO:0015299(solute:hydrogen antiporter activity),GO:0015385(sodium:hydrogen ant…	04260(Cardiac muscle contraction),04810(Regulation of actin cytoskeleton),04970(Salivary secretion),04971(Gastric acid secretion),04972(Pancreatic secretion),04976(Bile secretion)
ENSSSCG00000009193	ssc	100515330	SMARCAD1	ssc-miR-4331	1a	189	195	0.01435	-0.102	-0.018	-0.20465	82	UGAAAUUUCAAAAAAAGCCACAA	||||||	CGACCGGAUGUGGUGUCGGUGU	ssc-miR-4331	2524	GO:0003676(nucleic acid binding),GO:0003677(DNA binding),GO:0004386(helicase activity),GO:0005515(protein binding),GO:0005524(ATP binding),GO:0005634(nucleus),GO:0016787(hydrolase activity)
ENSSSCG00000010999	ssc	100511830	SMU1	ssc-miR-4331	8mer	2685	2691	-0.0013	0.021	0.056	-0.2343	86	UGCUGGCUUUUGCCACAGCCACA	|||||| |||||||	CGACCGGAUGUGGUGUCGGUGU	ssc-miR-4331	1879
ENSSSCG00000010999	ssc	100511830	SMU1	ssc-miR-4331	1a	2820	2826	0.0038	-0.028	0.011	-0.1122	55	GUCCUUAAUCUGCUGAGCCACAU	||||||	CGACCGGAUGUGGUGUCGGUGU	ssc-miR-4331	1880
ENSSSCG00000010999	ssc	100511830	SMU1	ssc-miR-4331	8mer	961	967	-0.00335	0.063	0.095	-0.15535	71	CGCCGGCCUGUGCCACAGCCACA	||||| |||||||	CGACCGGAUGUGGUGUCGGUGU	ssc-miR-4331	1881
ENSSSCG00000005994	ssc	100154009	SNTB1	ssc-miR-4331	8mer	2681	2687	-0.0013	0.025	0.075	-0.2113	83	UGUUGGCUUAUACCA--CAGCCACA	||| |||||||	CGACCGGAUGUGGUGUCGGUGU	ssc-miR-4331	1327
ENSSSCG00000004679	ssc	100158181	SORD	ssc-miR-4331	m8	714	720	0.0205	0.013	0.028	-0.0995	50	AUUCACAUUCAGAGGCAGCCACU	|||||||	CGACCGGAUGUGGUGUCGGUGU	ssc-miR-4331	948	GO:0000166(nucleotide binding),GO:0003939(L-iditol 2-dehydrogenase activity),GO:0005624(membrane fraction),GO:0005625(soluble fraction),GO:0005739(mitochondrion),GO:0005929(cilium),GO:0006060(sorbitol metabolic process),GO:0006062(sorbitol catabolic process),GO:0008270(zinc ion binding),GO:0016020(membrane),GO:0016491(oxidoreductase activity),GO:0016747(transferase activity, transferring acyl gro…	00051(Fructose and mannose metabolism),01100(Metabolic pathways)
ENSSSCG00000004679	ssc	100158181	SORD	ssc-miR-4331	8mer	768	774	-0.0054	-0.005	0.062	-0.2584	90	GUGCCUGCCUAAGGA-CAGCCACA	||||| |||||||	CGACCGGAUGUGGUGUCGGUGU	ssc-miR-4331	949	GO:0000166(nucleotide binding),GO:0003939(L-iditol 2-dehydrogenase activity),GO:0005624(membrane fraction),GO:0005625(soluble fraction),GO:0005739(mitochondrion),GO:0005929(cilium),GO:0006060(sorbitol metabolic process),GO:0006062(sorbitol catabolic process),GO:0008270(zinc ion binding),GO:0016020(membrane),GO:0016491(oxidoreductase activity),GO:0016747(transferase activity, transferring acyl gro…	00051(Fructose and mannose metabolism),01100(Metabolic pathways)
ENSSSCG00000007149	ssc	100337683	SPEF1	ssc-miR-4331	1a	268	274	-0.00675	0.002	-0.013	-0.11675	57	UUUCCAGAACCUAAAAGCCACAU	||||||	CGACCGGAUGUGGUGUCGGUGU	ssc-miR-4331	2250
ENSSSCG00000004665	ssc	100154990	SQRDL	ssc-miR-4331	m8	158	164	-0.0105	0.032	-0.028	-0.1675	74	UUCAUUCCCUCUGGACAGCCACC	|||||||	CGACCGGAUGUGGUGUCGGUGU	ssc-miR-4331	874
ENSSSCG00000004665	ssc	100154990	SQRDL	ssc-miR-4331	m8	50	56	0.005	-0.051	-0.033	-0.24	87	CUGGAUCCAAAAUCACAGCCACU	|||||||	CGACCGGAUGUGGUGUCGGUGU	ssc-miR-4331	875
ENSSSCG00000001661	ssc	100155958	SRF	ssc-miR-4331	8mer	124	130	0.00485	0.172	-0.049	-0.18215	78	GGGAGGAGCAGUGGGCAGCCACA	|||||||	CGACCGGAUGUGGUGUCGGUGU	ssc-miR-4331	249		04010(MAPK signaling pathway)
ENSSSCG00000015298	ssc	100514123	SRI	ssc-miR-4331	m8	89	95	-0.026	-0.078	-0.029	-0.294	93	GUGUGCAGACUUACA---CAGCCACU	|||| |||||||	CGACCGGAUGUGGUGUCGGUGU	ssc-miR-4331	3844	GO:0005509(calcium ion binding),GO:0005515(protein binding),GO:0005622(intracellular),GO:0005886(plasma membrane),GO:0006816(calcium ion transport),GO:0030018(Z disc),GO:0031982(vesicle)
ENSSSCG00000014131	ssc	100515711	SSBP2	ssc-miR-4331	1a	827	833	0.01435	-0.061	0.027	-0.11865	58	AGAAAAUCAUUAAGUAGCCACAA	||||||	CGACCGGAUGUGGUGUCGGUGU	ssc-miR-4331	3588
ENSSSCG00000005628	ssc	396676	ST6GALNAC2	ssc-miR-4331	8mer	37	43	0.0028	0.136	-0.064	-0.2352	86	GGCGCUUCUCCAGGCCAGCCACA	|||||||	CGACCGGAUGUGGUGUCGGUGU	ssc-miR-4331	1003	GO:0005634(nucleus),GO:0005794(Golgi apparatus),GO:0006486(protein glycosylation),GO:0008373(sialyltransferase activity),GO:0016020(membrane),GO:0016021(integral to membrane),GO:0016740(transferase activity),GO:0016757(transferase activity, transferring glycosyl groups),GO:0030173(integral to Golgi membrane),GO:0047290((alpha-N-acetylneuraminyl-2,3-beta-galactosyl-1,3)-N-acetyl-galactosaminide 6-…	00604(Glycosphingolipid biosynthesis - ganglio series),01100(Metabolic pathways)
ENSSSCG00000008762	ssc	100519497	STIM2	ssc-miR-4331	m8	1280	1286	-0.0105	-0.006	0.05	-0.1275	61	GAUUAUCACAUAGAGCAGCCACG	|||||||	CGACCGGAUGUGGUGUCGGUGU	ssc-miR-4331	2316
ENSSSCG00000015780	ssc	100156897	STOX2	ssc-miR-4331	8mer	114	120	0.00485	-0.049	-0.051	-0.40515	99	GGAAGACAAGCAUCUCAGCCACA	|||||||	CGACCGGAUGUGGUGUCGGUGU	ssc-miR-4331	3769
ENSSSCG00000006843	ssc	100519481	STXBP3	ssc-miR-4331	8mer	437	443	0.0028	0.075	0.005	-0.2272	85	UGCCGAACUGCGCCACAGCCACA	|||||||	CGACCGGAUGUGGUGUCGGUGU	ssc-miR-4331	1324	GO:0005515(protein binding),GO:0005634(nucleus),GO:0005737(cytoplasm),GO:0005829(cytosol),GO:0005886(plasma membrane),GO:0006904(vesicle docking involved in exocytosis),GO:0016192(vesicle-mediated transport),GO:0019905(syntaxin binding),GO:0030347(),GO:0031091(platelet alpha granule),GO:0042581(specific granule),GO:0043312(neutrophil degranulation),GO:0045955(negative regulation of calcium ion-de…
ENSSSCG00000006843	ssc	100519481	STXBP3	ssc-miR-4331	m8	720	726	0.0205	-0.095	0.028	-0.2075	82	GUGGGUAAUUUUUCACAGCCACC	|||||||	CGACCGGAUGUGGUGUCGGUGU	ssc-miR-4331	1325	GO:0005515(protein binding),GO:0005634(nucleus),GO:0005737(cytoplasm),GO:0005829(cytosol),GO:0005886(plasma membrane),GO:0006904(vesicle docking involved in exocytosis),GO:0016192(vesicle-mediated transport),GO:0019905(syntaxin binding),GO:0030347(),GO:0031091(platelet alpha granule),GO:0042581(specific granule),GO:0043312(neutrophil degranulation),GO:0045955(negative regulation of calcium ion-de…
ENSSSCG00000005465	ssc	100516174	SUSD1	ssc-miR-4331	1a	4390	4396	-0.0173	-0.02	-0.022	-0.1583	72	AUCACUUCUAGAAAG-AGCCACAG	||| ||||||	CGACCGGAUGUGGUGUCGGUGU	ssc-miR-4331	900	GO:0005509(calcium ion binding),GO:0005515(protein binding)
ENSSSCG00000002262	ssc	100157784	SV2B	ssc-miR-4331	8mer	1865	1871	-0.00745	0.027	0.188	-0.10245	51	UGCCGGCCUAUGACUCAGCCACA	|||||| |||||||	CGACCGGAUGUGGUGUCGGUGU	ssc-miR-4331	454	GO:0005215(transporter activity),GO:0006810(transport),GO:0008021(synaptic vesicle),GO:0016020(membrane),GO:0016021(integral to membrane),GO:0022857(transmembrane transporter activity),GO:0055085(transmembrane transport)	04512(ECM-receptor interaction)
ENSSSCG00000002262	ssc	100157784	SV2B	ssc-miR-4331	8mer	4367	4373	0.0028	0.054	-0.012	-0.2652	90	UGGCUGUUGGAGCACCAGCCACA	|||||||	CGACCGGAUGUGGUGUCGGUGU	ssc-miR-4331	456	GO:0005215(transporter activity),GO:0006810(transport),GO:0008021(synaptic vesicle),GO:0016020(membrane),GO:0016021(integral to membrane),GO:0022857(transmembrane transporter activity),GO:0055085(transmembrane transport)	04512(ECM-receptor interaction)
ENSSSCG00000012148	ssc	100153861	SYAP1	ssc-miR-4331	1a	1654	1660	-0.0384	-0.004	0.003	-0.1384	66	GUCAUUAACCUACUG---AGCCACAA	||||| ||||||	CGACCGGAUGUGGUGUCGGUGU	ssc-miR-4331	2347	GO:0005634(nucleus)
ENSSSCG00000013829	ssc	100517807	SYDE1	ssc-miR-4331	8mer	1747	1753	0.0028	0.128	0.076	-0.1032	52	AUCCCAAGGCUUGGCCAGCCACA	|||||||	CGACCGGAUGUGGUGUCGGUGU	ssc-miR-4331	2904	GO:0005622(intracellular),GO:0007165(signal transduction)
ENSSSCG00000003093	ssc	100512609	SYMPK	ssc-miR-4331	1a	2579	2585	-0.0173	0.026	-0.014	-0.1043	52	ACCUCAACUAUUCCA-AGCCACAG	||| ||||||	CGACCGGAUGUGGUGUCGGUGU	ssc-miR-4331	552	GO:0005488(binding),GO:0005515(protein binding),GO:0005634(nucleus),GO:0005654(nucleoplasm),GO:0005737(cytoplasm),GO:0005886(plasma membrane)	03015(mRNA surveillance pathway),04530(Tight junction)
ENSSSCG00000009111	ssc	100525414	SYNPO2	ssc-miR-4331	1a	279	285	0.0038	-0.039	-0.012	-0.1462	68	UAGGGUUUAUGCUUUAGCCACAA	||||||	CGACCGGAUGUGGUGUCGGUGU	ssc-miR-4331	1646	GO:0005515(protein binding)
ENSSSCG00000009111	ssc	100525414	SYNPO2	ssc-miR-4331	m8	496	502	0.005	-0.047	0.008	-0.195	80	CUGGUCUGUCAACCUCAGCCACU	|||||||	CGACCGGAUGUGGUGUCGGUGU	ssc-miR-4331	1647	GO:0005515(protein binding)
ENSSSCG00000000948	ssc	100513599	SYT1	ssc-miR-4331	1a	2449	2455	-0.00675	-0.029	-0.009	-0.14375	67	UUUCAUCCUCCGAUAAGCCACAA	||||||	CGACCGGAUGUGGUGUCGGUGU	ssc-miR-4331	208	GO:0005215(transporter activity),GO:0005509(calcium ion binding),GO:0005515(protein binding),GO:0006810(transport),GO:0007269(neurotransmitter secretion),GO:0008021(synaptic vesicle),GO:0016020(membrane),GO:0016079(synaptic vesicle exocytosis),GO:0030141(secretory granule),GO:0030672(synaptic vesicle membrane),GO:0042734(presynaptic membrane),GO:0043005(neuron projection),GO:0048306(calcium-depen…
ENSSSCG00000013275	ssc	100520062	SYT13	ssc-miR-4331	m8	1196	1202	-0.026	0.014	0.072	-0.101	51	CCCUUCUCAGCACAC--CAGCCACU	|||| |||||||	CGACCGGAUGUGGUGUCGGUGU	ssc-miR-4331	3027
ENSSSCG00000017790	ssc	100516577	TAOK1	ssc-miR-4331	8mer	156	162	0.00075	0.009	-0.043	-0.34325	97	CUCCCCUGAGGCAUUCAGCCACA	|||||||	CGACCGGAUGUGGUGUCGGUGU	ssc-miR-4331	3253		04010(MAPK signaling pathway)
ENSSSCG00000005781	ssc	100523715	TARSL2	ssc-miR-4331	8mer	983	989	-0.0054	0.02	0.005	-0.2904	93	UGCCAGCCUAUGUCACAGCCACA	||||| |||||||	CGACCGGAUGUGGUGUCGGUGU	ssc-miR-4331	1034		00970(Aminoacyl-tRNA biosynthesis)
ENSSSCG00000003341	ssc	100127440	TAS1R3	ssc-miR-4331	8mer	587	593	0.00075	0.181	-0.025	-0.15325	70	CACCAAGGCCAGCGCCAGCCACA	|||||||	CGACCGGAUGUGGUGUCGGUGU	ssc-miR-4331	782		04742(Taste transduction),04973(Carbohydrate digestion and absorption)
ENSSSCG00000007798	ssc	100514343	TBC1D10B	ssc-miR-4331	m8	642	648	-0.0105	0.07	-0.013	-0.1145	56	AUGUCCCUCACUUCCCAGCCACC	|||||||	CGACCGGAUGUGGUGUCGGUGU	ssc-miR-4331	1972
ENSSSCG00000012912	ssc	100512518	TBC1D10C	ssc-miR-4331	8mer	136	142	0.0028	0.005	-0.047	-0.3492	97	UCGCAUGAGCUGUGUCAGCCACA	|||||||	CGACCGGAUGUGGUGUCGGUGU	ssc-miR-4331	1977	GO:0005097(Rab GTPase activator activity),GO:0005622(intracellular),GO:0032313(regulation of Rab GTPase activity),GO:0032851(positive regulation of Rab GTPase activity)
ENSSSCG00000002443	ssc	100156455	TC2N	ssc-miR-4331	8mer	2719	2725	-0.0013	0.031	0.004	-0.2763	91	CGCUGACUUCCACCACAGCCACA	||||||||||||	CGACCGGAUGUGGUGUCGGUGU	ssc-miR-4331	786	GO:0005515(protein binding),GO:0005634(nucleus)
ENSSSCG00000002443	ssc	100156455	TC2N	ssc-miR-4331	1a	2859	2865	0.0038	-0.016	-0.011	-0.1222	59	AUUCGUUAACUGCUGAGCCACAA	||||||	CGACCGGAUGUGGUGUCGGUGU	ssc-miR-4331	787	GO:0005515(protein binding),GO:0005634(nucleus)
ENSSSCG00000009926	ssc	100518693	TCHP	ssc-miR-4331	m8	53	59	-0.026	0.035	-0.032	-0.184	78	GAAGCCUUUGAUGUGCAGCCACC	|||| |||||||	CGACCGGAUGUGGU--GUCGGUGU	ssc-miR-4331	2521	GO:0005737(cytoplasm),GO:0005739(mitochondrion),GO:0005813(centrosome),GO:0005886(plasma membrane),GO:0006915(apoptotic process),GO:0030308(negative regulation of cell growth),GO:0045095(keratin filament),GO:0045179(apical cortex)
ENSSSCG00000010011	ssc	100152846	TCN2	ssc-miR-4331	8mer	70	76	0.00075	-0.014	-0.058	-0.38125	98	CAGACAUCCCUGUAACAGCCACA	|||||||	CGACCGGAUGUGGUGUCGGUGU	ssc-miR-4331	2263		04977(Vitamin digestion and absorption)
ENSSSCG00000004048	ssc	100153485	TCP1	ssc-miR-4331	8mer	683	689	-0.0177	0.05	0.036	-0.2417	88	UGCCAGCCUACACCACAGCCACA	|||||||||||||||||	CGACCGGAUGUGGUGUCGGUGU	ssc-miR-4331	1397
ENSSSCG00000008820	ssc	404277	TEC	ssc-miR-4331	1a	357	363	0.0038	0.01	-0.019	-0.1042	52	GAGGGGGGAUAGCAGAGCCACAU	||||||	CGACCGGAUGUGGUGUCGGUGU	ssc-miR-4331	1731	GO:0000166(nucleotide binding),GO:0004672(protein kinase activity),GO:0004713(protein tyrosine kinase activity),GO:0004715(non-membrane spanning protein tyrosine kinase activity),GO:0005515(protein binding),GO:0005524(ATP binding),GO:0005543(phospholipid binding),GO:0005737(cytoplasm),GO:0005856(cytoskeleton),GO:0006468(protein phosphorylation),GO:0007229(integrin-mediated signaling pathway),GO:0…	04380(Osteoclast differentiation),04660(T cell receptor signaling pathway)
ENSSSCG00000008820	ssc	404277	TEC	ssc-miR-4331	m8	367	373	-0.0105	-0.034	-0.022	-0.2275	85	AGCAGAGCCACAUUUCAGCCACC	|||||||	CGACCGGAUGUGGUGUCGGUGU	ssc-miR-4331	1732	GO:0000166(nucleotide binding),GO:0004672(protein kinase activity),GO:0004713(protein tyrosine kinase activity),GO:0004715(non-membrane spanning protein tyrosine kinase activity),GO:0005515(protein binding),GO:0005524(ATP binding),GO:0005543(phospholipid binding),GO:0005737(cytoplasm),GO:0005856(cytoskeleton),GO:0006468(protein phosphorylation),GO:0007229(integrin-mediated signaling pathway),GO:0…	04380(Osteoclast differentiation),04660(T cell receptor signaling pathway)
ENSSSCG00000015122	ssc	100271931	THY1	ssc-miR-4331	1a	28	34	-0.0384	0.013	-0.03	-0.1544	71	GUGGAAGAUACACGA-AGCCACAA	||||| ||||||	CGACCGGAUGUGGUGUCGGUGU	ssc-miR-4331	3014	GO:0001525(angiogenesis),GO:0005178(integrin binding),GO:0005515(protein binding),GO:0005783(endoplasmic reticulum),GO:0009897(external side of plasma membrane),GO:0030425(dendrite),GO:0031362(anchored to external side of plasma membrane),GO:0045121(membrane raft),GO:0046549(retinal cone cell development),GO:0050860(negative regulation of T cell receptor signaling pathway)	04670(Leukocyte transendothelial migration)
ENSSSCG00000015944	ssc	100157412	TLK1	ssc-miR-4331	1a	1916	1922	0.0038	-0.093	0.076	-0.1122	55	AGUGCUUUAGGUUUUAGCCACAA	||||||	CGACCGGAUGUGGUGUCGGUGU	ssc-miR-4331	3442	GO:0000166(nucleotide binding),GO:0001672(regulation of chromatin assembly or disassembly),GO:0004672(protein kinase activity),GO:0004674(protein serine/threonine kinase activity),GO:0004713(protein tyrosine kinase activity),GO:0005524(ATP binding),GO:0005634(nucleus),GO:0006468(protein phosphorylation),GO:0006886(intracellular protein transport),GO:0016772(transferase activity, transferring phos…
ENSSSCG00000015944	ssc	100157412	TLK1	ssc-miR-4331	8mer	2664	2670	-0.0054	0.048	0.144	-0.1234	60	UGCUGGCCCUCACCACAGCCACA	||||||| |||||||	CGACCGGAUGUGGUGUCGGUGU	ssc-miR-4331	3443	GO:0000166(nucleotide binding),GO:0001672(regulation of chromatin assembly or disassembly),GO:0004672(protein kinase activity),GO:0004674(protein serine/threonine kinase activity),GO:0004713(protein tyrosine kinase activity),GO:0005524(ATP binding),GO:0005634(nucleus),GO:0006468(protein phosphorylation),GO:0006886(intracellular protein transport),GO:0016772(transferase activity, transferring phos…
ENSSSCG00000011436	ssc	397007	TLR9	ssc-miR-4331	8mer	76	82	0.00075	0.062	-0.057	-0.30425	94	CCAACCUGCUUUGCUCAGCCACA	|||||||	CGACCGGAUGUGGUGUCGGUGU	ssc-miR-4331	1832		04620(Toll-like receptor signaling pathway),05142(Chagas disease (American trypanosomiasis)),05143(African trypanosomiasis),05144(Malaria)
ENSSSCG00000007246	ssc	100511605	TM9SF4	ssc-miR-4331	m8	1334	1340	-0.026	-0.042	0.003	-0.226	85	UUAGGGUCUAAAUAACAGCCACU	||| |||||||	CGACCGGAUGUGGUGUCGGUGU	ssc-miR-4331	2760
ENSSSCG00000008192	ssc	100511075	TMEM131	ssc-miR-4331	8mer	225	231	0.0028	-0.06	-0.031	-0.3982	98	AGAAAAGUCUGGACUCAGCCACA	|||||||	CGACCGGAUGUGGUGUCGGUGU	ssc-miR-4331	1621
ENSSSCG00000002136	ssc	100155939	TMEM55B	ssc-miR-4331	8mer	1540	1546	0.00485	-0.091	0.188	-0.20815	82	CAAAUGCAUCAAAUUCAGCCACA	|||||||	CGACCGGAUGUGGUGUCGGUGU	ssc-miR-4331	338
ENSSSCG00000010854	ssc	100523988	TMEM63A	ssc-miR-4331	m8	1251	1257	0.005	-0.04	0.077	-0.119	58	UCAUGUCACUUGUUCCAGCCACU	|||||||	CGACCGGAUGUGGUGUCGGUGU	ssc-miR-4331	1602
ENSSSCG00000000708	ssc	397020	TNFRSF1A	ssc-miR-4331	m8	139	145	0.0205	0.028	-0.024	-0.1365	65	GCAGGCGUGAUUUGGCAGCCACU	|||||||	CGACCGGAUGUGGUGUCGGUGU	ssc-miR-4331	120		04010(MAPK signaling pathway),04060(Cytokine-cytokine receptor interaction),04210(Apoptosis),04380(Osteoclast differentiation),04920(Adipocytokine signaling pathway),05010(Alzheimer's disease),05014(Amyotrophic lateral sclerosis (ALS)),05142(Chagas disease (American trypanosomiasis)),05145(Toxoplasmosis),05160(Hepatitis C)
ENSSSCG00000010158	ssc	100152814	TOMM20	ssc-miR-4331	8mer	1319	1325	-0.0013	-0.027	-0.061	-0.3993	98	GUGAAAUACUAUCUG-CAGCCACA	||| |||||||	CGACCGGAUGUGGUGUCGGUGU	ssc-miR-4331	1720
ENSSSCG00000011278	ssc	100522277	TRAK1	ssc-miR-4331	m8	507	513	-0.0415	0.087	0.009	-0.1065	53	AGGGGCCUCCGUCUGCAGCCACG	||||| |||||||	CGACCGGAUGUGGU-GUCGGUGU	ssc-miR-4331	2295
ENSSSCG00000014780	ssc	100302538	TRIM21	ssc-miR-4331	m8	221	227	-0.0105	0.057	-0.017	-0.1315	63	AGCCCCUCCAUAAGCCAGCCACU	|||||||	CGACCGGAUGUGGUGUCGGUGU	ssc-miR-4331	2781		05322(Systemic lupus erythematosus)
ENSSSCG00000015126	ssc	100520758	TRIM29	ssc-miR-4331	m8	174	180	-0.0105	0.074	-0.021	-0.1185	58	CCACCAGCCACCUGUCAGCCACG	|||||||	CGACCGGAUGUGGUGUCGGUGU	ssc-miR-4331	3209
ENSSSCG00000003667	ssc	100517163	TRIT1	ssc-miR-4331	1a	184	190	-0.07005	0.088	-0.019	-0.10005	50	ACCGGCCUACGCCAGAGCCACAG	||||||| ||||||	CGACCGGAUGUGGUGUCGGUGU	ssc-miR-4331	489	GO:0005524(ATP binding),GO:0005622(intracellular),GO:0005739(mitochondrion),GO:0008033(tRNA processing),GO:0008270(zinc ion binding)	01100(Metabolic pathways)
ENSSSCG00000003667	ssc	100517163	TRIT1	ssc-miR-4331	1a	654	660	0.0038	-0.079	-0.011	-0.1852	78	GACUGAGUUAUUAUGAGCCACAA	||||||	CGACCGGAUGUGGUGUCGGUGU	ssc-miR-4331	490	GO:0005524(ATP binding),GO:0005622(intracellular),GO:0005739(mitochondrion),GO:0008033(tRNA processing),GO:0008270(zinc ion binding)	01100(Metabolic pathways)
ENSSSCG00000008040	ssc	100505408	TSC2	ssc-miR-4331	8mer	2641	2647	0.00075	0.064	-0.044	-0.28925	92	GCCAGGAGCGCACCUCAGCCACA	|||||||	CGACCGGAUGUGGUGUCGGUGU	ssc-miR-4331	1459
ENSSSCG00000008040	ssc	100505408	TSC2	ssc-miR-4331	8mer	2699	2705	0.00485	0.23	-0.054	-0.12915	62	CAGAGGACCGGGGCGCAGCCACA	|||||||	CGACCGGAUGUGGUGUCGGUGU	ssc-miR-4331	1460
ENSSSCG00000005367	ssc	100522417	TSTD2	ssc-miR-4331	8mer	3284	3290	-0.0013	-0.03	-0.05	-0.3913	98	AGCAGUAAGCUAGGU--CAGCCACA	||| |||||||	CGACCGGAUGUGGUGUCGGUGU	ssc-miR-4331	1229
ENSSSCG00000005367	ssc	100522417	TSTD2	ssc-miR-4331	1a	66	72	0.0038	-0.027	-0.027	-0.1492	69	CAGUUUUAUUAGAAUAGCCACAC	||||||	CGACCGGAUGUGGUGUCGGUGU	ssc-miR-4331	1230
ENSSSCG00000003844	ssc	100513360	TTC4	ssc-miR-4331	8mer	315	321	-0.0095	0.028	-0.016	-0.3075	94	UGCCAGCCUACGACACAGCCACA	|||||| |||||||	CGACCGGAUGUGGUGUCGGUGU	ssc-miR-4331	1288	GO:0005488(binding),GO:0005515(protein binding)
ENSSSCG00000002145	ssc	100157553	TTC5	ssc-miR-4331	8mer	74	80	0.0028	0.067	-0.057	-0.2972	94	ACUUGGCAGCUGGACCAGCCACA	|||||||	CGACCGGAUGUGGUGUCGGUGU	ssc-miR-4331	404
ENSSSCG00000002145	ssc	100157553	TTC5	ssc-miR-4331	8mer	993	999	-0.0013	0.079	0.007	-0.2253	85	UGCCAGCCUCCGCCACAGCCACA	|||| |||||||	CGACCGGAUGUGGUGUCGGUGU	ssc-miR-4331	405
ENSSSCG00000007340	ssc	100154931	TTI1	ssc-miR-4331	8mer	1217	1223	0.00485	0.069	-0.016	-0.25215	89	UGCCGGCGUGUGCCACAGCCACA	||||||||||	CGACCGGAUGUGGUGUCGGUGU	ssc-miR-4331	2427	GO:0005488(binding),GO:0005515(protein binding)
ENSSSCG00000006681	ssc	733688	TXNIP	ssc-miR-4331	m8	1168	1174	0.005	0.062	-0.007	-0.101	51	GCCCCUCUCUCACUGCAGCCACC	|||||||	CGACCGGAUGUGGUGUCGGUGU	ssc-miR-4331	1087
ENSSSCG00000013648	ssc	397363	TYK2	ssc-miR-4331	8mer	204	210	0.00075	0.031	-0.035	-0.31325	95	UGCUGGAGCAAAAAGCAGCCACA	|||||||	CGACCGGAUGUGGUGUCGGUGU	ssc-miR-4331	3924	GO:0000166(nucleotide binding),GO:0004672(protein kinase activity),GO:0004713(protein tyrosine kinase activity),GO:0004715(non-membrane spanning protein tyrosine kinase activity),GO:0004872(receptor activity),GO:0005131(growth hormone receptor binding),GO:0005515(protein binding),GO:0005524(ATP binding),GO:0005634(nucleus),GO:0005737(cytoplasm),GO:0005856(cytoskeleton),GO:0006468(protein phosphor…	04380(Osteoclast differentiation),04630(Jak-STAT signaling pathway),05145(Toxoplasmosis),05160(Hepatitis C)
ENSSSCG00000010259	ssc	100157601	TYSND1	ssc-miR-4331	m8	29	35	0.005	-0.068	-0.034	-0.258	90	CUCUGGAGAGAAGAGCAGCCACU	|||||||	CGACCGGAUGUGGUGUCGGUGU	ssc-miR-4331	1987	GO:0002020(protease binding),GO:0003824(catalytic activity),GO:0004252(serine-type endopeptidase activity),GO:0005777(peroxisome),GO:0006508(proteolysis),GO:0016485(protein processing),GO:0031998(regulation of fatty acid beta-oxidation),GO:0042802(identical protein binding),GO:0051260(protein homooligomerization)
ENSSSCG00000002460	ssc	100153874	UBR7	ssc-miR-4331	1a	158	164	-0.00675	0.017	-0.021	-0.10975	54	CUCCUUAACAACAGUAGCCACAG	||||||	CGACCGGAUGUGGUGUCGGUGU	ssc-miR-4331	720
ENSSSCG00000015843	ssc	100513050	UBXN8	ssc-miR-4331	8mer	757	763	0.0028	0.081	0.06	-0.1662	74	GGUAGCUGCAGGCCACAGCCACA	|||||||	CGACCGGAUGUGGUGUCGGUGU	ssc-miR-4331	2807	GO:0005515(protein binding)
ENSSSCG00000014834	ssc	397116	UCP3	ssc-miR-4331	8mer	1180	1186	-0.01565	0.058	0.041	-0.22665	85	UGCUGCCCUACACCACAGCCACA	||||||||||||||||	CGACCGGAUGUGGUGUCGGUGU	ssc-miR-4331	3988	GO:0000303(response to superoxide),GO:0005739(mitochondrion),GO:0005743(mitochondrial inner membrane),GO:0006631(fatty acid metabolic process),GO:0006810(transport),GO:0006839(mitochondrial transport),GO:0015992(proton transport),GO:0016020(membrane),GO:0016021(integral to membrane),GO:0017077(oxidative phosphorylation uncoupler activity),GO:0031966(mitochondrial membrane)
ENSSSCG00000014834	ssc	397116	UCP3	ssc-miR-4331	8mer	1186	1192	-0.00745	0.059	0.04	-0.21845	84	CCUACACCACAGCCACAGCCACA	||||||||| |||||||	CGACCGGAUGUGGU------GUCGGUGU	ssc-miR-4331	3989	GO:0000303(response to superoxide),GO:0005739(mitochondrion),GO:0005743(mitochondrial inner membrane),GO:0006631(fatty acid metabolic process),GO:0006810(transport),GO:0006839(mitochondrial transport),GO:0015992(proton transport),GO:0016020(membrane),GO:0016021(integral to membrane),GO:0017077(oxidative phosphorylation uncoupler activity),GO:0031966(mitochondrial membrane)
ENSSSCG00000014834	ssc	397116	UCP3	ssc-miR-4331	8mer	472	478	0.0028	0.057	0.011	-0.2392	87	CUACCCACGGAUCACCAGCCACA	|||||||	CGACCGGAUGUGGUGUCGGUGU	ssc-miR-4331	3991	GO:0000303(response to superoxide),GO:0005739(mitochondrion),GO:0005743(mitochondrial inner membrane),GO:0006631(fatty acid metabolic process),GO:0006810(transport),GO:0006839(mitochondrial transport),GO:0015992(proton transport),GO:0016020(membrane),GO:0016021(integral to membrane),GO:0017077(oxidative phosphorylation uncoupler activity),GO:0031966(mitochondrial membrane)
ENSSSCG00000010060	ssc	100155919	UPB1	ssc-miR-4331	8mer	1303	1309	-0.0054	-0.002	-0.026	-0.3434	97	UGCCAGCCUAUACCACAGCCACA	||||| |||||||	CGACCGGAUGUGGUGUCGGUGU	ssc-miR-4331	2725		00240(Pyrimidine metabolism),00410(beta-Alanine metabolism),00770(Pantothenate and CoA biosynthesis),00983(Drug metabolism - other enzymes),01100(Metabolic pathways)
ENSSSCG00000012425	ssc	100151798	UPRT	ssc-miR-4331	8mer	317	323	0.0069	-0.045	-0.016	-0.3641	98	UUUAGAGGUUGCUUGCAGCCACA	|||||||	CGACCGGAUGUGGUGUCGGUGU	ssc-miR-4331	1937		00240(Pyrimidine metabolism),01100(Metabolic pathways)
ENSSSCG00000006371	ssc	100156913	USF1	ssc-miR-4331	1a	684	690	0.0249	-0.116	-0.032	-0.2221	84	AGAUAAAAUGUUCAGAGCCACAA	||||||	CGACCGGAUGUGGUGUCGGUGU	ssc-miR-4331	999	GO:0000432(positive regulation of transcription from RNA polymerase II promoter by glucose),GO:0001666(response to hypoxia),GO:0003677(DNA binding),GO:0003700(sequence-specific DNA binding transcription factor activity),GO:0003705(RNA polymerase II distal enhancer sequence-specific DNA binding transcription factor activity),GO:0005515(protein binding),GO:0005634(nucleus),GO:0005667(transcription …
ENSSSCG00000017165	ssc	100515275	USP36	ssc-miR-4331	8mer	1298	1304	-0.0095	0.078	0.125	-0.1165	57	CACCAGCCUACCCCACAGCCACA	|||||| |||||||	CGACCGGAUGUGGUGUCGGUGU	ssc-miR-4331	3685
ENSSSCG00000017165	ssc	100515275	USP36	ssc-miR-4331	8mer	1644	1650	0.00075	0.031	0.065	-0.21325	83	CUGAUUCCUGCACGUCAGCCACA	|||||||	CGACCGGAUGUGGUGUCGGUGU	ssc-miR-4331	3686
ENSSSCG00000017593	ssc	100517967	UTP18	ssc-miR-4331	1a	219	225	-0.0173	0.023	-0.02	-0.1133	55	CACAGCUCUAACUAG-AGCCACAG	||| ||||||	CGACCGGAUGUGGUGUCGGUGU	ssc-miR-4331	3962		03008(Ribosome biogenesis in eukaryotes)
ENSSSCG00000004123	ssc	100523292	UTRN	ssc-miR-4331	8mer	485	491	0.0028	-0.118	0.013	-0.4122	99	UUAUUUAUAAUUCAUCAGCCACA	|||||||	CGACCGGAUGUGGUGUCGGUGU	ssc-miR-4331	1248	GO:0005509(calcium ion binding),GO:0005515(protein binding),GO:0008270(zinc ion binding)
ENSSSCG00000007514	ssc	100144536	VAPB	ssc-miR-4331	m8	899	905	0.005	-0.016	-0.002	-0.174	76	AAACAGGCUGGAGAACAGCCACC	|||||||	CGACCGGAUGUGGUGUCGGUGU	ssc-miR-4331	2392
ENSSSCG00000002696	ssc	100520197	VAT1L	ssc-miR-4331	m8	1167	1173	-0.0415	0	0.069	-0.1335	64	UUUCCCGGUACAGAACAGCCACC	|||| |||||||	CGACCGGAUGUGGUGUCGGUGU	ssc-miR-4331	751	GO:0000166(nucleotide binding),GO:0008270(zinc ion binding),GO:0016491(oxidoreductase activity),GO:0016747(transferase activity, transferring acyl groups other than amino-acyl groups),GO:0055114(oxidation-reduction process)
ENSSSCG00000002696	ssc	100520197	VAT1L	ssc-miR-4331	8mer	694	700	0.0069	0.084	0.049	-0.1701	75	CAGAAGUGUGAGGACCAGCCACA	|||||||	CGACCGGAUGUGGUGUCGGUGU	ssc-miR-4331	753	GO:0000166(nucleotide binding),GO:0008270(zinc ion binding),GO:0016491(oxidoreductase activity),GO:0016747(transferase activity, transferring acyl groups other than amino-acyl groups),GO:0055114(oxidation-reduction process)
ENSSSCG00000007026	ssc	397651	VDAC1P5	ssc-miR-4331	m8	256	262	0.036	-0.007	-0.019	-0.151	70	UUUAAAUGUGUUCCUCAGCCACG	|||||||	CGACCGGAUGUGGUGUCGGUGU	ssc-miR-4331	2169	GO:0000166(nucleotide binding),GO:0001662(behavioral fear response),GO:0005739(mitochondrion),GO:0005741(mitochondrial outer membrane),GO:0005743(mitochondrial inner membrane),GO:0006810(transport),GO:0006811(ion transport),GO:0006820(anion transport),GO:0007268(synaptic transmission),GO:0007270(neuron-neuron synaptic transmission),GO:0007612(learning),GO:0008308(voltage-gated anion channel activ…	04020(Calcium signaling pathway),05012(Parkinson's disease),05016(Huntington's disease)
ENSSSCG00000004757	ssc	100153351	VPS18	ssc-miR-4331	m8	1531	1537	0.005	0.046	-0.025	-0.135	64	CUGCUGAUUCUUCCCCAGCCACU	|||||||	CGACCGGAUGUGGUGUCGGUGU	ssc-miR-4331	1321	GO:0003779(actin binding),GO:0005515(protein binding),GO:0005769(early endosome),GO:0005884(actin filament),GO:0006886(intracellular protein transport),GO:0007032(endosome organization),GO:0007040(lysosome organization),GO:0016192(vesicle-mediated transport),GO:0030897(HOPS complex)
ENSSSCG00000009852	ssc	100153531	VSIG10	ssc-miR-4331	1a	44	50	-0.00675	0.018	-0.029	-0.11675	57	CUCGAAAGCCUGGAAAGCCACAC	||||||	CGACCGGAUGUGGUGUCGGUGU	ssc-miR-4331	1915
ENSSSCG00000005052	ssc	100152808	WDHD1	ssc-miR-4331	1a	1017	1023	0.0038	-0.075	0.041	-0.1292	62	AUCUGCACUUAAUCGAGCCACAA	||||||	CGACCGGAUGUGGUGUCGGUGU	ssc-miR-4331	825	GO:0005515(protein binding),GO:0005634(nucleus)
ENSSSCG00000011433	ssc	100522703	WDR82P1	ssc-miR-4331	m8	2166	2172	0.005	-0.043	0.088	-0.111	54	GAUCUGCAACCAGAACAGCCACC	|||||||	CGACCGGAUGUGGUGUCGGUGU	ssc-miR-4331	1698
ENSSSCG00000011433	ssc	100522703	WDR82P1	ssc-miR-4331	m8	2545	2551	0.005	0.002	0.054	-0.1	50	AGUCACUGCACUGCUCAGCCACC	|||||||	CGACCGGAUGUGGUGUCGGUGU	ssc-miR-4331	1699
ENSSSCG00000003521	ssc	100327037	WNT4	ssc-miR-4331	8mer	334	340	0.00895	-0.029	-0.013	-0.34305	97	UAACGAAGAGUGUUACAGCCACA	|||||||	CGACCGGAUGUGGUGUCGGUGU	ssc-miR-4331	5715
ENSSSCG00000003360	ssc	100512788	WRAP73	ssc-miR-4331	8mer	2181	2187	0.0028	0.138	0.012	-0.1572	71	CACCAGCUCUGGGACCAGCCACA	|||||||	CGACCGGAUGUGGUGUCGGUGU	ssc-miR-4331	691
ENSSSCG00000003360	ssc	100512788	WRAP73	ssc-miR-4331	8mer	2239	2245	0.00075	0.077	0.002	-0.23025	86	UCUCCAGGACAAUCGCAGCCACA	|||||||	CGACCGGAUGUGGUGUCGGUGU	ssc-miR-4331	692
ENSSSCG00000003360	ssc	100512788	WRAP73	ssc-miR-4331	1a	2349	2355	0.0038	-0.029	-0.01	-0.1342	64	UUUUUUUCUCAGUUUAGCCACAG	||||||	CGACCGGAUGUGGUGUCGGUGU	ssc-miR-4331	693
ENSSSCG00000003360	ssc	100512788	WRAP73	ssc-miR-4331	8mer	2370	2376	0.00485	-0.009	-0.021	-0.33515	96	AGUUCAGAUGUUCAACAGCCACA	|||||||	CGACCGGAUGUGGUGUCGGUGU	ssc-miR-4331	694
ENSSSCG00000002298	ssc	100155869	ZFYVE26	ssc-miR-4331	1a	2305	2311	-0.00675	-0.02	-0.03	-0.15575	71	GUUUUCCUGCAAGCAAGCCACAA	||||||	CGACCGGAUGUGGUGUCGGUGU	ssc-miR-4331	473	GO:0000724(double-strand break repair via homologous recombination),GO:0000910(cytokinesis),GO:0005515(protein binding),GO:0005813(centrosome),GO:0030496(midbody),GO:0032266(phosphatidylinositol-3-phosphate binding),GO:0046872(metal ion binding)
ENSSSCG00000010300	ssc	100156215	ZMYND17	ssc-miR-4331	1a	182	188	-0.0173	0.01	-0.019	-0.1253	61	CAUUUCUAAGAGGUUAGCCACAC	||| ||||||	CGACCGGAUGUGGUG-UCGGUGU	ssc-miR-4331	2671	GO:0008270(zinc ion binding),GO:0035176(social behavior),GO:0046872(metal ion binding)
ENSSSCG00000001203	ssc	100154531	ZNF193	ssc-miR-4331	8mer	736	742	-0.0177	0.014	-0.05	-0.3637	98	GUUGUGCCUACACCACAGCCACA	|||||||||||||||||	CGACCGGAUGUGGUGUCGGUGU	ssc-miR-4331	287
ENSSSCG00000009723	ssc	100154415	ZNF268	ssc-miR-4331	m8	709	715	0.005	-0.058	0.027	-0.187	79	UUUAUUUUUCUUUUUCAGCCACC	|||||||	CGACCGGAUGUGGUGUCGGUGU	ssc-miR-4331	1894
ENSSSCG00000005611	ssc	100153924	ZNF79	ssc-miR-4331	1a	75	81	-0.02785	0.01	-0.029	-0.14585	68	UAAGACCUAGCGUGGAGCCACAU	|||| ||||||	CGACCGGAUGUGGUGUCGGUGU	ssc-miR-4331	873
ENSSSCG00000012141	ssc	100157636	ZRSR2	ssc-miR-4331	8mer	343	349	-0.0054	0.05	-0.011	-0.2764	91	UGCUGGCCAACACCACAGCCACA	||||||| |||||||||||||	CGACCGGAUGUGGUGUCGGUGU	ssc-miR-4331	2457
ENSSSCG00000012141	ssc	100157636	ZRSR2	ssc-miR-4331	1a	487	493	-0.0173	-0.025	0.003	-0.1383	66	GUUUACUAACCGCUGAGCCACAA	||| ||||||	CGACCGGAUGUGGUG-UCGGUGU	ssc-miR-4331	2458
ENSSSCG00000010403	ssc	100157416	40976	ssc-miR-4334-5p	8mer	1356	1362	0.0028	-0.011	0.163	-0.1552	76	AGGCACAUGAGUCAACUCCAGGA	|||||||	GUGGGGGCAGUGAGGUCCC	ssc-miR-4334-5p	2387
ENSSSCG00000016370	ssc	100510936	41154	ssc-miR-4334-5p	8mer	684	690	0.0069	-0.005	0.047	-0.2611	92	UACUAGUUUAUUCUGCUCCAGGA	|||||||	GUGGGGGCAGUGAGGUCCC	ssc-miR-4334-5p	3701
ENSSSCG00000000268	ssc	100154333	AAAS	ssc-miR-4334-5p	m8	1862	1868	0.036	-0.032	0.013	-0.144	72	UGAGGGAGGUUAAGUCUCCAGGU	|||||||	GUGGGGGCAGUGAGGUCCC	ssc-miR-4334-5p	100	GO:0005515(protein binding),GO:0005634(nucleus),GO:0005643(nuclear pore),GO:0005737(cytoplasm),GO:0005813(centrosome),GO:0006913(nucleocytoplasmic transport),GO:0007612(learning),GO:0009566(fertilization),GO:0031965(nuclear membrane)
ENSSSCG00000008051	ssc	100518064	ABCA3	ssc-miR-4334-5p	8mer	978	984	0.0028	0.14	-0.015	-0.1822	82	GCAGAAGGCCUCUGGCUCCAGGA	|||||||	GUGGGGGCAGUGAGGUCCC	ssc-miR-4334-5p	2752	GO:0000166(nucleotide binding),GO:0005524(ATP binding),GO:0005886(plasma membrane),GO:0006200(ATP catabolic process),GO:0006810(transport),GO:0016887(ATPase activity),GO:0017111(nucleoside-triphosphatase activity),GO:0042599(lamellar body)	02010(ABC transporters)
ENSSSCG00000015113	ssc	100518504	ABCG4	ssc-miR-4334-5p	m8	349	355	-0.057	0.096	-0.005	-0.127	66	UGGGAGCCCCAGGCUCUCCAGGC	|||| |||||||	GUGGGGGCAGU-GAGGUCCC	ssc-miR-4334-5p	2926		02010(ABC transporters)
ENSSSCG00000017789	ssc	100516224	ABHD15	ssc-miR-4334-5p	m8	883	889	0.0515	-0.071	-0.017	-0.1975	85	GUACUAUUUUGAUUACUCCAGGG	|||||||	GUGGGGGCAGUGAGGUCCC	ssc-miR-4334-5p	3411	GO:0004091(carboxylesterase activity)
ENSSSCG00000005706	ssc	100524544	ABL1	ssc-miR-4334-5p	m8	918	924	-0.0105	-0.013	0.046	-0.1385	71	AGCUCCCUUCCAAAUCUCCAGGU	|||||||	GUGGGGGCAGUGAGGUCCC	ssc-miR-4334-5p	1184		04012(ErbB signaling pathway),04110(Cell cycle),04360(Axon guidance),04722(Neurotrophin signaling pathway),05200(Pathways in cancer),05220(Chronic myeloid leukemia),05416(Viral myocarditis)
ENSSSCG00000003776	ssc	397104	ACADM	ssc-miR-4334-5p	8mer	56	62	0.0028	-0.147	-0.061	-0.5152	99	GAUCUACCAUUUAAACUCCAGGA	|||||||	GUGGGGGCAGUGAGGUCCC	ssc-miR-4334-5p	1121	GO:0001889(liver development),GO:0003995(acyl-CoA dehydrogenase activity),GO:0005739(mitochondrion),GO:0005759(mitochondrial matrix),GO:0005978(glycogen biosynthetic process),GO:0006082(organic acid metabolic process),GO:0006111(regulation of gluconeogenesis),GO:0006629(lipid metabolic process),GO:0006631(fatty acid metabolic process),GO:0006635(fatty acid beta-oxidation),GO:0007507(heart develop…	00071(Fatty acid metabolism),00280(Valine, leucine and isoleucine degradation),00410(beta-Alanine metabolism),00640(Propanoate metabolism),01100(Metabolic pathways),03320(PPAR signaling pathway)
ENSSSCG00000003329	ssc	100524443	ACAP3	ssc-miR-4334-5p	8mer	181	187	0.0028	0.143	-0.039	-0.2032	86	CCGAGUCCUCGGAAGCUCCAGGA	|||||||	GUGGGGGCAGUGAGGUCCC	ssc-miR-4334-5p	523	GO:0005515(protein binding),GO:0005543(phospholipid binding),GO:0008060(ARF GTPase activator activity),GO:0008270(zinc ion binding),GO:0032312(regulation of ARF GTPase activity)	04144(Endocytosis)
ENSSSCG00000003329	ssc	100524443	ACAP3	ssc-miR-4334-5p	m8	288	294	0.005	0.065	-0.011	-0.102	56	ACGUCACAAACCACUCUCCAGGC	|||||||	GUGGGGGCAGUGAGGUCCC	ssc-miR-4334-5p	524	GO:0005515(protein binding),GO:0005543(phospholipid binding),GO:0008060(ARF GTPase activator activity),GO:0008270(zinc ion binding),GO:0032312(regulation of ARF GTPase activity)	04144(Endocytosis)
ENSSSCG00000000216	ssc	100517467	ACCN2	ssc-miR-4334-5p	m8	566	572	-0.057	0.037	0.014	-0.167	78	CCCCCAACCCCAAGUCUCCAGGC	|||| |||||||	GUGGGGGCAGUGAGGUCCC	ssc-miR-4334-5p	90	GO:0001101(response to acid),GO:0005216(ion channel activity),GO:0005261(cation channel activity),GO:0005272(sodium channel activity),GO:0005515(protein binding),GO:0005887(integral to plasma membrane),GO:0006810(transport),GO:0006811(ion transport),GO:0006812(cation transport),GO:0006814(sodium ion transport),GO:0007613(memory),GO:0008306(associative learning),GO:0015280(ligand-gated sodium chan…
ENSSSCG00000000064	ssc	396999	ACO2	ssc-miR-4334-5p	m8	1635	1641	-0.057	0.148	-0.036	-0.106	58	CAGAGGGGCCCCUCC-CUCCAGGC	|||| |||||||	GUGGGGGCAGUGAGGUCCC	ssc-miR-4334-5p	15	GO:0003994(aconitate hydratase activity),GO:0005506(iron ion binding),GO:0005634(nucleus),GO:0005739(mitochondrion),GO:0006099(tricarboxylic acid cycle),GO:0006101(citrate metabolic process),GO:0008152(metabolic process),GO:0016829(lyase activity),GO:0046872(metal ion binding),GO:0051536(iron-sulfur cluster binding),GO:0051539(4 iron, 4 sulfur cluster binding),GO:0052632(citrate hydro-lyase (cis-…	00020(Citrate cycle (TCA cycle)),00630(Glyoxylate and dicarboxylate metabolism),01100(Metabolic pathways)
ENSSSCG00000010144	ssc	100157406	ACTN2	ssc-miR-4334-5p	m8	549	555	0.067	-0.02	0.013	-0.101	55	AUUGUGAGAUGGAACCUCCAGGG	|||||||	GUGGGGGCAGUGAGGUCCC	ssc-miR-4334-5p	2608	GO:0003779(actin binding),GO:0005509(calcium ion binding),GO:0005515(protein binding),GO:0005925(focal adhesion),GO:0006936(muscle contraction),GO:0030017(sarcomere),GO:0030018(Z disc),GO:0030035(microspike assembly),GO:0030175(filopodium),GO:0030374(ligand-dependent nuclear receptor transcription coactivator activity),GO:0030375(thyroid hormone receptor coactivator activity),GO:0031432(titin bin…	04510(Focal adhesion),04520(Adherens junction),04530(Tight junction),04670(Leukocyte transendothelial migration),04810(Regulation of actin cytoskeleton),05146(Amoebiasis),05322(Systemic lupus erythematosus),05412(Arrhythmogenic right ventricular cardiomyopathy (ARVC))
ENSSSCG00000017052	ssc	100521528	ADAM19	ssc-miR-4334-5p	m8	1510	1516	-0.0725	0.029	0.1	-0.1045	57	CACCCCCAGCCACUACUCCAGGG	||||||| |||||||	GUGGGGGCAGU----GAGGUCCC	ssc-miR-4334-5p	3712
ENSSSCG00000015297	ssc	100513676	ADAM22	ssc-miR-4334-5p	1a	786	792	0.0038	-0.039	-0.012	-0.1462	73	CCUGCCUUUUUUCAGUCCAGGAC	||||||	GUGGGGGCAGUGAGGUCCC	ssc-miR-4334-5p	3058
ENSSSCG00000000175	ssc	100522613	ADCY6	ssc-miR-4334-5p	m8	675	681	0.005	0.039	0.024	-0.093	51	CCAGUUCCUACACACCUCCAGGG	|||||||	GUGGGGGCAGUGAGGUCCC	ssc-miR-4334-5p	43	GO:0000166(nucleotide binding),GO:0004016(adenylate cyclase activity),GO:0005515(protein binding),GO:0005622(intracellular),GO:0006171(cAMP biosynthetic process),GO:0009190(cyclic nucleotide biosynthetic process),GO:0016021(integral to membrane),GO:0016829(lyase activity),GO:0016849(phosphorus-oxygen lyase activity),GO:0035556(intracellular signal transduction)	00230(Purine metabolism),04062(Chemokine signaling pathway),04114(Oocyte meiosis),04270(Vascular smooth muscle contraction),04540(Gap junction),04742(Taste transduction),04912(GnRH signaling pathway),04914(Progesterone-mediated oocyte maturation),04916(Melanogenesis),04962(Vasopressin-regulated water reabsorption),04970(Salivary secretion),04971(Gastric acid secretion),04972(Pancreatic secretion)…
ENSSSCG00000014431	ssc	100513463	AFAP1L1	ssc-miR-4334-5p	m8	76	82	-0.0415	0.077	-0.03	-0.1555	76	GGACGUAGCCCGCCUCUCCAGGG	|||| |||||||	GUGGGGGCAGUGAGGUCCC	ssc-miR-4334-5p	3340
ENSSSCG00000015772	ssc	100152203	AGA	ssc-miR-4334-5p	1a	375	381	0.0249	-0.088	-0.005	-0.1671	79	AAAAUAAUUAGAGUAUCCAGGAU	||||||	GUGGGGGCAGUGAGGUCCC	ssc-miR-4334-5p	3305	GO:0003948(N4-(beta-N-acetylglucosaminyl)-L-asparaginase activity),GO:0005764(lysosome),GO:0005783(endoplasmic reticulum),GO:0006517(protein deglycosylation),GO:0016787(hydrolase activity),GO:0051604(protein maturation)	00511(Other glycan degradation),04142(Lysosome)
ENSSSCG00000004166	ssc	100514806	AHI1	ssc-miR-4334-5p	m8	1199	1205	0.0515	0.036	-0.024	-0.0975	54	AGCCUGUUCUGAUAGCUCCAGGC	|||||||	GUGGGGGCAGUGAGGUCCC	ssc-miR-4334-5p	1382
ENSSSCG00000010096	ssc	100525540	AIFM3	ssc-miR-4334-5p	8mer	170	176	-0.0054	0.154	-0.041	-0.2024	86	AGAGGCCCCAGUGGCCUCCAGGA	|||| |||||||	GUGGGGGCAGU--GAGGUCCC	ssc-miR-4334-5p	2462
ENSSSCG00000010096	ssc	100525540	AIFM3	ssc-miR-4334-5p	m8	95	101	-0.057	0.087	-0.028	-0.159	77	CAGUUCCCCAGGAUCCUCCAGGG	|||| |||||||	GUGGGGGCAGU--GAGGUCCC	ssc-miR-4334-5p	2463
ENSSSCG00000008937	ssc	397102	AMBN	ssc-miR-4334-5p	1a	329	335	0.01435	-0.07	-0.016	-0.17065	79	CAUGACACUGUUAUAUCCAGGAA	||||||	GUGGGGGCAGUGAGGUCCC	ssc-miR-4334-5p	2509
ENSSSCG00000013262	ssc	100519700	AMBRA1	ssc-miR-4334-5p	m8	851	857	0.067	0	-0.014	-0.108	59	GGGGAGGGGAUGAGACUCCAGGU	|||||||	GUGGGGGCAGUGAGGUCCC	ssc-miR-4334-5p	3659
ENSSSCG00000005608	ssc	100126164	ANGPTL2	ssc-miR-4334-5p	m8	895	901	-0.0105	-0.027	0.031	-0.1675	79	CCCCCUGUGCUUCCUCUCCAGGC	|||||||	GUGGGGGCAGUGAGGUCCC	ssc-miR-4334-5p	1303	GO:0005102(receptor binding),GO:0005615(extracellular space),GO:0007165(signal transduction)
ENSSSCG00000013599	ssc	397628	ANGPTL4	ssc-miR-4334-5p	8mer	181	187	0.0069	0.08	-0.039	-0.2621	92	GCUGCAGGAAACACCCUCCAGGA	|||||||	GUGGGGGCAGUGAGGUCCC	ssc-miR-4334-5p	3826	GO:0001525(angiogenesis),GO:0004857(enzyme inhibitor activity),GO:0005102(receptor binding),GO:0005515(protein binding),GO:0005576(extracellular region),GO:0005578(proteinaceous extracellular matrix),GO:0005615(extracellular space),GO:0007165(signal transduction),GO:0007275(multicellular organismal development),GO:0030154(cell differentiation),GO:0043066(negative regulation of apoptotic process),…	03320(PPAR signaling pathway)
ENSSSCG00000003790	ssc	100515670	ANKRD13C	ssc-miR-4334-5p	1a	1376	1382	0.046	-0.127	0.067	-0.113	60	GUAUUUUAAACUUUUUCCAGGAU	||||||	GUGGGGGCAGUGAGGUCCC	ssc-miR-4334-5p	1002
ENSSSCG00000011194	ssc	100152333	ANKRD28	ssc-miR-4334-5p	m8	452	458	0.005	-0.09	0.004	-0.242	90	CAAAGGACCAAGUAACUCCAGGG	|||||||	GUGGGGGCAGUGAGGUCCC	ssc-miR-4334-5p	1861	GO:0005515(protein binding)
ENSSSCG00000016212	ssc	100152759	ANKZF1	ssc-miR-4334-5p	8mer	632	638	-0.0013	0.047	-0.065	-0.3293	96	AGUAAAGGAUCCGUG-CUCCAGGA	|||| |||||||	GUGGGGGCAGUGAGGUCCC	ssc-miR-4334-5p	3328
ENSSSCG00000000804	ssc	100155593	ANO6	ssc-miR-4334-5p	1a	723	729	-0.00675	0.018	-0.019	-0.10675	58	UGACACCUUUCAUCUUCCAGGAG	||||||	GUGGGGGCAGUGAGGUCCC	ssc-miR-4334-5p	119
ENSSSCG00000008340	ssc	100513853	ANTXR1	ssc-miR-4334-5p	m8	1843	1849	-0.026	0.004	0.001	-0.182	82	GCCAUACUGACCCUU--CUCCAGGU	||| |||||||	GUGGGGGCAGUGAGGUCCC	ssc-miR-4334-5p	2401	GO:0004872(receptor activity),GO:0004888(transmembrane signaling receptor activity),GO:0005515(protein binding),GO:0005518(collagen binding),GO:0016021(integral to membrane),GO:0022414(reproductive process),GO:0031258(lamellipodium membrane),GO:0031527(filopodium membrane),GO:0031532(actin cytoskeleton reorganization),GO:0034446(substrate adhesion-dependent cell spreading),GO:0051015(actin filame…
ENSSSCG00000013856	ssc	100511918	AP1M1	ssc-miR-4334-5p	m8	131	137	-0.057	0.132	-0.025	-0.111	60	CAGGGGCCCCUCCUCCUCCAGGU	|||| |||||||	GUGGGGGCAGU-GAGGUCCC	ssc-miR-4334-5p	2939	GO:0005515(protein binding),GO:0006810(transport),GO:0006886(intracellular protein transport),GO:0016192(vesicle-mediated transport),GO:0030131(clathrin adaptor complex),GO:0032438(melanosome organization),GO:0035646(endosome to melanosome transport)	04142(Lysosome)
ENSSSCG00000007033	ssc	100525135	AP3M2	ssc-miR-4334-5p	8mer	1800	1806	0.0069	-0.015	-0.015	-0.3331	96	CAGCUGCUUUAUUUCCUCCAGGA	|||||||	GUGGGGGCAGUGAGGUCCC	ssc-miR-4334-5p	2424		04142(Lysosome)
ENSSSCG00000015067	ssc	100286807	APOA5	ssc-miR-4334-5p	1a	720	726	0.0249	-0.017	-0.017	-0.1081	59	GGGUUUGAUCUCUAGUCCAGGAA	||||||	GUGGGGGCAGUGAGGUCCC	ssc-miR-4334-5p	3295	GO:0005515(protein binding),GO:0005543(phospholipid binding),GO:0005576(extracellular region),GO:0005615(extracellular space),GO:0006641(triglyceride metabolic process),GO:0006869(lipid transport),GO:0008047(enzyme activator activity),GO:0008201(heparin binding),GO:0008289(lipid binding),GO:0010898(positive regulation of triglyceride catabolic process),GO:0010902(positive regulation of very-low-d…	03320(PPAR signaling pathway)
ENSSSCG00000014817	ssc	100511767	ARAP1	ssc-miR-4334-5p	m8	1144	1150	-0.0415	0.106	-0.03	-0.1265	66	UCAUCCCCAGCCUCUCUCCAGGG	|||| |||||||	GUGGGGGCAGU--GAGGUCCC	ssc-miR-4334-5p	3510		04144(Endocytosis)
ENSSSCG00000014391	ssc	100511744	ARAP3	ssc-miR-4334-5p	m8	188	194	0.0205	0.064	-0.02	-0.0965	53	CAGGUGCUGGCGCCUCUCCAGGC	|||||||	GUGGGGGCAGUGAGGUCCC	ssc-miR-4334-5p	3625	GO:0005096(GTPase activator activity),GO:0005100(Rho GTPase activator activity),GO:0005515(protein binding),GO:0005543(phospholipid binding),GO:0005547(phosphatidylinositol-3,4,5-trisphosphate binding),GO:0005622(intracellular),GO:0007165(signal transduction),GO:0008060(ARF GTPase activator activity),GO:0008270(zinc ion binding),GO:0008360(regulation of cell shape),GO:0030336(negative regulation …	04144(Endocytosis)
ENSSSCG00000014391	ssc	100511744	ARAP3	ssc-miR-4334-5p	m8	425	431	0.067	-0.073	-0.007	-0.174	80	AGAGAUCUGAAUGAUCUCCAGGU	|||||||	GUGGGGGCAGUGAGGUCCC	ssc-miR-4334-5p	3626	GO:0005096(GTPase activator activity),GO:0005100(Rho GTPase activator activity),GO:0005515(protein binding),GO:0005543(phospholipid binding),GO:0005547(phosphatidylinositol-3,4,5-trisphosphate binding),GO:0005622(intracellular),GO:0007165(signal transduction),GO:0008060(ARF GTPase activator activity),GO:0008270(zinc ion binding),GO:0008360(regulation of cell shape),GO:0030336(negative regulation …	04144(Endocytosis)
ENSSSCG00000002294	ssc	100155893	ARG2	ssc-miR-4334-5p	8mer	2341	2347	0.0028	-0.066	-0.06	-0.4332	99	AUUUCAUCAGCCAAACUCCAGGA	|||||||	GUGGGGGCAGUGAGGUCCC	ssc-miR-4334-5p	675		00330(Arginine and proline metabolism),01100(Metabolic pathways),05146(Amoebiasis)
ENSSSCG00000008344	ssc	100514401	ARHGAP25	ssc-miR-4334-5p	m8	540	546	0.036	-0.005	0.012	-0.118	62	ACCAUGAUGCACAUGCUCCAGGG	|||||||	GUGGGGGCAGUGAGGUCCC	ssc-miR-4334-5p	1801
ENSSSCG00000014399	ssc	100520606	ARHGAP26	ssc-miR-4334-5p	8mer	179	185	0.0069	0.032	-0.039	-0.3101	95	UAAGAGAGCAGCAGACUCCAGGA	|||||||	GUGGGGGCAGUGAGGUCCC	ssc-miR-4334-5p	3283
ENSSSCG00000003686	ssc	100520745	ARHGAP28	ssc-miR-4334-5p	8mer	1169	1175	0.0069	-0.115	0.131	-0.2871	94	AGAGAAAACACAUUUCUCCAGGA	|||||||	GUGGGGGCAGUGAGGUCCC	ssc-miR-4334-5p	1402	GO:0005622(intracellular),GO:0005634(nucleus),GO:0007165(signal transduction)
ENSSSCG00000011069	ssc	100516925	ARMC4	ssc-miR-4334-5p	1a	226	232	0.03545	-0.081	-0.03	-0.17455	80	UUUGUGAUCAUAUUUUCCAGGAA	||||||	GUGGGGGCAGUGAGGUCCC	ssc-miR-4334-5p	2119
ENSSSCG00000010133	ssc	100157919	ARVCF	ssc-miR-4334-5p	m8	2153	2159	0.0205	-0.051	0.1	-0.0915	51	CACCAUCUGCGAGUACUCCAGGU	|||||||	GUGGGGGCAGUGAGGUCCC	ssc-miR-4334-5p	1677	GO:0005488(binding),GO:0005515(protein binding),GO:0005634(nucleus),GO:0005737(cytoplasm),GO:0005886(plasma membrane)
ENSSSCG00000000612	ssc	100513013	ATF7IP	ssc-miR-4334-5p	1a	3437	3443	-0.0173	-0.054	0.02	-0.1503	74	UCAGAAAAACCGUGU-UCCAGGAU	|||| ||||||	GUGGGGGCAGUGAGGUCCC	ssc-miR-4334-5p	162	GO:0000122(negative regulation of transcription from RNA polymerase II promoter),GO:0003714(transcription corepressor activity),GO:0005515(protein binding),GO:0005634(nucleus),GO:0005667(transcription factor complex),GO:0006200(ATP catabolic process),GO:0006306(DNA methylation),GO:0016887(ATPase activity),GO:0045892(negative regulation of transcription, DNA-dependent),GO:0045893(positive regulati…
ENSSSCG00000013257	ssc	100516128	ATG13	ssc-miR-4334-5p	m8	1352	1358	0.0515	-0.094	0.04	-0.1635	78	ACGGUUGAGUUAACUCUCCAGGU	|||||||	GUGGGGGCAGUGAGGUCCC	ssc-miR-4334-5p	2820	GO:0000045(autophagic vacuole assembly),GO:0000407(pre-autophagosomal structure),GO:0005515(protein binding),GO:0005829(cytosol)
ENSSSCG00000013257	ssc	100516128	ATG13	ssc-miR-4334-5p	m8	2061	2067	0.005	0.077	-0.025	-0.104	57	UGGGACCAGUCGUGUCUCCAGGU	|||||||	GUGGGGGCAGUGAGGUCCC	ssc-miR-4334-5p	2821	GO:0000045(autophagic vacuole assembly),GO:0000407(pre-autophagosomal structure),GO:0005515(protein binding),GO:0005829(cytosol)
ENSSSCG00000011825	ssc	100522900	ATP13A3	ssc-miR-4334-5p	1a	2389	2395	0.0249	-0.097	0.032	-0.1391	71	UAAAGGACAGGAAUGUCCAGGAA	||||||	GUGGGGGCAGUGAGGUCCC	ssc-miR-4334-5p	2259	GO:0000166(nucleotide binding),GO:0003824(catalytic activity),GO:0005524(ATP binding),GO:0006200(ATP catabolic process),GO:0006812(cation transport),GO:0008152(metabolic process),GO:0015662(ATPase activity, coupled to transmembrane movement of ions, phosphorylative mechanism),GO:0016020(membrane),GO:0016021(integral to membrane),GO:0016787(hydrolase activity),GO:0016820(hydrolase activity, acting…
ENSSSCG00000011493	ssc	100519688	ATXN7	ssc-miR-4334-5p	8mer	1256	1262	0.0069	0.018	0.146	-0.1391	71	AGAGUUUCUGAGACCCUCCAGGA	|||||||	GUGGGGGCAGUGAGGUCCC	ssc-miR-4334-5p	2061	GO:0003682(chromatin binding),GO:0005515(protein binding),GO:0005622(intracellular),GO:0005634(nucleus),GO:0005737(cytoplasm),GO:0008270(zinc ion binding),GO:0016578(histone deubiquitination),GO:0042326(negative regulation of phosphorylation),GO:0043569(negative regulation of insulin-like growth factor receptor signaling pathway),GO:0045944(positive regulation of transcription from RNA polymerase…
ENSSSCG00000010996	ssc	100513225	BAG1	ssc-miR-4334-5p	m8	587	593	0.005	0.028	0.016	-0.112	60	CCACAGGCCAUGAAUCUCCAGGG	|||||||	GUGGGGGCAGUGAGGUCCC	ssc-miR-4334-5p	1474		04141(Protein processing in endoplasmic reticulum)
ENSSSCG00000010996	ssc	100513225	BAG1	ssc-miR-4334-5p	m8	81	87	0.005	0.037	-0.03	-0.149	74	GCAGUUACCUGCUUUCUCCAGGG	|||||||	GUGGGGGCAGUGAGGUCCC	ssc-miR-4334-5p	1475		04141(Protein processing in endoplasmic reticulum)
ENSSSCG00000011014	ssc	449001	BAMBI	ssc-miR-4334-5p	m8	812	818	0.005	-0.012	0.037	-0.131	68	CCAGGGCCACAGCAACUCCAGGU	|||||||	GUGGGGGCAGUGAGGUCCC	ssc-miR-4334-5p	2447
ENSSSCG00000003139	ssc	396841	BCAT2	ssc-miR-4334-5p	m8	23	29	0.0205	-0.007	-0.035	-0.1825	82	GACUGUGCGCGAUCACUCCAGGG	||||||||||	GUGGGGGCAGUGAGGUCCC	ssc-miR-4334-5p	716	GO:0003824(catalytic activity),GO:0004084(branched-chain-amino-acid transaminase activity),GO:0005739(mitochondrion),GO:0006549(isoleucine metabolic process),GO:0006550(isoleucine catabolic process),GO:0006551(leucine metabolic process),GO:0006573(valine metabolic process),GO:0008152(metabolic process),GO:0008483(transaminase activity),GO:0008652(cellular amino acid biosynthetic process),GO:00090…	00280(Valine, leucine and isoleucine degradation),00290(Valine, leucine and isoleucine biosynthesis),00770(Pantothenate and CoA biosynthesis),01100(Metabolic pathways)
ENSSSCG00000007763	ssc	100522544	BCKDK	ssc-miR-4334-5p	m8	188	194	-0.026	0.113	-0.024	-0.098	54	CCACUGCUUCCCUGC-CUCCAGGC	||| |||||||	GUGGGGGCAGUGAGGUCCC	ssc-miR-4334-5p	1870
ENSSSCG00000014111	ssc	100523776	BHMT2	ssc-miR-4334-5p	m8	228	234	-0.057	0.05	-0.016	-0.184	82	AGAAAGACCCCUGUCCUCCAGGU	|||| |||||||	GUGGGGGCAGUGAGGUCCC	ssc-miR-4334-5p	3715	GO:0005737(cytoplasm),GO:0008168(methyltransferase activity),GO:0008270(zinc ion binding),GO:0008898(homocysteine S-methyltransferase activity),GO:0009086(methionine biosynthetic process),GO:0016740(transferase activity),GO:0032259(methylation),GO:0047150(betaine-homocysteine S-methyltransferase activity)
ENSSSCG00000008735	ssc	100525295	BOD1L	ssc-miR-4334-5p	8mer	578	584	0.00485	0.075	0.029	-0.20115	86	CUCCUGCGUCUGAUCCUCCAGGA	|||||||	GUGGGGGCAGUGAGGUCCC	ssc-miR-4334-5p	1786	NULL()
ENSSSCG00000017733	ssc	100499565	C12H17orf75	ssc-miR-4334-5p	8mer	1452	1458	0.00485	0.019	0.042	-0.24415	90	GCGCCACAAGGGGGACUCCAGGA	|||||||	GUGGGGGCAGUGAGGUCCC	ssc-miR-4334-5p	2809
ENSSSCG00000010674	ssc	100152540	C14H10orf84	ssc-miR-4334-5p	8mer	286	292	0.011	-0.066	-0.021	-0.386	98	UUUGUUUAUCUGGACCUCCAGGA	|||||||	GUGGGGGCAGUGAGGUCCC	ssc-miR-4334-5p	2098	NULL()
ENSSSCG00000005314	ssc	100151987	C1H9orf100	ssc-miR-4334-5p	1a	23	29	0.0038	0.025	-0.032	-0.1022	56	UUAUGAAUUCCAGAGUCCAGGAU	||||||	GUGGGGGCAGUGAGGUCCC	ssc-miR-4334-5p	1165	GO:0005089(Rho guanyl-nucleotide exchange factor activity),GO:0005515(protein binding),GO:0005543(phospholipid binding),GO:0005622(intracellular),GO:0035023(regulation of Rho protein signal transduction)
ENSSSCG00000003525	ssc	445460	C1QC	ssc-miR-4334-5p	8mer	114	120	0.0028	0.112	-0.051	-0.2462	90	CUGGAUGGACUCCUCCUCCAGGA	|||||||	GUGGGGGCAGUGAGGUCCC	ssc-miR-4334-5p	363
ENSSSCG00000001427	ssc	445467	C4	ssc-miR-4334-5p	8mer	19	25	0.0028	-0.039	-0.067	-0.4132	99	CUGCUCUGCUGCCUCCUCCAGGA	|||||||	GUGGGGGCAGUGAGGUCCC	ssc-miR-4334-5p	283	GO:0004866(endopeptidase inhibitor activity),GO:0005515(protein binding),GO:0005576(extracellular region),GO:0005615(extracellular space),GO:0006956(complement activation),GO:0010951(negative regulation of endopeptidase activity),GO:0016064(immunoglobulin mediated immune response)	04610(Complement and coagulation cascades),05150(Staphylococcus aureus infection),05322(Systemic lupus erythematosus)
ENSSSCG00000000723	ssc	100153309	C5H12orf4	ssc-miR-4334-5p	8mer	44	50	0.011	-0.107	-0.063	-0.469	99	GAGGAUUGUUUAAUACUCCAGGA	|||||||	GUGGGGGCAGUGAGGUCCC	ssc-miR-4334-5p	132
ENSSSCG00000000176	ssc	100524021	CACNB3	ssc-miR-4334-5p	m8	55	61	-0.0105	0.066	-0.032	-0.1375	70	CAGCUGGGGCGCCCACUCCAGGC	|||||||	GUGGGGGCAGUGAGGUCCC	ssc-miR-4334-5p	38		04010(MAPK signaling pathway),04260(Cardiac muscle contraction),05410(Hypertrophic cardiomyopathy (HCM)),05412(Arrhythmogenic right ventricular cardiomyopathy (ARVC)),05414(Dilated cardiomyopathy)
ENSSSCG00000015320	ssc	397638	CALCR	ssc-miR-4334-5p	1a	1073	1079	0.0038	-0.038	-0.003	-0.1362	70	AAGAUCUCAGCCUUUUCCAGGAA	||||||	GUGGGGGCAGUGAGGUCCC	ssc-miR-4334-5p	3390	GO:0001669(acrosomal vesicle),GO:0004871(signal transducer activity),GO:0004872(receptor activity),GO:0004888(transmembrane signaling receptor activity),GO:0004930(G-protein coupled receptor activity),GO:0004948(calcitonin receptor activity),GO:0005886(plasma membrane),GO:0005887(integral to plasma membrane),GO:0007165(signal transduction),GO:0007166(cell surface receptor signaling pathway),GO:00…	04080(Neuroactive ligand-receptor interaction),04380(Osteoclast differentiation)
ENSSSCG00000015320	ssc	397638	CALCR	ssc-miR-4334-5p	1a	243	249	0.0038	0.002	-0.015	-0.1082	59	GAAUUCCAUCUUUCAUCCAGGAC	||||||	GUGGGGGCAGUGAGGUCCC	ssc-miR-4334-5p	3391	GO:0001669(acrosomal vesicle),GO:0004871(signal transducer activity),GO:0004872(receptor activity),GO:0004888(transmembrane signaling receptor activity),GO:0004930(G-protein coupled receptor activity),GO:0004948(calcitonin receptor activity),GO:0005886(plasma membrane),GO:0005887(integral to plasma membrane),GO:0007165(signal transduction),GO:0007166(cell surface receptor signaling pathway),GO:00…	04080(Neuroactive ligand-receptor interaction),04380(Osteoclast differentiation)
ENSSSCG00000013532	ssc	100514564	CAPS	ssc-miR-4334-5p	m8	175	181	0.036	0.033	-0.021	-0.113	60	CCAGCUGGAUCAGGUCUCCAGGG	|||||||	GUGGGGGCAGUGAGGUCCC	ssc-miR-4334-5p	3296
ENSSSCG00000012012	ssc	397333	CAR	ssc-miR-4334-5p	m8	131	137	0.036	-0.131	-0.025	-0.281	93	CAGAAACGGUAAAAACUCCAGGU	|||||||	GUGGGGGCAGUGAGGUCCC	ssc-miR-4334-5p	2411		05416(Viral myocarditis)
ENSSSCG00000015783	ssc	397244	CASP3	ssc-miR-4334-5p	1a	177	183	0.0249	-0.062	-0.019	-0.1551	76	AAGAGAGGUAUGUUUUCCAGGAA	||||||	GUGGGGGCAGUGAGGUCCC	ssc-miR-4334-5p	3392		04010(MAPK signaling pathway),04115(p53 signaling pathway),04210(Apoptosis),04650(Natural killer cell mediated cytotoxicity),05010(Alzheimer's disease),05012(Parkinson's disease),05014(Amyotrophic lateral sclerosis (ALS)),05016(Huntington's disease),05145(Toxoplasmosis),05146(Amoebiasis),05200(Pathways in cancer),05210(Colorectal cancer),05416(Viral myocarditis)
ENSSSCG00000015783	ssc	397244	CASP3	ssc-miR-4334-5p	m8	473	479	0.067	-0.067	-0.02	-0.181	82	CUGAAUUCUUUUAACCUCCAGGC	|||||||	GUGGGGGCAGUGAGGUCCC	ssc-miR-4334-5p	3393		04010(MAPK signaling pathway),04115(p53 signaling pathway),04210(Apoptosis),04650(Natural killer cell mediated cytotoxicity),05010(Alzheimer's disease),05012(Parkinson's disease),05014(Amyotrophic lateral sclerosis (ALS)),05016(Huntington's disease),05145(Toxoplasmosis),05146(Amoebiasis),05200(Pathways in cancer),05210(Colorectal cancer),05416(Viral myocarditis)
ENSSSCG00000001985	ssc	100127149	CBLN3	ssc-miR-4334-5p	m8	806	812	0.036	-0.012	0.036	-0.101	55	UGGGCAAGUAUAGAUCUCCAGGC	|||||||	GUGGGGGCAGUGAGGUCCC	ssc-miR-4334-5p	745
ENSSSCG00000017160	ssc	100511584	CBX4	ssc-miR-4334-5p	1a	572	578	0.0249	-0.005	-0.016	-0.0951	52	UUCAUUUCUUCUCCUUCCAGGAA	||||||	GUGGGGGCAGUGAGGUCCC	ssc-miR-4334-5p	2898
ENSSSCG00000003862	ssc	100521020	CC2D1B	ssc-miR-4334-5p	1a	199	205	0.01435	0.005	-0.018	-0.09765	54	GAAAUGGGACUUCAAUCCAGGAA	||||||	GUGGGGGCAGUGAGGUCCC	ssc-miR-4334-5p	1099
ENSSSCG00000014972	ssc	100518852	CCDC82	ssc-miR-4334-5p	1a	150	156	0.0249	-0.09	-0.021	-0.1851	83	AUUUUCAUCUUAAUUUCCAGGAA	||||||	GUGGGGGCAGUGAGGUCCC	ssc-miR-4334-5p	3860	NULL()
ENSSSCG00000015714	ssc	100155996	CCDC93	ssc-miR-4334-5p	8mer	4517	4523	0.0069	0.101	-0.05	-0.2521	91	GUACAGAUGGAGGACCUCCAGGA	|||||||	GUGGGGGCAGUGAGGUCCC	ssc-miR-4334-5p	2902	NULL()
ENSSSCG00000010966	ssc	494464	CCL19	ssc-miR-4334-5p	8mer	103	109	0.0028	0.171	-0.053	-0.1892	84	CAGAGAGGACCAGGCCUCCAGGA	|||||||	GUGGGGGCAGUGAGGUCCC	ssc-miR-4334-5p	1529		04062(Chemokine signaling pathway)
ENSSSCG00000017698	ssc	396668	CCL4	ssc-miR-4334-5p	m8	27	33	0.0205	-0.075	-0.035	-0.2505	91	CCCGGGGAAGGUGUCCUCCAGGG	|||||||	GUGGGGGCAGUGAGGUCCC	ssc-miR-4334-5p	3241	GO:0005125(cytokine activity),GO:0005515(protein binding),GO:0005576(extracellular region),GO:0005615(extracellular space),GO:0006935(chemotaxis),GO:0006954(inflammatory response),GO:0006955(immune response),GO:0008009(chemokine activity)	04060(Cytokine-cytokine receptor interaction),04062(Chemokine signaling pathway),04623(Cytosolic DNA-sensing pathway)
ENSSSCG00000017024	ssc	595110	CCNG1	ssc-miR-4334-5p	1a	981	987	0.0038	-0.019	-0.005	-0.1192	63	UAUGGCCUGAAUAUAUCCAGGAU	||||||	GUGGGGGCAGUGAGGUCCC	ssc-miR-4334-5p	3591	GO:0005515(protein binding),GO:0005634(nucleus),GO:0007049(cell cycle),GO:0007067(mitosis),GO:0051301(cell division)	04115(p53 signaling pathway)
ENSSSCG00000002509	ssc	100157799	CCNK	ssc-miR-4334-5p	8mer	4745	4751	0.0069	0.114	-0.065	-0.2541	91	CAGGUUCUCAUGUACCUCCAGGA	|||||||	GUGGGGGCAGUGAGGUCCC	ssc-miR-4334-5p	611
ENSSSCG00000017466	ssc	396663	CCR7	ssc-miR-4334-5p	m8	648	654	-0.026	0.068	-0.008	-0.127	66	GCUGCCUCCCAGGCUCUCCAGGC	||| |||||||	GUGGGGGCAGUGAGGUCCC	ssc-miR-4334-5p	3174		04060(Cytokine-cytokine receptor interaction),04062(Chemokine signaling pathway)
ENSSSCG00000012840	ssc	100511619	CD151	ssc-miR-4334-5p	8mer	437	443	0.0028	0.13	-0.032	-0.2092	87	CCGGGUGCCUGCCUGCUCCAGGA	|||||||	GUGGGGGCAGUGAGGUCCC	ssc-miR-4334-5p	2179	GO:0005515(protein binding),GO:0016020(membrane),GO:0016021(integral to membrane),GO:0016477(cell migration),GO:0042098(T cell proliferation)
ENSSSCG00000006736	ssc	396662	CD2	ssc-miR-4334-5p	m8	91	97	0.0205	0.062	-0.029	-0.1075	58	UGUGGAGUUUCUCCACUCCAGGC	|||||||	GUGGGGGCAGUGAGGUCCC	ssc-miR-4334-5p	1156	GO:0004872(receptor activity),GO:0005515(protein binding),GO:0005576(extracellular region),GO:0007155(cell adhesion),GO:0009897(external side of plasma membrane),GO:0009898(internal side of plasma membrane),GO:0016021(integral to membrane),GO:0042803(protein homodimerization activity),GO:0043499(eukaryotic cell surface binding),GO:0046658(anchored to plasma membrane)	04514(Cell adhesion molecules (CAMs)),04640(Hematopoietic cell lineage)
ENSSSCG00000015092	ssc	397455	CD3E	ssc-miR-4334-5p	m8	26	32	0.0205	0.011	-0.035	-0.1645	78	AAGACACUGGCUCCUCUCCAGGC	|||||||	GUGGGGGCAGUGAGGUCCC	ssc-miR-4334-5p	3307		04640(Hematopoietic cell lineage),04660(T cell receptor signaling pathway),05142(Chagas disease (American trypanosomiasis)),05340(Primary immunodeficiency)
ENSSSCG00000006379	ssc	100511130	CD48	ssc-miR-4334-5p	m8	1273	1279	0.036	0.061	-0.029	-0.093	51	ACUACAUCAUCAUCCCUCCAGGG	|||||||	GUGGGGGCAGUGAGGUCCC	ssc-miR-4334-5p	1059		04650(Natural killer cell mediated cytotoxicity)
ENSSSCG00000000653	ssc	397165	CD69	ssc-miR-4334-5p	1a	182	188	0.046	-0.077	-0.019	-0.149	74	AAAAGGGGGAAAAAUUCCAGGAA	||||||	GUGGGGGCAGUGAGGUCCC	ssc-miR-4334-5p	108
ENSSSCG00000008217	ssc	396627	CD8A	ssc-miR-4334-5p	m8	453	459	-0.0415	0.089	0.004	-0.1095	59	AGAGCCCCAGCAAGGCUCCAGGC	|||| |||||||	GUGGGGGCAGU--GAGGUCCC	ssc-miR-4334-5p	1553	GO:0002456(T cell mediated immunity),GO:0005515(protein binding),GO:0007166(cell surface receptor signaling pathway),GO:0009897(external side of plasma membrane),GO:0009986(cell surface),GO:0042803(protein homodimerization activity),GO:0045065(cytotoxic T cell differentiation),GO:0050850(positive regulation of calcium-mediated signaling),GO:0051607(defense response to virus)	04514(Cell adhesion molecules (CAMs)),04612(Antigen processing and presentation),04640(Hematopoietic cell lineage),04660(T cell receptor signaling pathway),05340(Primary immunodeficiency)
ENSSSCG00000004403	ssc	100511111	CDC40	ssc-miR-4334-5p	8mer	918	924	0.00485	-0.039	0.088	-0.25615	91	UGGGUAAAAUCGACACUCCAGGA	|||||||	GUGGGGGCAGUGAGGUCCC	ssc-miR-4334-5p	853		03040(Spliceosome)
ENSSSCG00000013018	ssc	100520358	CDC42BPG	ssc-miR-4334-5p	m8	859	865	-0.0725	0.05	-0.011	-0.1945	85	GGGCACCCCAAGGGUCUCCAGGC	|||||| |||||||	GUGGGGGCAGU-GAGGUCCC	ssc-miR-4334-5p	2032
ENSSSCG00000015961	ssc	100154583	CDCA7	ssc-miR-4334-5p	1a	1186	1192	0.046	-0.052	-0.01	-0.115	61	UUGAAGAAAUUAUAAUCCAGGAA	||||||	GUGGGGGCAGUGAGGUCCC	ssc-miR-4334-5p	3362
ENSSSCG00000008493	ssc	100522073	CEBPZ	ssc-miR-4334-5p	1a	913	919	0.0038	-0.078	-0.027	-0.2002	85	UUAAAGACCUGGUAGUCCAGGAA	||||||	GUGGGGGCAGUGAGGUCCC	ssc-miR-4334-5p	2743	NULL()
ENSSSCG00000006618	ssc	100515828	CELF3	ssc-miR-4334-5p	8mer	1724	1730	0.00485	-0.084	-0.025	-0.41415	99	GAGCCACGACAGGAACUCCAGGA	|||||||	GUGGGGGCAGUGAGGUCCC	ssc-miR-4334-5p	1374	GO:0000166(nucleotide binding),GO:0000381(regulation of alternative nuclear mRNA splicing, via spliceosome),GO:0003676(nucleic acid binding),GO:0003723(RNA binding),GO:0005634(nucleus),GO:0005737(cytoplasm),GO:0007283(spermatogenesis),GO:0008380(RNA splicing),GO:0030317(sperm motility),GO:0048026(positive regulation of nuclear mRNA splicing, via spliceosome)
ENSSSCG00000011604	ssc	100154663	CHCHD4	ssc-miR-4334-5p	8mer	78	84	0.00485	-0.021	-0.057	-0.38315	98	UGCCUUUCAGUCGCUCUCCAGGA	|||||||	GUGGGGGCAGUGAGGUCCC	ssc-miR-4334-5p	1596
ENSSSCG00000014177	ssc	100525390	CHD1	ssc-miR-4334-5p	1a	127	133	0.0249	-0.034	-0.023	-0.1311	68	GUAUUGUUACUUCUUUCCAGGAU	||||||	GUGGGGGCAGUGAGGUCCC	ssc-miR-4334-5p	5661
ENSSSCG00000007045	ssc	397154	CHGB	ssc-miR-4334-5p	m8	301	307	0.036	-0.045	-0.035	-0.205	86	AUAAUAAAGGAUUCUCUCCAGGC	|||||||	GUGGGGGCAGUGAGGUCCC	ssc-miR-4334-5p	2641
ENSSSCG00000015476	ssc	396865	CHI3L1	ssc-miR-4334-5p	m8	255	261	-0.026	0.061	-0.015	-0.141	71	GAGAAUGCCCAGGGACUCCAGGC	||| |||||||	GUGGGGGCAGUGAGGUCCC	ssc-miR-4334-5p	3586	GO:0003824(catalytic activity),GO:0004553(hydrolase activity, hydrolyzing O-glycosyl compounds),GO:0004568(chitinase activity),GO:0005529(),GO:0005576(extracellular region),GO:0005615(extracellular space),GO:0005737(cytoplasm),GO:0005783(endoplasmic reticulum),GO:0005975(carbohydrate metabolic process),GO:0006032(chitin catabolic process),GO:0006954(inflammatory response),GO:0007250(activation of…	00520(Amino sugar and nucleotide sugar metabolism)
ENSSSCG00000006545	ssc	100516491	CHRNB2	ssc-miR-4334-5p	m8	3848	3854	-0.0105	0.06	-0.031	-0.1425	72	CACCGGUCUGGCCCACUCCAGGC	|||||||	GUGGGGGCAGUGAGGUCCC	ssc-miR-4334-5p	1083	GO:0001508(regulation of action potential),GO:0001661(conditioned taste aversion),GO:0001666(response to hypoxia),GO:0004872(receptor activity),GO:0004889(acetylcholine-activated cation-selective channel activity),GO:0005216(ion channel activity),GO:0005230(extracellular ligand-gated ion channel activity),GO:0005515(protein binding),GO:0005886(plasma membrane),GO:0005892(acetylcholine-gated chann…	04080(Neuroactive ligand-receptor interaction)
ENSSSCG00000009839	ssc	100153706	CIT	ssc-miR-4334-5p	m8	1681	1687	-0.057	0.015	0.092	-0.111	60	UGCAUCCCCUCCCUUCUCCAGGG	|||| |||||||	GUGGGGGCAGU--GAGGUCCC	ssc-miR-4334-5p	1649
ENSSSCG00000009839	ssc	100153706	CIT	ssc-miR-4334-5p	m8	2617	2623	-0.0105	-0.035	0.007	-0.1995	85	AUAGGUGACCGAGCUCUCCAGGU	|||||||	GUGGGGGCAGUGAGGUCCC	ssc-miR-4334-5p	1650
ENSSSCG00000006841	ssc	100155876	CLCC1	ssc-miR-4334-5p	1a	2616	2622	0.0249	-0.067	-0.027	-0.1681	79	UAGAACAUAAUACAGUCCAGGAG	||||||	GUGGGGGCAGUGAGGUCCC	ssc-miR-4334-5p	1276
ENSSSCG00000013777	ssc	100514755	CLEC17A	ssc-miR-4334-5p	m8	658	664	0.005	0.006	0.011	-0.139	71	UACUGGUCCUGGGAGCUCCAGGU	|||||||	GUGGGGGCAGUGAGGUCCC	ssc-miR-4334-5p	2910	GO:0005488(binding),GO:0005529(),GO:0005537(mannose binding),GO:0009986(cell surface),GO:0042806(fucose binding)
ENSSSCG00000001711	ssc	100154589	CLIC5	ssc-miR-4334-5p	1a	1964	1970	0.01435	-0.057	-0.025	-0.16665	78	CUUCCUGGUACUUAAUCCAGGAA	||||||	GUGGGGGCAGUGAGGUCCC	ssc-miR-4334-5p	313	GO:0005247(voltage-gated chloride channel activity),GO:0005515(protein binding),GO:0005626(insoluble fraction),GO:0006821(chloride transport),GO:0007605(sensory perception of sound),GO:0008104(protein localization),GO:0015629(actin cytoskeleton),GO:0016020(membrane),GO:0032420(stereocilium),GO:0050885(neuromuscular process controlling balance),GO:0060088(auditory receptor cell stereocilium organi…
ENSSSCG00000001904	ssc	100155768	CLK3	ssc-miR-4334-5p	m8	256	262	-0.026	0.047	-0.032	-0.172	80	UACCAGUGUGUCCGU--CUCCAGGC	|||| |||||||	GUGGGGGCAGUGAGGUCCC	ssc-miR-4334-5p	389	GO:0000166(nucleotide binding),GO:0004672(protein kinase activity),GO:0004674(protein serine/threonine kinase activity),GO:0004713(protein tyrosine kinase activity),GO:0005524(ATP binding),GO:0005634(nucleus),GO:0006468(protein phosphorylation),GO:0016772(transferase activity, transferring phosphorus-containing groups),GO:0018108(peptidyl-tyrosine phosphorylation),GO:0043484(regulation of RNA spl…
ENSSSCG00000002494	ssc	100511700	CLMN	ssc-miR-4334-5p	8mer	532	538	0.0028	0.067	0.021	-0.2192	88	GCACAAAGCUGCCAGCUCCAGGA	|||||||	GUGGGGGCAGUGAGGUCCC	ssc-miR-4334-5p	479	GO:0003779(actin binding),GO:0005515(protein binding),GO:0005737(cytoplasm)
ENSSSCG00000011234	ssc	100511961	CMTM7	ssc-miR-4334-5p	m8	235	241	0.036	0.032	-0.016	-0.109	59	GAAAAGAAAAGCAGCCUCCAGGG	|||||||	GUGGGGGCAGUGAGGUCCC	ssc-miR-4334-5p	1929	GO:0016020(membrane),GO:0016021(integral to membrane)
ENSSSCG00000002799	ssc	100511993	CNOT1	ssc-miR-4334-5p	m8	372	378	0.036	-0.004	-0.003	-0.132	68	CUGGGGAGGGUAUAGCUCCAGGU	|||||||	GUGGGGGCAGUGAGGUCCC	ssc-miR-4334-5p	409		03018(RNA degradation)
ENSSSCG00000006857	ssc	397175	COLL11A1	ssc-miR-4334-5p	1a	766	772	0.046	-0.082	-0.032	-0.167	78	AGUCUUUUUUUAGAUUCCAGGAU	||||||	GUGGGGGCAGUGAGGUCCC	ssc-miR-4334-5p	1252		04510(Focal adhesion),04512(ECM-receptor interaction),04974(Protein digestion and absorption),05146(Amoebiasis)
ENSSSCG00000014560	ssc	100038031	COX8H	ssc-miR-4334-5p	m8	18	24	-0.0415	-0.034	-0.035	-0.2715	92	GCUCCACCGUCACUGCUCCAGGC	|||||| |||||||	GUGGGGGCAGU---GAGGUCCC	ssc-miR-4334-5p	3624		00190(Oxidative phosphorylation),01100(Metabolic pathways),04260(Cardiac muscle contraction),05010(Alzheimer's disease),05012(Parkinson's disease),05016(Huntington's disease)
ENSSSCG00000006135	ssc	100152057	CPNE3	ssc-miR-4334-5p	1a	867	873	0.0249	-0.057	0.03	-0.1011	56	GUUAGGACUGCUUUGUCCAGGAA	||||||	GUGGGGGCAGUGAGGUCCC	ssc-miR-4334-5p	909	GO:0004674(protein serine/threonine kinase activity),GO:0005515(protein binding),GO:0005829(cytosol)
ENSSSCG00000001567	ssc	100152591	CPNE5	ssc-miR-4334-5p	m8	358	364	-0.026	0.109	-0.024	-0.102	56	GGCUGAGCCUCCCUC--CUCCAGGC	||| |||||||	GUGGGGGCAGUGAGGUCCC	ssc-miR-4334-5p	331	GO:0005515(protein binding),GO:0043005(neuron projection),GO:0043025(neuronal cell body)
ENSSSCG00000011978	ssc	100511474	CPOX	ssc-miR-4334-5p	1a	1297	1303	0.03545	-0.124	0.061	-0.12655	66	GUUUUUCAUUUUUUUUCCAGGAU	||||||	GUGGGGGCAGUGAGGUCCC	ssc-miR-4334-5p	1765		00860(Porphyrin and chlorophyll metabolism),01100(Metabolic pathways)
ENSSSCG00000002448	ssc	100157277	CPSF2	ssc-miR-4334-5p	1a	1520	1526	0.0038	-0.086	-0.015	-0.1962	85	GAAUCCUAUAUAUAUUCCAGGAA	||||||	GUGGGGGCAGUGAGGUCCC	ssc-miR-4334-5p	393	GO:0016787(hydrolase activity),NULL()	03015(mRNA surveillance pathway)
ENSSSCG00000006202	ssc	100152780	CSPP1	ssc-miR-4334-5p	m8	3208	3214	-0.026	-0.012	-0.023	-0.222	88	AGGGAACCCACAUCUCUCCAGGC	|||| |||||||	GUGGGGGCAGUGAGGUCCC	ssc-miR-4334-5p	4254
ENSSSCG00000013174	ssc	100519699	CTNND1	ssc-miR-4334-5p	m8	627	633	0.0205	0.001	0.02	-0.1195	63	CUUUGCUCUACUCAUCUCCAGGG	|||||||	GUGGGGGCAGUGAGGUCCC	ssc-miR-4334-5p	1675	GO:0001738(morphogenesis of a polarized epithelium),GO:0005102(receptor binding),GO:0005488(binding),GO:0005515(protein binding),GO:0005624(membrane fraction),GO:0005634(nucleus),GO:0005737(cytoplasm),GO:0005829(cytosol),GO:0005886(plasma membrane),GO:0005911(cell-cell junction),GO:0005913(cell-cell adherens junction),GO:0007155(cell adhesion),GO:0007435(salivary gland morphogenesis),GO:0016337(c…	04520(Adherens junction),04670(Leukocyte transendothelial migration)
ENSSSCG00000009556	ssc	100517912	CUL4A	ssc-miR-4334-5p	m8	1293	1299	0.005	-0.068	-0.031	-0.255	91	CUCUAAGUCCACUGUCUCCAGGU	|||||||	GUGGGGGCAGUGAGGUCCC	ssc-miR-4334-5p	2204	GO:0005515(protein binding),GO:0006511(ubiquitin-dependent protein catabolic process),GO:0007346(regulation of mitotic cell cycle),GO:0031461(cullin-RING ubiquitin ligase complex),GO:0031464(Cul4A-RING ubiquitin ligase complex),GO:0031625(ubiquitin protein ligase binding),GO:0045750(positive regulation of S phase of mitotic cell cycle),GO:0051246(regulation of protein metabolic process),GO:008000…	03420(Nucleotide excision repair),04120(Ubiquitin mediated proteolysis)
ENSSSCG00000007683	ssc	100521258	CUX1	ssc-miR-4334-5p	8mer	899	905	0.0069	0.124	-0.064	-0.2431	90	UUCCUGCAGCAACACCUCCAGGA	|||||||	GUGGGGGCAGUGAGGUCCC	ssc-miR-4334-5p	2585	GO:0006891(intra-Golgi vesicle-mediated transport),GO:0030173(integral to Golgi membrane)
ENSSSCG00000003891	ssc	403326	CYP4A24	ssc-miR-4334-5p	m8	344	350	0.005	0.029	-0.006	-0.133	69	CUCCCUCUCACCUCUCUCCAGGC	|||||||	GUGGGGGCAGUGAGGUCCC	ssc-miR-4334-5p	888		00071(Fatty acid metabolism),00590(Arachidonic acid metabolism),00830(Retinol metabolism),01100(Metabolic pathways),03320(PPAR signaling pathway),04270(Vascular smooth muscle contraction)
ENSSSCG00000003891	ssc	403326	CYP4A24	ssc-miR-4334-5p	8mer	90	96	0.00075	0.107	-0.055	-0.25725	92	GCUGGCACCAGAUCCCUCCAGGA	|||||||	GUGGGGGCAGUGAGGUCCC	ssc-miR-4334-5p	889		00071(Fatty acid metabolism),00590(Arachidonic acid metabolism),00830(Retinol metabolism),01100(Metabolic pathways),03320(PPAR signaling pathway),04270(Vascular smooth muscle contraction)
ENSSSCG00000006940	ssc	100153791	CYR61	ssc-miR-4334-5p	m8	310	316	0.005	-0.076	-0.009	-0.241	90	UAAAAGCGUCGUUUUCUCCAGGC	|||||||	GUGGGGGCAGUGAGGUCCC	ssc-miR-4334-5p	2693	GO:0001558(regulation of cell growth),GO:0001649(osteoblast differentiation),GO:0001934(positive regulation of protein phosphorylation),GO:0002041(intussusceptive angiogenesis),GO:0003181(atrioventricular valve morphogenesis),GO:0003278(apoptotic process involved in heart morphogenesis),GO:0003281(ventricular septum development),GO:0005178(integrin binding),GO:0005515(protein binding),GO:0005520(…
ENSSSCG00000003833	ssc	100037307	DAB1	ssc-miR-4334-5p	8mer	2268	2274	0.00075	-0.01	0.131	-0.18825	83	GGUCCGGCGUCAGUUCUCCAGGA	|||||||	GUGGGGGCAGUGAGGUCCC	ssc-miR-4334-5p	997
ENSSSCG00000009490	ssc	574066	DCT	ssc-miR-4334-5p	m8	1058	1064	0.036	-0.031	0.059	-0.097	54	UUAUAGUGUGGCUCUCUCCAGGU	|||||||	GUGGGGGCAGUGAGGUCCC	ssc-miR-4334-5p	1594	GO:0002052(positive regulation of neuroblast proliferation),GO:0004167(dopachrome isomerase activity),GO:0005737(cytoplasm),GO:0005792(microsome),GO:0005829(cytosol),GO:0006583(melanin biosynthetic process from tyrosine),GO:0008152(metabolic process),GO:0016020(membrane),GO:0016021(integral to membrane),GO:0016491(oxidoreductase activity),GO:0016853(isomerase activity),GO:0021847(ventricular zone…	00350(Tyrosine metabolism),01100(Metabolic pathways),04916(Melanogenesis)
ENSSSCG00000015712	ssc	100153560	DDX18	ssc-miR-4334-5p	1a	1114	1120	0.0249	-0.013	-0.005	-0.0921	51	AUGUAGAAGAAACAGUCCAGGAA	||||||	GUGGGGGCAGUGAGGUCCC	ssc-miR-4334-5p	3176
ENSSSCG00000005729	ssc	100513393	DDX31	ssc-miR-4334-5p	m8	401	407	-0.0105	0.009	-0.001	-0.1635	78	CCUUUAACCUGCCCUCUCCAGGC	|||||||	GUGGGGGCAGUGAGGUCCC	ssc-miR-4334-5p	1190	GO:0000166(nucleotide binding),GO:0003676(nucleic acid binding),GO:0004386(helicase activity),GO:0005524(ATP binding),GO:0008026(ATP-dependent helicase activity),GO:0016787(hydrolase activity)
ENSSSCG00000015097	ssc	100515499	DDX6	ssc-miR-4334-5p	m8	1788	1794	0.005	-0.044	0.1	-0.1	55	GAUGUUUGGCCUGAUCUCCAGGC	|||||||	GUGGGGGCAGUGAGGUCCC	ssc-miR-4334-5p	2800	GO:0000166(nucleotide binding),GO:0000932(cytoplasmic mRNA processing body),GO:0003676(nucleic acid binding),GO:0004386(helicase activity),GO:0005515(protein binding),GO:0005524(ATP binding),GO:0005737(cytoplasm),GO:0008026(ATP-dependent helicase activity),GO:0010494(cytoplasmic stress granule),GO:0016442(RNA-induced silencing complex),GO:0016787(hydrolase activity)	03018(RNA degradation)
ENSSSCG00000006797	ssc	100154003	DENND2D	ssc-miR-4334-5p	1a	316	322	-0.0173	0.03	-0.024	-0.1103	60	CUGUAACCGCCCUCU--UCCAGGAA	||| ||||||	GUGGGGGCAGUGAGGUCCC	ssc-miR-4334-5p	1206
ENSSSCG00000010111	ssc	100157970	DGCR2	ssc-miR-4334-5p	8mer	1896	1902	0.0028	0.039	-0.01	-0.2782	93	UCCUGACCACUUUGUCUCCAGGA	|||||||	GUGGGGGCAGUGAGGUCCC	ssc-miR-4334-5p	2557	GO:0005488(binding),GO:0005515(protein binding)
ENSSSCG00000003114	ssc	100515780	DHX34	ssc-miR-4334-5p	8mer	153	159	0.00075	0.154	-0.044	-0.19925	85	CCCCCAUCGGUCCUGCUCCAGGA	|||||||	GUGGGGGCAGUGAGGUCCC	ssc-miR-4334-5p	556
ENSSSCG00000003114	ssc	100515780	DHX34	ssc-miR-4334-5p	m8	390	396	-0.0415	0.013	-0.002	-0.1915	84	UCUUAGCCGUCCCCU---CUCCAGGC	|||| |||||||	GUGGGGGCAGUGAGGUCCC	ssc-miR-4334-5p	557
ENSSSCG00000003114	ssc	100515780	DHX34	ssc-miR-4334-5p	m8	751	757	0.005	0.04	-0.007	-0.123	64	CGUAAACCAGUUGUUCUCCAGGG	|||||||	GUGGGGGCAGUGAGGUCCC	ssc-miR-4334-5p	558
ENSSSCG00000013401	ssc	664653	DKK3	ssc-miR-4334-5p	m8	79	85	0.0515	0.013	-0.03	-0.1265	66	CCCUAGGUGUGGGCUCUCCAGGC	|||||||	GUGGGGGCAGUGAGGUCCC	ssc-miR-4334-5p	3998
ENSSSCG00000015443	ssc	397129	DLD	ssc-miR-4334-5p	8mer	77	83	0.0069	-0.044	-0.057	-0.4041	98	AGGAAAUGCUCAUAGCUCCAGGA	|||||||	GUGGGGGCAGUGAGGUCCC	ssc-miR-4334-5p	3798		00010(Glycolysis / Gluconeogenesis),00020(Citrate cycle (TCA cycle)),00260(Glycine, serine and threonine metabolism),00280(Valine, leucine and isoleucine degradation),00620(Pyruvate metabolism),01100(Metabolic pathways)
ENSSSCG00000001759	ssc	397613	DNAJA4	ssc-miR-4334-5p	m8	1552	1558	0.005	-0.061	-0.02	-0.237	90	ACAAAUGGACCACAACUCCAGGG	|||||||	GUGGGGGCAGUGAGGUCCC	ssc-miR-4334-5p	180	GO:0005524(ATP binding),GO:0006457(protein folding),GO:0009408(response to heat),GO:0031072(heat shock protein binding),GO:0046872(metal ion binding),GO:0051082(unfolded protein binding)
ENSSSCG00000001759	ssc	397613	DNAJA4	ssc-miR-4334-5p	m8	381	387	-0.0105	0.026	-0.002	-0.1475	73	AGCUCCCUAGCAAACCUCCAGGC	|||||||	GUGGGGGCAGUGAGGUCCC	ssc-miR-4334-5p	181	GO:0005524(ATP binding),GO:0006457(protein folding),GO:0009408(response to heat),GO:0031072(heat shock protein binding),GO:0046872(metal ion binding),GO:0051082(unfolded protein binding)
ENSSSCG00000006217	ssc	100157247	DNAJC5B	ssc-miR-4334-5p	m8	50	56	0.005	0.013	-0.033	-0.176	81	UUGGUUCAGCCAUGUCUCCAGGU	|||||||	GUGGGGGCAGUGAGGUCCC	ssc-miR-4334-5p	1177	GO:0006457(protein folding),GO:0016020(membrane),GO:0031072(heat shock protein binding),GO:0051082(unfolded protein binding)	04141(Protein processing in endoplasmic reticulum)
ENSSSCG00000003807	ssc	406190	DNAJC6	ssc-miR-4334-5p	8mer	438	444	0.011	-0.155	-0.062	-0.516	99	AUGUAAUUUAAAUAACUCCAGGA	|||||||	GUGGGGGCAGUGAGGUCCC	ssc-miR-4334-5p	1123	GO:0005515(protein binding),GO:0016311(dephosphorylation),GO:0016791(phosphatase activity),GO:0031072(heat shock protein binding)	04144(Endocytosis)
ENSSSCG00000016237	ssc	100512141	DOCK10	ssc-miR-4334-5p	8mer	26	32	-0.00335	0.086	-0.066	-0.29335	94	CAGCAUCAGACCCGC--CUCCAGGA	|||| |||||||	GUGGGGGCAGUGAGGUCCC	ssc-miR-4334-5p	3228	GO:0005085(guanyl-nucleotide exchange factor activity),GO:0005515(protein binding),GO:0005525(GTP binding),GO:0005543(phospholipid binding),GO:0051020(GTPase binding)
ENSSSCG00000009650	ssc	100510985	DOCK5	ssc-miR-4334-5p	8mer	62	68	0.00895	0.168	-0.06	-0.19305	84	CGCCUGAGAGCUGGCCUCCAGGA	|||||||	GUGGGGGCAGUGAGGUCCC	ssc-miR-4334-5p	2688
ENSSSCG00000012492	ssc	100517071	DRP2	ssc-miR-4334-5p	m8	127	133	0.0205	0.064	-0.026	-0.1025	56	CCAGAGUUAUUCGAGCUCCAGGC	|||||||	GUGGGGGCAGUGAGGUCCC	ssc-miR-4334-5p	1858
ENSSSCG00000015600	ssc	100525066	DTL	ssc-miR-4334-5p	m8	812	818	0.005	0.01	0.037	-0.109	59	AGCCAGUCCUCAGUUCUCCAGGG	|||||||	GUGGGGGCAGUGAGGUCCC	ssc-miR-4334-5p	3170	GO:0000209(protein polyubiquitination),GO:0004842(ubiquitin-protein ligase activity),GO:0005515(protein binding),GO:0005634(nucleus),GO:0005813(centrosome),GO:0006511(ubiquitin-dependent protein catabolic process),GO:0006513(protein monoubiquitination),GO:0006974(response to DNA damage stimulus),GO:0009411(response to UV),GO:0019985(translesion synthesis),GO:0031464(Cul4A-RING ubiquitin ligase co…
ENSSSCG00000013145	ssc	100517143	DTX4	ssc-miR-4334-5p	m8	2972	2978	0.005	0.015	0.012	-0.129	67	UCUCCCUUCCUGAGUCUCCAGGG	|||||||	GUGGGGGCAGUGAGGUCCC	ssc-miR-4334-5p	1884	GO:0005515(protein binding),GO:0008270(zinc ion binding),GO:0046872(metal ion binding)	04330(Notch signaling pathway)
ENSSSCG00000004678	ssc	397060	DUOX2	ssc-miR-4334-5p	8mer	585	591	-0.0054	0.104	0.03	-0.1814	82	AGAGAAUCCCCUCAGCUCCAGGA	|||| |||||||	GUGGGGGCAGUGAGGUCCC	ssc-miR-4334-5p	1164
ENSSSCG00000016991	ssc	100522469	DUSP1	ssc-miR-4334-5p	m8	37	43	-0.026	0.04	-0.034	-0.181	82	CACAACCCACCGGGACUCCAGGC	|||| |||||||	GUGGGGGCAGU-GAGGUCCC	ssc-miR-4334-5p	2966		04010(MAPK signaling pathway)
ENSSSCG00000001903	ssc	100156966	EDC3	ssc-miR-4334-5p	m8	1937	1943	-0.0105	0.007	-0.017	-0.1815	82	CUUUCCCUCUUUUCUCUCCAGGC	|||||||	GUGGGGGCAGUGAGGUCCC	ssc-miR-4334-5p	562		03018(RNA degradation)
ENSSSCG00000012971	ssc	100526031	EFEMP2	ssc-miR-4334-5p	m8	3559	3565	-0.0415	0.067	0.003	-0.1325	69	AGAGCACCCUGUACUCUCCAGGC	||||| |||||||	GUGGGGGCAGUGAGGUCCC	ssc-miR-4334-5p	1887
ENSSSCG00000001792	ssc	100155652	EFTUD1	ssc-miR-4334-5p	m8	230	236	0.0205	0.077	-0.032	-0.0955	53	AUCUAGAGGAGGUCCCUCCAGGG	|||||||	GUGGGGGCAGUGAGGUCCC	ssc-miR-4334-5p	266		03008(Ribosome biogenesis in eukaryotes)
ENSSSCG00000008208	ssc	100513348	EIF2AK3	ssc-miR-4334-5p	8mer	630	636	0.0069	-0.053	-0.006	-0.3621	97	UUUUUGUACUUUUACCUCCAGGA	|||||||	GUGGGGGCAGUGAGGUCCC	ssc-miR-4334-5p	1514		04141(Protein processing in endoplasmic reticulum),05160(Hepatitis C)
ENSSSCG00000013592	ssc	100337681	ELAVL1	ssc-miR-4334-5p	m8	720	726	0.005	0.042	0.009	-0.105	57	AGAGUCAGACCUAAGCUCCAGGC	|||||||	GUGGGGGCAGUGAGGUCCC	ssc-miR-4334-5p	3145
ENSSSCG00000012279	ssc	100522002	ELK1	ssc-miR-4334-5p	m8	907	913	-0.0415	0.043	0.045	-0.1145	61	CCCCCCCAGCCAGUACUCCAGGU	||||| |||||||	GUGGGGGCAGU----GAGGUCCC	ssc-miR-4334-5p	1794		04010(MAPK signaling pathway),04012(ErbB signaling pathway),04510(Focal adhesion),04910(Insulin signaling pathway),04912(GnRH signaling pathway),05020(Prion diseases),05140(Leishmaniasis),05213(Endometrial cancer)
ENSSSCG00000009613	ssc	100157264	EPB49	ssc-miR-4334-5p	m8	312	318	-0.1035	0.114	-0.009	-0.1595	77	CCCACCCCCCACCACCUCCAGGU	||||||| |||||||	GUGGGGGCAGU--GAGGUCCC	ssc-miR-4334-5p	1579
ENSSSCG00000003527	ssc	100519549	EPHB2	ssc-miR-4334-5p	8mer	1024	1030	0.0028	-0.051	0.054	-0.3042	95	GAGGACCUGAUCCUUCUCCAGGA	|||||||	GUGGGGGCAGUGAGGUCCC	ssc-miR-4334-5p	520		04360(Axon guidance)
ENSSSCG00000007673	ssc	397249	EPO	ssc-miR-4334-5p	m8	130	136	-0.026	0.07	-0.025	-0.142	72	CCUGUCCCAUGGACACUCCAGGG	||| |||||||	GUGGGGGCAGU--GAGGUCCC	ssc-miR-4334-5p	1749		04060(Cytokine-cytokine receptor interaction),04630(Jak-STAT signaling pathway),04640(Hematopoietic cell lineage)
ENSSSCG00000007673	ssc	397249	EPO	ssc-miR-4334-5p	m8	408	414	0.005	-0.05	-0.024	-0.23	89	GGCAAGCCAUGAAUUCUCCAGGU	|||||||	GUGGGGGCAGUGAGGUCCC	ssc-miR-4334-5p	1750		04060(Cytokine-cytokine receptor interaction),04630(Jak-STAT signaling pathway),04640(Hematopoietic cell lineage)
ENSSSCG00000015827	ssc	100233180	ERLIN2	ssc-miR-4334-5p	m8	246	252	0.005	0.017	-0.029	-0.168	79	GGUUAGACCUUUGACCUCCAGGC	|||||||	GUGGGGGCAGUGAGGUCCC	ssc-miR-4334-5p	3738	GO:0005515(protein binding),GO:0005737(cytoplasm),GO:0005783(endoplasmic reticulum),GO:0005789(endoplasmic reticulum membrane),GO:0005886(plasma membrane),GO:0030433(ER-associated protein catabolic process)
ENSSSCG00000009407	ssc	397127	ESD	ssc-miR-4334-5p	m8	23	29	0.0205	0.043	-0.035	-0.1325	69	CAGAUAAGAGACGCCCUCCAGGG	|||||||	GUGGGGGCAGUGAGGUCCC	ssc-miR-4334-5p	2525
ENSSSCG00000009680	ssc	100152703	EXTL3	ssc-miR-4334-5p	8mer	729	735	0.0028	0.129	0.055	-0.1232	65	CAGCUUGUCCUCUCGCUCCAGGA	|||||||	GUGGGGGCAGUGAGGUCCC	ssc-miR-4334-5p	1851		00534(Glycosaminoglycan biosynthesis - heparan sulfate),01100(Metabolic pathways)
ENSSSCG00000003877	ssc	100518974	FAF1	ssc-miR-4334-5p	m8	1615	1621	-0.026	0.032	0.006	-0.149	74	UGGCCCCAGGCGUCUCUCCAGGG	|||| |||||||	GUGGGGGCAGU---GAGGUCCC	ssc-miR-4334-5p	1280
ENSSSCG00000014057	ssc	100523721	FAF2	ssc-miR-4334-5p	8mer	1647	1653	0.0028	-0.067	0.173	-0.2012	86	CGUCUACAGCACCAUCUCCAGGA	|||||||	GUGGGGGCAGUGAGGUCCC	ssc-miR-4334-5p	2875	GO:0005515(protein binding),GO:0031625(ubiquitin protein ligase binding),GO:0034098(Cdc48p-Npl4p-Ufd1p AAA ATPase complex),GO:0043130(ubiquitin binding)
ENSSSCG00000011478	ssc	100516512	FAM107A	ssc-miR-4334-5p	m8	195	201	0.005	0.008	-0.019	-0.167	78	CCGGGAGCUCCUGAACUCCAGGC	|||||||	GUGGGGGCAGUGAGGUCCC	ssc-miR-4334-5p	1645	GO:0001558(regulation of cell growth),GO:0005634(nucleus)
ENSSSCG00000008873	ssc	100515440	FAM198B	ssc-miR-4334-5p	1a	2825	2831	0.046	-0.061	-0.006	-0.12	63	AAUAUGAAUGGAAAGUCCAGGAA	||||||	GUGGGGGCAGUGAGGUCCC	ssc-miR-4334-5p	1834	NULL()
ENSSSCG00000009512	ssc	100158183	FARP1	ssc-miR-4334-5p	8mer	1644	1650	0.0069	0.097	-0.003	-0.2091	87	UCAGUGAGCUUCUCCCUCCAGGA	|||||||	GUGGGGGCAGUGAGGUCCC	ssc-miR-4334-5p	2586	GO:0005515(protein binding),GO:0005543(phospholipid binding),GO:0010923(negative regulation of phosphatase activity)
ENSSSCG00000008101	ssc	100517582	FBLN7	ssc-miR-4334-5p	m8	91	97	-0.0725	0.153	-0.029	-0.1095	59	CCUGCCUGCCCGUCCCUCCAGGU	|||||| |||||||	GUGGGGGCAGUGAGGUCCC	ssc-miR-4334-5p	2163	GO:0005509(calcium ion binding),GO:0005515(protein binding)
ENSSSCG00000003420	ssc	100524148	FBXO6	ssc-miR-4334-5p	m8	121	127	-0.0105	0.087	-0.026	-0.1105	60	AGCACCAAGGGUCACCUCCAGGC	|||||||	GUGGGGGCAGUGAGGUCCC	ssc-miR-4334-5p	467		04141(Protein processing in endoplasmic reticulum)
ENSSSCG00000000156	ssc	100155281	FBXO7	ssc-miR-4334-5p	m8	146	152	0.036	0.04	-0.024	-0.109	59	UAGAUACAUUUAAAGCUCCAGGG	|||||||	GUGGGGGCAGUGAGGUCCC	ssc-miR-4334-5p	32	GO:0005515(protein binding),GO:0031647(regulation of protein stability),GO:0043234(protein complex)
ENSSSCG00000014390	ssc	100511554	FCHSD1	ssc-miR-4334-5p	8mer	1386	1392	0.011	0.118	0.084	-0.097	54	CUGGCUCUGCAGAGGCUCCAGGA	|||||||	GUGGGGGCAGUGAGGUCCC	ssc-miR-4334-5p	3474	GO:0005515(protein binding)
ENSSSCG00000014390	ssc	100511554	FCHSD1	ssc-miR-4334-5p	m8	724	730	-0.026	0.029	0.029	-0.129	67	CCUGAGACCGUGCAACUCCAGGU	|||| |||||||	GUGGGGGCAGU--GAGGUCCC	ssc-miR-4334-5p	3475	GO:0005515(protein binding)
ENSSSCG00000007052	ssc	100157961	FERMT1	ssc-miR-4334-5p	m8	2241	2247	0.067	-0.062	0.031	-0.125	65	AUGUUAAUGAAGAAUCUCCAGGC	|||||||	GUGGGGGCAGUGAGGUCCC	ssc-miR-4334-5p	2300	GO:0005488(binding),GO:0005515(protein binding),GO:0005543(phospholipid binding),GO:0005829(cytosol),GO:0005925(focal adhesion),GO:0007155(cell adhesion),GO:0030054(cell junction),GO:0031941(filamentous actin),GO:0043616(keratinocyte proliferation),GO:0051546(keratinocyte migration),GO:0090162(establishment of epithelial cell polarity)
ENSSSCG00000003644	ssc	396986	FHL3	ssc-miR-4334-5p	8mer	110	116	-0.00745	0.11	-0.051	-0.25845	92	GGGGUUCCCCCUAGGCUCCAGGA	||||| |||||||	GUGGGGGCAGUGAGGUCCC	ssc-miR-4334-5p	538	GO:0008270(zinc ion binding),GO:0046872(metal ion binding)
ENSSSCG00000003644	ssc	396986	FHL3	ssc-miR-4334-5p	m8	153	159	-0.0105	-0.037	-0.023	-0.2315	89	AUCCCCAAUCUGGUACUCCAGGC	|||||||	GUGGGGGCAGUGAGGUCCC	ssc-miR-4334-5p	539	GO:0008270(zinc ion binding),GO:0046872(metal ion binding)
ENSSSCG00000003644	ssc	396986	FHL3	ssc-miR-4334-5p	8mer	38	44	0.0028	0.14	-0.064	-0.2312	89	CCUCCCAUACCAGGGCUCCAGGA	|||||||	GUGGGGGCAGUGAGGUCCC	ssc-miR-4334-5p	540	GO:0008270(zinc ion binding),GO:0046872(metal ion binding)
ENSSSCG00000012969	ssc	100525557	FIBP	ssc-miR-4334-5p	m8	3703	3709	0.005	0.075	-0.009	-0.09	50	ACAGCUGCCACCUGCCUCCAGGU	|||||||	GUGGGGGCAGUGAGGUCCC	ssc-miR-4334-5p	2338
ENSSSCG00000015590	ssc	100217398	FLVCR1	ssc-miR-4334-5p	m8	1427	1433	-0.026	-0.099	0.073	-0.213	87	AGCCUCCCUGUAAAUCUCCAGGU	||| |||||||	GUGGGGGCAGU--GAGGUCCC	ssc-miR-4334-5p	3965	GO:0001701(in utero embryonic development),GO:0004872(receptor activity),GO:0005515(protein binding),GO:0015232(heme transporter activity),GO:0015886(heme transport),GO:0016021(integral to membrane),GO:0030218(erythrocyte differentiation),GO:0035108(limb morphogenesis),GO:0035264(multicellular organism growth),GO:0042733(embryonic digit morphogenesis),GO:0046620(regulation of organ growth),GO:004…
ENSSSCG00000005689	ssc	100154729	FNBP1	ssc-miR-4334-5p	8mer	1847	1853	0.0028	-0.019	0.11	-0.2162	88	GGGGUGGCCAGAUGUCUCCAGGA	|||||||	GUGGGGGCAGUGAGGUCCC	ssc-miR-4334-5p	1040	GO:0005515(protein binding),GO:0042802(identical protein binding)
ENSSSCG00000002281	ssc	100512293	FNTB	ssc-miR-4334-5p	8mer	488	494	0.0028	-0.105	0.014	-0.3982	98	CCACCAAAAUGAAUUCUCCAGGA	|||||||	GUGGGGGCAGUGAGGUCCC	ssc-miR-4334-5p	434
ENSSSCG00000002281	ssc	100512293	FNTB	ssc-miR-4334-5p	m8	999	1005	-0.0105	-0.036	0.054	-0.1535	75	UUCCCAUCCUACCCACUCCAGGC	|||||||	GUGGGGGCAGUGAGGUCCC	ssc-miR-4334-5p	435
ENSSSCG00000001619	ssc	100153907	FOXP4	ssc-miR-4334-5p	8mer	1429	1435	-0.0095	0.184	-0.013	-0.1485	74	CUCCAAACCCCCCCC-CUCCAGGA	|||||| |||||||	GUGGGGGCAGUGAGGUCCC	ssc-miR-4334-5p	225
ENSSSCG00000005027	ssc	100157790	FRMD6	ssc-miR-4334-5p	m8	1266	1272	0.036	-0.058	0.078	-0.105	57	UUUUCUUUUAAAGUUCUCCAGGU	|||||||	GUGGGGGCAGUGAGGUCCC	ssc-miR-4334-5p	1062
ENSSSCG00000001624	ssc	100153876	FRS3	ssc-miR-4334-5p	m8	178	184	-0.088	0.063	-0.023	-0.209	87	ACUGAGUCUCCCCGU--CUCCAGGC	|||||| |||||||	GUGGGGGCAGUGAGGUCCC	ssc-miR-4334-5p	320		04740(Olfactory transduction),04744(Phototransduction)
ENSSSCG00000016592	ssc	733598	FSCN3	ssc-miR-4334-5p	8mer	35	41	0.0028	-0.067	-0.064	-0.4382	99	ACGGAAAUCCAGAUUCUCCAGGA	|||||||	GUGGGGGCAGUGAGGUCCC	ssc-miR-4334-5p	3210	GO:0005737(cytoplasm),GO:0030674(protein binding, bridging),GO:0051015(actin filament binding)
ENSSSCG00000013328	ssc	396895	FSHB	ssc-miR-4334-5p	8mer	136	142	0.011	0.085	-0.047	-0.261	92	CCUGUGGAGGAGGAGCUCCAGGA	|||||||	GUGGGGGCAGUGAGGUCCC	ssc-miR-4334-5p	3668	GO:0005179(hormone activity),GO:0005576(extracellular region)	04080(Neuroactive ligand-receptor interaction),04912(GnRH signaling pathway)
ENSSSCG00000013328	ssc	396895	FSHB	ssc-miR-4334-5p	m8	969	975	0.036	0.038	-0.004	-0.091	50	CUCCUGCAAAACUCCCUCCAGGU	|||||||	GUGGGGGCAGUGAGGUCCC	ssc-miR-4334-5p	3669	GO:0005179(hormone activity),GO:0005576(extracellular region)	04080(Neuroactive ligand-receptor interaction),04912(GnRH signaling pathway)
ENSSSCG00000014293	ssc	100525565	FSTL4	ssc-miR-4334-5p	m8	951	957	0.005	-0.021	-0.03	-0.207	86	CUGCGGAAUAGCCAUCUCCAGGC	|||||||	GUGGGGGCAGUGAGGUCCC	ssc-miR-4334-5p	3505	NULL()
ENSSSCG00000012817	ssc	396564	FUNDC2	ssc-miR-4334-5p	8mer	53	59	0.00075	0.194	-0.061	-0.17625	81	ACGGCAGCCGCUCCGCUCCAGGA	|||||||	GUGGGGGCAGUGAGGUCCC	ssc-miR-4334-5p	2666	GO:0005739(mitochondrion)
ENSSSCG00000011060	ssc	396929	GAD2	ssc-miR-4334-5p	8mer	2090	2096	-0.0054	0.022	0.169	-0.1244	65	ACAGACCCCUCUCCACUCCAGGA	||||| |||||||	GUGGGGGCAGU-GAGGUCCC	ssc-miR-4334-5p	1979	GO:0000139(Golgi membrane),GO:0003824(catalytic activity),GO:0004351(glutamate decarboxylase activity),GO:0005515(protein binding),GO:0005737(cytoplasm),GO:0005794(Golgi apparatus),GO:0005829(cytosol),GO:0005886(plasma membrane),GO:0016020(membrane),GO:0016023(cytoplasmic membrane-bounded vesicle),GO:0016829(lyase activity),GO:0016831(carboxy-lyase activity),GO:0019752(carboxylic acid metabolic p…	00250(Alanine, aspartate and glutamate metabolism),00410(beta-Alanine metabolism),00430(Taurine and hypotaurine metabolism),00650(Butanoate metabolism),01100(Metabolic pathways),04940(Type I diabetes mellitus)
ENSSSCG00000008486	ssc	399536	GALM	ssc-miR-4334-5p	m8	178	184	0.005	0	-0.021	-0.177	81	UUUCCCAAUGACUGACUCCAGGC	|||||||	GUGGGGGCAGUGAGGUCCC	ssc-miR-4334-5p	1901	GO:0003824(catalytic activity),GO:0004034(aldose 1-epimerase activity),GO:0005737(cytoplasm),GO:0005975(carbohydrate metabolic process),GO:0016853(isomerase activity),GO:0019318(hexose metabolic process),GO:0030246(carbohydrate binding)	00010(Glycolysis / Gluconeogenesis)
ENSSSCG00000017072	ssc	100511419	GALNT10	ssc-miR-4334-5p	8mer	2570	2576	0.0028	-0.004	0.13	-0.1812	82	UGGAAAACCACCUGUCUCCAGGA	|||||||	GUGGGGGCAGUGAGGUCCC	ssc-miR-4334-5p	3141	GO:0004653(polypeptide N-acetylgalactosaminyltransferase activity),GO:0005529(),GO:0005794(Golgi apparatus),GO:0006493(protein O-linked glycosylation),GO:0016020(membrane),GO:0016021(integral to membrane),GO:0016740(transferase activity),GO:0016757(transferase activity, transferring glycosyl groups)	00512(Mucin type O-Glycan biosynthesis),01100(Metabolic pathways)
ENSSSCG00000002306	ssc	100513992	GALNTL1	ssc-miR-4334-5p	m8	995	1001	-0.026	0.037	0.053	-0.097	54	AGCCUCCCUUAAGCACUCCAGGC	||| |||||||	GUGGGGGCAGU--GAGGUCCC	ssc-miR-4334-5p	507		00512(Mucin type O-Glycan biosynthesis),01100(Metabolic pathways)
ENSSSCG00000004729	ssc	100513637	GANC	ssc-miR-4334-5p	8mer	1369	1375	0.0028	0.015	0.032	-0.2602	92	UACUCUUGCCUCAGACUCCAGGA	|||||||	GUGGGGGCAGUGAGGUCCC	ssc-miR-4334-5p	839	GO:0003824(catalytic activity),GO:0004553(hydrolase activity, hydrolyzing O-glycosyl compounds),GO:0004558(alpha-glucosidase activity),GO:0005975(carbohydrate metabolic process),GO:0030246(carbohydrate binding)	00052(Galactose metabolism),00500(Starch and sucrose metabolism),01100(Metabolic pathways)
ENSSSCG00000013938	ssc	100518418	GATAD2A	ssc-miR-4334-5p	8mer	2766	2772	0.00895	0.015	0.033	-0.25305	91	UCAAGAGUGGCUUUUCUCCAGGA	|||||||	GUGGGGGCAGUGAGGUCCC	ssc-miR-4334-5p	2775
ENSSSCG00000004764	ssc	100153745	GCHFR	ssc-miR-4334-5p	8mer	331	337	0.0069	0.14	-0.024	-0.1871	83	CGCCGCAUGGCAUGGCUCCAGGA	|||||||	GUGGGGGCAGUGAGGUCCC	ssc-miR-4334-5p	1076	GO:0005515(protein binding),GO:0005634(nucleus),GO:0005737(cytoplasm),GO:0009890(negative regulation of biosynthetic process),GO:0030425(dendrite),GO:0031965(nuclear membrane),GO:0042470(melanosome)
ENSSSCG00000017343	ssc	396562	GFAP	ssc-miR-4334-5p	m8	1383	1389	-0.0105	0.061	-0.019	-0.1295	67	GGCUAAGAGGGCCCACUCCAGGC	|||||||	GUGGGGGCAGUGAGGUCCC	ssc-miR-4334-5p	3793
ENSSSCG00000010345	ssc	100156458	GHITM	ssc-miR-4334-5p	1a	674	680	0.0249	-0.038	0.016	-0.0961	53	ACAUUGUUAGGAGAGUCCAGGAU	||||||	GUGGGGGCAGUGAGGUCCC	ssc-miR-4334-5p	1496
ENSSSCG00000002802	ssc	100512472	GINS3	ssc-miR-4334-5p	8mer	515	521	0.00485	-0.072	0.018	-0.35915	97	AUUUCCAAAAACUGUCUCCAGGA	|||||||	GUGGGGGCAGUGAGGUCCC	ssc-miR-4334-5p	584
ENSSSCG00000015733	ssc	100520334	GLI2	ssc-miR-4334-5p	1a	429	435	0.0249	-0.048	-0.001	-0.1231	64	UGGAUAGUCUUCUAAUCCAGGAA	||||||	GUGGGGGCAGUGAGGUCCC	ssc-miR-4334-5p	3124	GO:0000122(negative regulation of transcription from RNA polymerase II promoter),GO:0001501(skeletal system development),GO:0001649(osteoblast differentiation),GO:0001701(in utero embryonic development),GO:0001822(kidney development),GO:0002009(morphogenesis of an epithelium),GO:0002076(osteoblast development),GO:0003676(nucleic acid binding),GO:0003677(DNA binding),GO:0003682(chromatin binding),…	04340(Hedgehog signaling pathway),05200(Pathways in cancer),05217(Basal cell carcinoma)
ENSSSCG00000013473	ssc	100518537	GNA15	ssc-miR-4334-5p	m8	334	340	-0.088	0.048	-0.007	-0.208	87	UCUUAGGACCCCCAC--CUCCAGGU	|||||| |||||||	GUGGGGGCAGUGAGGUCCC	ssc-miR-4334-5p	3801	GO:0000166(nucleotide binding),GO:0004871(signal transducer activity),GO:0005525(GTP binding),GO:0006471(protein ADP-ribosylation),GO:0007165(signal transduction),GO:0007186(G-protein coupled receptor signaling pathway),GO:0007200(activation of phospholipase C activity by G-protein coupled receptor protein signaling pathway coupled to IP3 second messenger),GO:0007204(elevation of cytosolic calciu…	04020(Calcium signaling pathway),05142(Chagas disease (American trypanosomiasis)),05146(Amoebiasis)
ENSSSCG00000012291	ssc	100511851	GPKOW	ssc-miR-4334-5p	m8	390	396	0.036	-0.024	-0.002	-0.151	74	GAAUUUCUCUGGUUGCUCCAGGU	|||||||	GUGGGGGCAGUGAGGUCCC	ssc-miR-4334-5p	2097	GO:0003676(nucleic acid binding),GO:0005515(protein binding),GO:0005634(nucleus)
ENSSSCG00000011888	ssc	100522832	GPR156	ssc-miR-4334-5p	1a	32	38	0.0249	0.004	-0.03	-0.1001	55	GGCCAUAGAUUUCUGUCCAGGAC	||||||	GUGGGGGCAGUGAGGUCCC	ssc-miR-4334-5p	2500		04080(Neuroactive ligand-receptor interaction)
ENSSSCG00000010727	ssc	100154833	GPR26	ssc-miR-4334-5p	8mer	2751	2757	0.0069	0.056	-0.012	-0.2591	92	GCUCAGUUUCUAGACCUCCAGGA	|||||||	GUGGGGGCAGUGAGGUCCC	ssc-miR-4334-5p	2536
ENSSSCG00000015144	ssc	100512979	GRAMD1B	ssc-miR-4334-5p	8mer	1822	1828	0.00485	-0.017	0.177	-0.14515	73	GGUCCUUAUACUCCUCUCCAGGA	|||||||	GUGGGGGCAGUGAGGUCCC	ssc-miR-4334-5p	3876
ENSSSCG00000015144	ssc	100512979	GRAMD1B	ssc-miR-4334-5p	m8	355	361	0.036	0.013	-0.005	-0.117	62	GUGGUGGAAAAAAGUCUCCAGGG	|||||||	GUGGGGGCAGUGAGGUCCC	ssc-miR-4334-5p	3877
ENSSSCG00000001931	ssc	100158151	GRAMD2	ssc-miR-4334-5p	m8	41	47	0.0205	0.017	-0.033	-0.1565	76	CCUCUAAGAAGACGACUCCAGGU	|||||||	GUGGGGGCAGUGAGGUCCC	ssc-miR-4334-5p	485
ENSSSCG00000003154	ssc	574064	GYS1	ssc-miR-4334-5p	8mer	3328	3334	0.0069	-0.035	0.186	-0.1521	75	AUCCAGGAAGUGGUUCUCCAGGA	|||||||	GUGGGGGCAGUGAGGUCCC	ssc-miR-4334-5p	348		00500(Starch and sucrose metabolism),04910(Insulin signaling pathway)
ENSSSCG00000003154	ssc	574064	GYS1	ssc-miR-4334-5p	8mer	3804	3810	0.0028	0.077	0.104	-0.1262	66	UCUCACAACCUUACGCUCCAGGA	|||||||	GUGGGGGCAGUGAGGUCCC	ssc-miR-4334-5p	349		00500(Starch and sucrose metabolism),04910(Insulin signaling pathway)
ENSSSCG00000014362	ssc	397564	HBEGF	ssc-miR-4334-5p	m8	325	331	0.005	0.054	-0.014	-0.116	62	UUAAAAUGCCAUGUGCUCCAGGG	|||||||	GUGGGGGCAGUGAGGUCCC	ssc-miR-4334-5p	3961	GO:0005154(epidermal growth factor receptor binding),GO:0005515(protein binding),GO:0005576(extracellular region),GO:0005615(extracellular space),GO:0005886(plasma membrane),GO:0005887(integral to plasma membrane),GO:0007173(epidermal growth factor receptor signaling pathway),GO:0008016(regulation of heart contraction),GO:0008083(growth factor activity),GO:0008201(heparin binding),GO:0009986(cell…	04012(ErbB signaling pathway),04912(GnRH signaling pathway)
ENSSSCG00000003601	ssc	387287	HCRTR1	ssc-miR-4334-5p	8mer	20	26	-0.00335	-0.016	-0.067	-0.39635	98	GGGCCAUCCCGGUGGCUCCAGGA	|||| |||||||	GUGGGGGCAGU-GAGGUCCC	ssc-miR-4334-5p	775		04080(Neuroactive ligand-receptor interaction)
ENSSSCG00000015607	ssc	100512733	HHAT	ssc-miR-4334-5p	m8	293	299	-0.026	0.07	-0.01	-0.127	66	CCAGUCCCAAGGGCCCUCCAGGU	||| |||||||	GUGGGGGCAGU--GAGGUCCC	ssc-miR-4334-5p	3507	GO:0007224(smoothened signaling pathway),GO:0016020(membrane),GO:0016021(integral to membrane),GO:0016409(palmitoyltransferase activity),GO:0018345(protein palmitoylation)
ENSSSCG00000015607	ssc	100512733	HHAT	ssc-miR-4334-5p	m8	81	87	0.005	0.055	-0.03	-0.131	68	GAACUCCAAGGUAACCUCCAGGG	|||||||	GUGGGGGCAGUGAGGUCCC	ssc-miR-4334-5p	3508	GO:0007224(smoothened signaling pathway),GO:0016020(membrane),GO:0016021(integral to membrane),GO:0016409(palmitoyltransferase activity),GO:0018345(protein palmitoylation)
ENSSSCG00000009682	ssc	100153880	HMBOX1	ssc-miR-4334-5p	1a	273	279	0.0249	-0.018	-0.012	-0.1041	57	GCUCUGUCUUAGCAUUCCAGGAA	||||||	GUGGGGGCAGUGAGGUCCC	ssc-miR-4334-5p	1680
ENSSSCG00000010523	ssc	100153961	HOGA1	ssc-miR-4334-5p	m8	112	118	0.0205	0.05	-0.027	-0.1175	62	UUUCUCGCUUCAGUCCUCCAGGU	|||||||	GUGGGGGCAGUGAGGUCCC	ssc-miR-4334-5p	1992
ENSSSCG00000014113	ssc	100511070	HOMER1	ssc-miR-4334-5p	8mer	109	115	0.0069	-0.012	-0.051	-0.3661	97	AUUUGAAUAUCACUCCUCCAGGA	|||||||	GUGGGGGCAGUGAGGUCCC	ssc-miR-4334-5p	2903	GO:0003009(skeletal muscle contraction),GO:0005515(protein binding),GO:0005624(membrane fraction),GO:0005737(cytoplasm),GO:0005886(plasma membrane),GO:0014069(postsynaptic density),GO:0019717(synaptosome),GO:0030018(Z disc),GO:0032236(positive regulation of calcium ion transport via store-operated calcium channel activity),GO:0043034(costamere),GO:0044325(ion channel binding),GO:0048741(skeletal …
ENSSSCG00000015979	ssc	100152793	HOXD13	ssc-miR-4334-5p	m8	1361	1367	0.067	0.033	-0.031	-0.092	51	UCUGGUCUCUGAAACCUCCAGGC	|||||||	GUGGGGGCAGUGAGGUCCC	ssc-miR-4334-5p	2872
ENSSSCG00000015979	ssc	100152793	HOXD13	ssc-miR-4334-5p	m8	266	272	0.036	0.024	-0.013	-0.114	61	AUGUUCUGUUUCUCCCUCCAGGC	|||||||	GUGGGGGCAGUGAGGUCCC	ssc-miR-4334-5p	2873
ENSSSCG00000010534	ssc	100049672	HPS1	ssc-miR-4334-5p	m8	47	53	-0.0725	0.054	-0.033	-0.2125	87	CCUGUGCCCCCUGUUCUCCAGGC	||||| |||||||	GUGGGGGCAGUGAGGUCCC	ssc-miR-4334-5p	1551	GO:0005515(protein binding),GO:0006996(organelle organization),GO:0007596(blood coagulation),GO:0016023(cytoplasmic membrane-bounded vesicle),GO:0030318(melanocyte differentiation),GO:0032816(positive regulation of natural killer cell activation),GO:0033299(secretion of lysosomal enzymes),GO:0043473(pigmentation),GO:0046983(protein dimerization activity),GO:0048069(eye pigmentation)
ENSSSCG00000014626	ssc	396998	HPX	ssc-miR-4334-5p	m8	23	29	-0.0105	-0.036	-0.035	-0.2425	90	CUGGCCCAGCUCCUCCUCCAGGC	|||||||	GUGGGGGCAGUGAGGUCCC	ssc-miR-4334-5p	2874
ENSSSCG00000009616	ssc	397617	HR	ssc-miR-4334-5p	m8	907	913	-0.057	-0.005	-0.014	-0.237	90	AAGGCUCCCCACAAACUCCAGGC	|||| |||||||	GUGGGGGCAGU-GAGGUCCC	ssc-miR-4334-5p	1935	GO:0003714(transcription corepressor activity),GO:0005515(protein binding),GO:0016604(nuclear body),GO:0045892(negative regulation of transcription, DNA-dependent)
ENSSSCG00000002777	ssc	396948	HSD11B2	ssc-miR-4334-5p	m8	169	175	-0.026	0.061	-0.022	-0.148	73	AGCUUCCCACUGAACCUCCAGGC	||| |||||||	GUGGGGGCAGU--GAGGUCCC	ssc-miR-4334-5p	773		00140(Steroid hormone biosynthesis),01100(Metabolic pathways),04960(Aldosterone-regulated sodium reabsorption)
ENSSSCG00000001701	ssc	396742	HSPCB	ssc-miR-4334-5p	m8	3904	3910	-0.0725	0.131	-0.003	-0.1055	58	CCCCUCGACCCCGCC-CUCCAGGU	||||| |||||||	GUGGGGGCAGUGAGGUCCC	ssc-miR-4334-5p	304		04141(Protein processing in endoplasmic reticulum),04612(Antigen processing and presentation),04621(NOD-like receptor signaling pathway),04914(Progesterone-mediated oocyte maturation),05200(Pathways in cancer),05215(Prostate cancer)
ENSSSCG00000001701	ssc	396742	HSPCB	ssc-miR-4334-5p	8mer	4216	4222	0.0028	0.239	-0.059	-0.1272	66	CCGCUCCAGCGGCGCCUCCAGGA	|||||||	GUGGGGGCAGUGAGGUCCC	ssc-miR-4334-5p	305		04141(Protein processing in endoplasmic reticulum),04612(Antigen processing and presentation),04621(NOD-like receptor signaling pathway),04914(Progesterone-mediated oocyte maturation),05200(Pathways in cancer),05215(Prostate cancer)
ENSSSCG00000015106	ssc	100516870	HYOU1	ssc-miR-4334-5p	8mer	715	721	0.0028	0.001	0.053	-0.2532	91	GAAAUCCAGCUGCCUCUCCAGGA	|||||||	GUGGGGGCAGUGAGGUCCC	ssc-miR-4334-5p	3306	GO:0000166(nucleotide binding),GO:0000902(cell morphogenesis),GO:0005524(ATP binding)	04141(Protein processing in endoplasmic reticulum)
ENSSSCG00000007227	ssc	100522839	ID1	ssc-miR-4334-5p	m8	34	40	-0.057	0.162	-0.034	-0.09	50	CUGCGGACCCCAGCCCUCCAGGG	|||| |||||||	GUGGGGGCAGUGAGGUCCC	ssc-miR-4334-5p	1508		04350(TGF-beta signaling pathway)
ENSSSCG00000001852	ssc	100155880	IDH2	ssc-miR-4334-5p	m8	125	131	0.0205	0.021	-0.026	-0.1455	73	CCUCUUAGGAGGCCUCUCCAGGG	|||||||	GUGGGGGCAGUGAGGUCCC	ssc-miR-4334-5p	651	GO:0000287(magnesium ion binding),GO:0004450(isocitrate dehydrogenase (NADP+) activity),GO:0005739(mitochondrion),GO:0005743(mitochondrial inner membrane),GO:0006097(glyoxylate cycle),GO:0006099(tricarboxylic acid cycle),GO:0006102(isocitrate metabolic process),GO:0006103(2-oxoglutarate metabolic process),GO:0016491(oxidoreductase activity),GO:0016616(oxidoreductase activity, acting on the CH-OH …	00020(Citrate cycle (TCA cycle)),00480(Glutathione metabolism),01100(Metabolic pathways),04146(Peroxisome)
ENSSSCG00000015652	ssc	397106	IL10	ssc-miR-4334-5p	1a	30	36	0.0249	0	-0.03	-0.1041	57	ACCAAAGAAAAACCUUCCAGGAU	||||||	GUGGGGGCAGUGAGGUCCC	ssc-miR-4334-5p	3056	GO:0002237(response to molecule of bacterial origin),GO:0002740(negative regulation of cytokine secretion involved in immune response),GO:0002875(negative regulation of chronic inflammatory response to antigenic stimulus),GO:0002904(positive regulation of B cell apoptotic process),GO:0005125(cytokine activity),GO:0005576(extracellular region),GO:0005615(extracellular space),GO:0005622(intracellul…	04060(Cytokine-cytokine receptor interaction),04630(Jak-STAT signaling pathway),04660(T cell receptor signaling pathway),04672(Intestinal immune network for IgA production),05140(Leishmaniasis),05142(Chagas disease (American trypanosomiasis)),05143(African trypanosomiasis),05144(Malaria),05145(Toxoplasmosis),05146(Amoebiasis),05150(Staphylococcus aureus infection),05310(Asthma),05320(Autoimmune t…
ENSSSCG00000013894	ssc	100271900	IL12RB1	ssc-miR-4334-5p	m8	463	469	0.0205	0.033	-0.023	-0.1305	68	GCCACAUCGCAGGGUCUCCAGGC	|||||||	GUGGGGGCAGUGAGGUCCC	ssc-miR-4334-5p	3767		04060(Cytokine-cytokine receptor interaction),04630(Jak-STAT signaling pathway)
ENSSSCG00000009051	ssc	397683	IL15	ssc-miR-4334-5p	1a	181	187	0.0249	-0.033	-0.019	-0.1261	66	GCAUUGCAUACAGUGUCCAGGAA	||||||	GUGGGGGCAGUGAGGUCCC	ssc-miR-4334-5p	1595	GO:0001866(NK T cell proliferation),GO:0005125(cytokine activity),GO:0005126(cytokine receptor binding),GO:0005515(protein binding),GO:0005576(extracellular region),GO:0005615(extracellular space),GO:0005737(cytoplasm),GO:0006955(immune response),GO:0032740(positive regulation of interleukin-17 production),GO:0032819(positive regulation of natural killer cell proliferation),GO:0032825(positive re…	04060(Cytokine-cytokine receptor interaction),04630(Jak-STAT signaling pathway),04672(Intestinal immune network for IgA production),05323(Rheumatoid arthritis)
ENSSSCG00000016832	ssc	100271930	IL7R	ssc-miR-4334-5p	8mer	92	98	0.0069	0.064	-0.054	-0.2931	94	ACUCAAGGGAGAAUCCUCCAGGA	|||||||	GUGGGGGCAGUGAGGUCCC	ssc-miR-4334-5p	2959		04060(Cytokine-cytokine receptor interaction),04630(Jak-STAT signaling pathway),04640(Hematopoietic cell lineage),05340(Primary immunodeficiency)
ENSSSCG00000003713	ssc	497635	Impact	ssc-miR-4334-5p	1a	535	541	0.0249	-0.035	0.006	-0.1031	57	UGGAUUAAGUGAAAAUCCAGGAG	||||||	GUGGGGGCAGUGAGGUCCC	ssc-miR-4334-5p	887
ENSSSCG00000004753	ssc	100517567	INO80	ssc-miR-4334-5p	8mer	962	968	0.0069	0.092	-0.002	-0.2131	87	GCCUGAGCUUGCUUCCUCCAGGA	|||||||	GUGGGGGCAGUGAGGUCCC	ssc-miR-4334-5p	1073
ENSSSCG00000000534	ssc	100511694	IPO8	ssc-miR-4334-5p	m8	1809	1815	0.036	-0.08	0.012	-0.193	84	CACUGGAGGAGUUUUCUCCAGGU	|||||||	GUGGGGGCAGUGAGGUCCC	ssc-miR-4334-5p	161	GO:0005488(binding),GO:0005515(protein binding),GO:0005622(intracellular),GO:0006886(intracellular protein transport),GO:0008565(protein transporter activity)
ENSSSCG00000007073	ssc	100154170	ISM1	ssc-miR-4334-5p	8mer	1142	1148	0.0069	-0.14	-0.058	-0.5011	99	UCUUUACUUGCAGAACUCCAGGA	|||||||	GUGGGGGCAGUGAGGUCCC	ssc-miR-4334-5p	2157
ENSSSCG00000000742	ssc	100512166	ITFG2	ssc-miR-4334-5p	1a	279	285	0.01435	-0.041	-0.012	-0.13765	71	CUUCCACUUUUGUUGUCCAGGAA	||||||	GUGGGGGCAGUGAGGUCCC	ssc-miR-4334-5p	133	NULL()
ENSSSCG00000017578	ssc	100517053	ITGA3	ssc-miR-4334-5p	m8	118	124	-0.026	0.042	-0.026	-0.171	79	AGGCGCGCUACCCAU--CUCCAGGG	||| |||||||	GUGGGGGCAGUGAGGUCCC	ssc-miR-4334-5p	2955		04510(Focal adhesion),04512(ECM-receptor interaction),04640(Hematopoietic cell lineage),04810(Regulation of actin cytoskeleton),05200(Pathways in cancer),05222(Small cell lung cancer),05410(Hypertrophic cardiomyopathy (HCM)),05412(Arrhythmogenic right ventricular cardiomyopathy (ARVC)),05414(Dilated cardiomyopathy)
ENSSSCG00000001518	ssc	100155015	ITPR3	ssc-miR-4334-5p	m8	94	100	0.005	0.095	-0.029	-0.09	50	GCCAGCCGCCAGCCUCUCCAGGC	|||||||	GUGGGGGCAGUGAGGUCCC	ssc-miR-4334-5p	207		04020(Calcium signaling pathway),04070(Phosphatidylinositol signaling system),04114(Oocyte meiosis),04270(Vascular smooth muscle contraction),04540(Gap junction),04720(Long-term potentiation),04730(Long-term depression),04742(Taste transduction),04912(GnRH signaling pathway),04970(Salivary secretion),04971(Gastric acid secretion),04972(Pancreatic secretion),05010(Alzheimer's disease)
ENSSSCG00000017428	ssc	397592	JUP	ssc-miR-4334-5p	m8	246	252	0.036	-0.013	-0.015	-0.153	75	CACUAAAACUUUAGACUCCAGGC	|||||||	GUGGGGGCAGUGAGGUCCC	ssc-miR-4334-5p	3006	GO:0002159(desmosome assembly),GO:0003713(transcription coactivator activity),GO:0005488(binding),GO:0005515(protein binding),GO:0005634(nucleus),GO:0005737(cytoplasm),GO:0005829(cytosol),GO:0005856(cytoskeleton),GO:0005886(plasma membrane),GO:0005911(cell-cell junction),GO:0005912(adherens junction),GO:0005913(cell-cell adherens junction),GO:0007155(cell adhesion),GO:0016020(membrane),GO:0016337…	05200(Pathways in cancer),05221(Acute myeloid leukemia),05412(Arrhythmogenic right ventricular cardiomyopathy (ARVC))
ENSSSCG00000017428	ssc	397592	JUP	ssc-miR-4334-5p	m8	402	408	-0.0725	0.091	-0.001	-0.1435	72	CUGAGCCCCCAGGGUCUCCAGGC	||||| |||||||	GUGGGGGCAGU-GAGGUCCC	ssc-miR-4334-5p	3007	GO:0002159(desmosome assembly),GO:0003713(transcription coactivator activity),GO:0005488(binding),GO:0005515(protein binding),GO:0005634(nucleus),GO:0005737(cytoplasm),GO:0005829(cytosol),GO:0005856(cytoskeleton),GO:0005886(plasma membrane),GO:0005911(cell-cell junction),GO:0005912(adherens junction),GO:0005913(cell-cell adherens junction),GO:0007155(cell adhesion),GO:0016020(membrane),GO:0016337…	05200(Pathways in cancer),05221(Acute myeloid leukemia),05412(Arrhythmogenic right ventricular cardiomyopathy (ARVC))
ENSSSCG00000013598	ssc	100513584	KANK3	ssc-miR-4334-5p	m8	120	126	0.0205	0.023	-0.028	-0.1455	73	GGCUCACUUUGAACUCUCCAGGG	|||||||	GUGGGGGCAGUGAGGUCCC	ssc-miR-4334-5p	3072
ENSSSCG00000002813	ssc	100514649	KATNB1	ssc-miR-4334-5p	8mer	182	188	0.0069	0.031	-0.049	-0.3211	96	UCUGAGACAGCUUCUCUCCAGGA	|||||||	GUGGGGGCAGUGAGGUCCC	ssc-miR-4334-5p	794
ENSSSCG00000008221	ssc	100517522	KDM3A	ssc-miR-4334-5p	8mer	713	719	0.0069	-0.031	0.052	-0.2821	93	AGGUAUAAGAGUUUGCUCCAGGA	|||||||	GUGGGGGCAGUGAGGUCCC	ssc-miR-4334-5p	1776	GO:0005506(iron ion binding),GO:0005515(protein binding),GO:0005634(nucleus),GO:0009755(hormone-mediated signaling pathway),GO:0030521(androgen receptor signaling pathway),GO:0033169(histone H3-K9 demethylation),GO:0045893(positive regulation of transcription, DNA-dependent),GO:0046293(formaldehyde biosynthetic process),GO:0050681(androgen receptor binding)
ENSSSCG00000001984	ssc	100158093	KHNYN	ssc-miR-4334-5p	8mer	3794	3800	0.00895	-0.018	0.108	-0.21105	87	CUUGGCGUGUUGAAUCUCCAGGA	|||||||	GUGGGGGCAGUGAGGUCCC	ssc-miR-4334-5p	545	NULL()
ENSSSCG00000009683	ssc	100155514	KIF13B	ssc-miR-4334-5p	8mer	2365	2371	0.0028	0.118	-0.007	-0.1962	85	UCGGUUGUGCCUCACCUCCAGGA	|||||||	GUGGGGGCAGUGAGGUCCC	ssc-miR-4334-5p	2613	GO:0000166(nucleotide binding),GO:0003777(microtubule motor activity),GO:0005515(protein binding),GO:0005524(ATP binding),GO:0005874(microtubule),GO:0007018(microtubule-based movement)
ENSSSCG00000006453	ssc	100512834	KIRREL	ssc-miR-4334-5p	m8	3514	3520	-0.0725	0.007	0.097	-0.1295	67	GUUUGAUCCCCCUGU-CUCCAGGC	||||| |||||||	GUGGGGGCAGUGAGGUCCC	ssc-miR-4334-5p	897	GO:0005515(protein binding),GO:0005886(plasma membrane),GO:0007588(excretion),GO:0016020(membrane),GO:0043198(dendritic shaft)
ENSSSCG00000015234	ssc	100515566	KIRREL3	ssc-miR-4334-5p	8mer	95	101	0.00075	0.194	-0.054	-0.16925	79	CCCAAAACCAGCCGCCUCCAGGA	|||||||	GUGGGGGCAGUGAGGUCCC	ssc-miR-4334-5p	2852	GO:0005515(protein binding),GO:0005576(extracellular region),GO:0005886(plasma membrane),GO:0016020(membrane),GO:0016021(integral to membrane),GO:0030097(hemopoiesis),GO:0030424(axon),GO:0043198(dendritic shaft)
ENSSSCG00000008842	ssc	396810	KIT	ssc-miR-4334-5p	m8	115	121	0.005	-0.035	-0.027	-0.218	88	UCAACUUGCAUCCUACUCCAGGG	|||||||	GUGGGGGCAGUGAGGUCCC	ssc-miR-4334-5p	2306		04060(Cytokine-cytokine receptor interaction),04144(Endocytosis),04640(Hematopoietic cell lineage),04916(Melanogenesis),05200(Pathways in cancer),05221(Acute myeloid leukemia)
ENSSSCG00000003121	ssc	100519546	KPTN	ssc-miR-4334-5p	m8	106	112	-0.057	0.146	-0.027	-0.099	54	GAGUCUCCCCAGACCCUCCAGGG	|||| |||||||	GUGGGGGCAGU-GAGGUCCC	ssc-miR-4334-5p	551
ENSSSCG00000017441	ssc	100514127	KRT34	ssc-miR-4334-5p	m8	254	260	0.036	-0.021	-0.025	-0.171	79	UCCCUGUAAUCUGAGCUCCAGGU	|||||||	GUGGGGGCAGUGAGGUCCC	ssc-miR-4334-5p	2980	GO:0005198(structural molecule activity),GO:0005882(intermediate filament)
ENSSSCG00000017753	ssc	100511282	KSR1	ssc-miR-4334-5p	m8	2063	2069	-0.0725	0.091	0.052	-0.0905	50	GGACACCCCUCCUCUCUCCAGGG	|||||| |||||||	GUGGGGGCAGU-GAGGUCCC	ssc-miR-4334-5p	2929
ENSSSCG00000017753	ssc	100511282	KSR1	ssc-miR-4334-5p	1a	637	643	-0.0384	-0.025	0.014	-0.1484	74	CUCUGACCCCUAUAAUCCAGGAA	|||| ||||||	GUGGGGGCAGUGAGGUCCC	ssc-miR-4334-5p	2930
ENSSSCG00000011162	ssc	100522458	LARP4B	ssc-miR-4334-5p	8mer	945	951	0.00075	0.107	0.092	-0.11025	60	UCGGGACGUGCCGCUCUCCAGGA	|||||||	GUGGGGGCAGUGAGGUCCC	ssc-miR-4334-5p	1778
ENSSSCG00000003549	ssc	100125967	LDLRAP1	ssc-miR-4334-5p	8mer	63	69	0.0028	0.199	-0.059	-0.1672	79	GGGGAUGGGGGCCAGCUCCAGGA	|||||||	GUGGGGGCAGUGAGGUCCC	ssc-miR-4334-5p	660		04144(Endocytosis)
ENSSSCG00000010923	ssc	100511400	LGR6	ssc-miR-4334-5p	8mer	933	939	0.0028	-0.09	0.052	-0.3452	96	GAGGGAAUUGUCAUUCUCCAGGA	|||||||	GUGGGGGCAGUGAGGUCCC	ssc-miR-4334-5p	2654
ENSSSCG00000017291	ssc	100512735	LIMD2	ssc-miR-4334-5p	8mer	154	160	0.0069	0.029	-0.044	-0.3181	95	GGGGACAGGGCUUUGCUCCAGGA	|||||||	GUGGGGGCAGUGAGGUCCC	ssc-miR-4334-5p	3538
ENSSSCG00000012512	ssc	100151894	LOC100151894	ssc-miR-4334-5p	m8	695	701	0.036	-0.1	-0.02	-0.245	90	AUGUUUCUUGGUUUUCUCCAGGG	|||||||	GUGGGGGCAGUGAGGUCCC	ssc-miR-4334-5p	1719	GO:0003676(nucleic acid binding),GO:0005622(intracellular),GO:0005634(nucleus),GO:0008270(zinc ion binding)
ENSSSCG00000004745	ssc	100152008	LOC100152008	ssc-miR-4334-5p	m8	292	298	-0.0415	0.052	-0.031	-0.1815	82	CGCUUUCUCUCCCCA---CUCCAGGC	|||| |||||||	GUGGGGGCAGUGAGGUCCC	ssc-miR-4334-5p	807
ENSSSCG00000000137	ssc	100152055	LOC100152055	ssc-miR-4334-5p	m8	724	730	-0.0105	0.003	0.029	-0.1395	71	GCCUGGAAGACCGAACUCCAGGU	|||||||	GUGGGGGCAGUGAGGUCCC	ssc-miR-4334-5p	26	GO:0005515(protein binding),GO:0005737(cytoplasm),GO:0007154(cell communication),GO:0035091(phosphatidylinositol binding)	04145(Phagosome),04380(Osteoclast differentiation),04670(Leukocyte transendothelial migration),05140(Leishmaniasis)
ENSSSCG00000001910	ssc	100152082	LOC100152082	ssc-miR-4334-5p	m8	632	638	-0.0415	0.053	-0.03	-0.1795	81	CUGCCCCGCCUUUCCCUCCAGGU	||||| |||||||	GUGGGGGCAGU----GAGGUCCC	ssc-miR-4334-5p	505	GO:0005515(protein binding)
ENSSSCG00000009931	ssc	100152230	LOC100152230	ssc-miR-4334-5p	8mer	323	329	-0.0013	0.107	-0.015	-0.2193	88	GACCCCUCCCACUUCCUCCAGGA	||| |||||||	GUGGGGGCAGUGAGGUCCC	ssc-miR-4334-5p	1697	GO:0000166(nucleotide binding),GO:0004496(mevalonate kinase activity),GO:0005524(ATP binding),GO:0005737(cytoplasm),GO:0008152(metabolic process),GO:0008299(isoprenoid biosynthetic process),GO:0016301(kinase activity),GO:0016310(phosphorylation),GO:0016740(transferase activity),GO:0016773(phosphotransferase activity, alcohol group as acceptor),GO:0042802(identical protein binding)	00900(Terpenoid backbone biosynthesis),01100(Metabolic pathways),04146(Peroxisome)
ENSSSCG00000010519	ssc	100152371	LOC100152371	ssc-miR-4334-5p	m8	286	292	-0.0725	0.091	-0.019	-0.1615	77	ACCGACCCCGACCUCCUCCAGGG	||||| |||||||	GUGGGGGCAGU--GAGGUCCC	ssc-miR-4334-5p	2308
ENSSSCG00000006308	ssc	100152373	LOC100152373	ssc-miR-4334-5p	m8	305	311	0.0205	-0.045	-0.009	-0.1945	85	GAAAUAACUCUUCCUCUCCAGGU	|||||||	GUGGGGGCAGUGAGGUCCC	ssc-miR-4334-5p	804
ENSSSCG00000010330	ssc	100152612	LOC100152612	ssc-miR-4334-5p	8mer	127	133	0.00075	0.076	-0.048	-0.28125	93	UCCACCGUCUCUGUGCUCCAGGA	|||||||	GUGGGGGCAGUGAGGUCCC	ssc-miR-4334-5p	1471		05145(Toxoplasmosis)
ENSSSCG00000012759	ssc	100152632	LOC100152632	ssc-miR-4334-5p	1a	133	139	0.01435	0.011	-0.022	-0.09565	53	UUGCACUUGCUUCCAUCCAGGAG	||||||	GUGGGGGCAGUGAGGUCCC	ssc-miR-4334-5p	1999
ENSSSCG00000010118	ssc	100152722	LOC100152722	ssc-miR-4334-5p	8mer	196	202	-0.0013	0.142	-0.036	-0.2053	86	ACAAUUCAUCCCUCC-CUCCAGGA	||| |||||||	GUGGGGGCAGUGAGGUCCC	ssc-miR-4334-5p	2570	GO:0000790(nuclear chromatin),GO:0003682(chromatin binding),GO:0005515(protein binding),GO:0005634(nucleus),GO:0006355(regulation of transcription, DNA-dependent),GO:0007369(gastrulation),GO:0016568(chromatin modification)
ENSSSCG00000010166	ssc	100152811	LOC100152811	ssc-miR-4334-5p	8mer	404	410	0.00075	0.016	-0.043	-0.33625	96	UGGAAAUUAAACCCUCUCCAGGA	|||||||	GUGGGGGCAGUGAGGUCCC	ssc-miR-4334-5p	1998	GO:0000166(nucleotide binding),GO:0005524(ATP binding),GO:0016740(transferase activity),GO:0017111(nucleoside-triphosphatase activity),GO:0019204(nucleotide phosphatase activity)	00230(Purine metabolism),00730(Thiamine metabolism),01100(Metabolic pathways)
ENSSSCG00000006381	ssc	100152851	LOC100152851	ssc-miR-4334-5p	m8	758	764	0.036	-0.039	0.032	-0.132	68	CCACUGGGGCAUUUUCUCCAGGC	|||||||	GUGGGGGCAGUGAGGUCCC	ssc-miR-4334-5p	856
ENSSSCG00000010277	ssc	100153166	LOC100153166	ssc-miR-4334-5p	8mer	533	539	0.0069	0.171	-0.033	-0.1651	78	CCAGGAAGACAGGCCCUCCAGGA	|||||||	GUGGGGGCAGUGAGGUCCC	ssc-miR-4334-5p	2273
ENSSSCG00000006642	ssc	100153890	LOC100153890	ssc-miR-4334-5p	m8	274	280	0.0205	0.051	-0.012	-0.1015	56	GAAUAUACACUCAGGCUCCAGGG	|||||||	GUGGGGGCAGUGAGGUCCC	ssc-miR-4334-5p	885
ENSSSCG00000004919	ssc	100154192	LOC100154192	ssc-miR-4334-5p	m8	332	338	0.0205	-0.116	-0.007	-0.2635	92	AUGGAAUUAAUCACUCUCCAGGU	|||||||	GUGGGGGCAGUGAGGUCCC	ssc-miR-4334-5p	842	GO:0005515(protein binding),GO:0005622(intracellular),GO:0006464(cellular protein modification process),GO:0010038(response to metal ion),GO:0010766(negative regulation of sodium ion transport),GO:0016881(acid-amino acid ligase activity),GO:0017080(sodium channel regulator activity),GO:0019871(sodium channel inhibitor activity)	04120(Ubiquitin mediated proteolysis),04144(Endocytosis),04960(Aldosterone-regulated sodium reabsorption)
ENSSSCG00000005399	ssc	100154259	LOC100154259	ssc-miR-4334-5p	1a	521	527	0.046	-0.084	-0.005	-0.142	72	UUAAUGAAAUUUAUGUCCAGGAU	||||||	GUGGGGGCAGUGAGGUCCC	ssc-miR-4334-5p	1232
ENSSSCG00000011740	ssc	100154352	LOC100154352	ssc-miR-4334-5p	8mer	934	940	0.0069	-0.068	0.09	-0.2811	93	GGUUACUUAUGAUGACUCCAGGA	|||||||	GUGGGGGCAGUGAGGUCCC	ssc-miR-4334-5p	2288
ENSSSCG00000009870	ssc	100154365	LOC100154365	ssc-miR-4334-5p	m8	61	67	0.005	0.036	-0.032	-0.152	75	AGAGGCUCCUGAACACUCCAGGG	|||||||	GUGGGGGCAGUGAGGUCCC	ssc-miR-4334-5p	1859
ENSSSCG00000002330	ssc	100154536	LOC100154536	ssc-miR-4334-5p	1a	976	982	0.0249	-0.073	0.038	-0.1091	59	CAAAGAAGAUGAACGUCCAGGAA	||||||	GUGGGGGCAGUGAGGUCCC	ssc-miR-4334-5p	547
ENSSSCG00000002296	ssc	100154684	LOC100154684	ssc-miR-4334-5p	8mer	433	439	0.00485	0.07	0.004	-0.23115	89	GCAGCCUCAGCUAAGCUCCAGGA	|||||||	GUGGGGGCAGUGAGGUCCC	ssc-miR-4334-5p	796	GO:0008152(metabolic process),GO:0016491(oxidoreductase activity),GO:0000166(nucleotide binding),GO:0003824(catalytic activity),GO:0044237(cellular metabolic process),GO:0050662(coenzyme binding),GO:0055114(oxidation-reduction process)	00830(Retinol metabolism),01100(Metabolic pathways)
ENSSSCG00000002496	ssc	100154744	LOC100154744	ssc-miR-4334-5p	1a	570	576	0.0249	-0.001	-0.02	-0.0951	52	UCUGGAAGCUGCAAGUCCAGGAU	||||||	GUGGGGGCAGUGAGGUCCC	ssc-miR-4334-5p	733
ENSSSCG00000015775	ssc	100154836	LOC100154836	ssc-miR-4334-5p	m8	1067	1073	-0.026	-0.003	-0.006	-0.196	85	GAGAGCUCAACCCAU--CUCCAGGC	||| |||||||	GUGGGGGCAGUGAGGUCCC	ssc-miR-4334-5p	3470	GO:0003824(catalytic activity),GO:0004132(dCMP deaminase activity),GO:0008152(metabolic process),GO:0008270(zinc ion binding),GO:0016787(hydrolase activity),GO:0016810(hydrolase activity, acting on carbon-nitrogen (but not peptide) bonds)	00240(Pyrimidine metabolism),01100(Metabolic pathways)
ENSSSCG00000006360	ssc	100154856	LOC100154856	ssc-miR-4334-5p	8mer	2047	2053	-0.0054	-0.063	0.188	-0.1904	84	AUCAUCCCCUUAUUACUCCAGGA	|||| |||||||	GUGGGGGCAGU--GAGGUCCC	ssc-miR-4334-5p	1391		00510(N-Glycan biosynthesis),00514(Other types of O-glycan biosynthesis),00533(Glycosaminoglycan biosynthesis - keratan sulfate),00601(Glycosphingolipid biosynthesis - lacto and neolacto series),01100(Metabolic pathways)
ENSSSCG00000004730	ssc	100154984	LOC100154984	ssc-miR-4334-5p	1a	384	390	0.0249	-0.041	-0.004	-0.1191	63	CCAUAAUAUGUAAUAUCCAGGAG	||||||	GUGGGGGCAGUGAGGUCCC	ssc-miR-4334-5p	1162
ENSSSCG00000012400	ssc	100155023	LOC100155023	ssc-miR-4334-5p	m8	483	489	0.005	-0.029	0.007	-0.178	81	AGCUCUCCUUGUUUUCUCCAGGC	|||||||	GUGGGGGCAGUGAGGUCCC	ssc-miR-4334-5p	2501	GO:0005515(protein binding),GO:0007154(cell communication),GO:0035091(phosphatidylinositol binding)
ENSSSCG00000006284	ssc	100155191	LOC100155191	ssc-miR-4334-5p	m8	612	618	0.005	0.035	0.019	-0.102	56	GGCUCCGGGCCAGCACUCCAGGU	|||||||	GUGGGGGCAGUGAGGUCCC	ssc-miR-4334-5p	1065	NULL()
ENSSSCG00000009844	ssc	100155338	LOC100155338	ssc-miR-4334-5p	1a	55	61	0.0249	-0.026	-0.028	-0.1281	67	CAGGGCUUCUCUGAUUCCAGGAU	||||||	GUGGGGGCAGUGAGGUCCC	ssc-miR-4334-5p	2291	GO:0005515(protein binding),GO:0005622(intracellular),GO:0005634(nucleus),GO:0005737(cytoplasm),GO:0042802(identical protein binding)
ENSSSCG00000007369	ssc	100155350	LOC100155350	ssc-miR-4334-5p	8mer	823	829	0.0069	0.063	0.071	-0.1691	79	CAUUGCAUGUGGGGUCUCCAGGA	|||||||	GUGGGGGCAGUGAGGUCCC	ssc-miR-4334-5p	1568
ENSSSCG00000004140	ssc	100155445	LOC100155445	ssc-miR-4334-5p	1a	1004	1010	0.0038	-0.039	0.017	-0.1172	62	UCAGUCCUGUCUCUGUCCAGGAA	||||||	GUGGGGGCAGUGAGGUCCC	ssc-miR-4334-5p	1068	GO:0005515(protein binding),GO:0005737(cytoplasm)	04144(Endocytosis)
ENSSSCG00000006021	ssc	100155464	LOC100155464	ssc-miR-4334-5p	m8	436	442	0.0515	-0.108	0.003	-0.2145	88	CCAUUUAAAAAUACUCUCCAGGU	|||||||	GUGGGGGCAGUGAGGUCCC	ssc-miR-4334-5p	1377
ENSSSCG00000004822	ssc	100155494	LOC100155494	ssc-miR-4334-5p	m8	1112	1118	0.0205	-0.061	0.029	-0.1725	80	CCAAAGGAUGUGCCACUCCAGGU	|||||||	GUGGGGGCAGUGAGGUCCC	ssc-miR-4334-5p	1294	GO:0008152(metabolic process),GO:0016491(oxidoreductase activity),GO:0055114(oxidation-reduction process)	00010(Glycolysis / Gluconeogenesis),00340(Histidine metabolism),00350(Tyrosine metabolism),00360(Phenylalanine metabolism),00980(Metabolism of xenobiotics by cytochrome P450),00982(Drug metabolism - cytochrome P450),01100(Metabolic pathways)
ENSSSCG00000001076	ssc	100155665	LOC100155665	ssc-miR-4334-5p	1a	3610	3616	0.01435	-0.023	-0.029	-0.13665	70	UGUUCAAUUUUAUCAUCCAGGAU	||||||	GUGGGGGCAGUGAGGUCCC	ssc-miR-4334-5p	170
ENSSSCG00000004392	ssc	100155925	LOC100155925	ssc-miR-4334-5p	m8	337	343	0.036	-0.124	-0.006	-0.255	91	CACAGUGUAAUAUUUCUCCAGGU	|||||||	GUGGGGGCAGUGAGGUCCC	ssc-miR-4334-5p	989	GO:0004014(adenosylmethionine decarboxylase activity),GO:0006596(polyamine biosynthetic process),GO:0006597(spermine biosynthetic process),GO:0008295(spermidine biosynthetic process),GO:0016829(lyase activity),GO:0016831(carboxy-lyase activity)	00270(Cysteine and methionine metabolism),00330(Arginine and proline metabolism),01100(Metabolic pathways)
ENSSSCG00000000361	ssc	100155929	LOC100155929	ssc-miR-4334-5p	1a	27	33	-0.04895	0.061	-0.03	-0.11695	62	UCUUCAGCCCCCUCA--UCCAGGAG	||||| ||||||	GUGGGGGCAGUGAGGUCCC	ssc-miR-4334-5p	101	GO:0005764(lysosome),GO:0005770(late endosome),GO:0010008(endosome membrane),GO:0016020(membrane),GO:0016021(integral to membrane)	04142(Lysosome)
ENSSSCG00000000361	ssc	100155929	LOC100155929	ssc-miR-4334-5p	m8	49	55	0.036	-0.121	-0.033	-0.279	93	GAGUGGGCUAGUAUACUCCAGGU	|||||||	GUGGGGGCAGUGAGGUCCC	ssc-miR-4334-5p	102	GO:0005764(lysosome),GO:0005770(late endosome),GO:0010008(endosome membrane),GO:0016020(membrane),GO:0016021(integral to membrane)	04142(Lysosome)
ENSSSCG00000009893	ssc	100156224	LOC100156224	ssc-miR-4334-5p	1a	301	307	0.0249	-0.044	-0.01	-0.1281	67	AGAAAAAAAGUAAAUUCCAGGAA	||||||	GUGGGGGCAGUGAGGUCCC	ssc-miR-4334-5p	2497
ENSSSCG00000010327	ssc	100156229	LOC100156229	ssc-miR-4334-5p	8mer	3112	3118	0.0069	0.092	0.027	-0.1841	82	UAUUAGAGGCAGCACCUCCAGGA	|||||||	GUGGGGGCAGUGAGGUCCC	ssc-miR-4334-5p	2214	GO:0003677(DNA binding),GO:0003899(DNA-directed RNA polymerase activity),GO:0005634(nucleus),GO:0006351(transcription, DNA-dependent),GO:0008270(zinc ion binding),GO:0016740(transferase activity),GO:0016779(nucleotidyltransferase activity),GO:0032549(ribonucleoside binding),GO:0032728(positive regulation of interferon-beta production),GO:0045087(innate immune response)	00230(Purine metabolism),00240(Pyrimidine metabolism),01100(Metabolic pathways),03020(RNA polymerase),04623(Cytosolic DNA-sensing pathway)
ENSSSCG00000010327	ssc	100156229	LOC100156229	ssc-miR-4334-5p	8mer	3248	3254	0.00075	0.13	0.004	-0.17525	80	GGGGAGCAAGGCGUCCUCCAGGA	|||||||	GUGGGGGCAGUGAGGUCCC	ssc-miR-4334-5p	2215	GO:0003677(DNA binding),GO:0003899(DNA-directed RNA polymerase activity),GO:0005634(nucleus),GO:0006351(transcription, DNA-dependent),GO:0008270(zinc ion binding),GO:0016740(transferase activity),GO:0016779(nucleotidyltransferase activity),GO:0032549(ribonucleoside binding),GO:0032728(positive regulation of interferon-beta production),GO:0045087(innate immune response)	00230(Purine metabolism),00240(Pyrimidine metabolism),01100(Metabolic pathways),03020(RNA polymerase),04623(Cytosolic DNA-sensing pathway)
ENSSSCG00000010635	ssc	100156317	LOC100156317	ssc-miR-4334-5p	8mer	262	268	0.011	-0.127	-0.03	-0.456	99	AGUCGAUUGCAUUUUCUCCAGGA	|||||||	GUGGGGGCAGUGAGGUCCC	ssc-miR-4334-5p	2416	GO:0008270(zinc ion binding)
ENSSSCG00000010637	ssc	100156349	LOC100156349	ssc-miR-4334-5p	8mer	262	268	0.011	-0.127	-0.031	-0.457	99	AGUCGAUUGCAUUUUCUCCAGGA	|||||||	GUGGGGGCAGUGAGGUCCC	ssc-miR-4334-5p	1927
ENSSSCG00000001760	ssc	100156446	LOC100156446	ssc-miR-4334-5p	m8	87	93	0.036	0.044	-0.029	-0.11	60	GGGCAAGUGUUAGGUCUCCAGGU	|||||||	GUGGGGGCAGUGAGGUCCC	ssc-miR-4334-5p	239
ENSSSCG00000006345	ssc	100156452	LOC100156452	ssc-miR-4334-5p	8mer	355	361	0.0069	0.092	-0.047	-0.2581	92	CUUGCAGACAGAUGGCUCCAGGA	|||||||	GUGGGGGCAGUGAGGUCCC	ssc-miR-4334-5p	1314
ENSSSCG00000010571	ssc	100156620	LOC100156620	ssc-miR-4334-5p	1a	2839	2845	0.0249	-0.026	-0.023	-0.1231	64	GAACUCAGGAAGCAUUCCAGGAA	||||||	GUGGGGGCAGUGAGGUCCC	ssc-miR-4334-5p	2106	NULL()
ENSSSCG00000004464	ssc	100156873	LOC100156873	ssc-miR-4334-5p	1a	1541	1547	0.0249	-0.013	-0.027	-0.1141	61	GAAUGCAUUCUGCAUUCCAGGAC	||||||	GUGGGGGCAGUGAGGUCCC	ssc-miR-4334-5p	1178
ENSSSCG00000010351	ssc	100156899	LOC100156899	ssc-miR-4334-5p	m8	1328	1334	0.005	-0.13	0.084	-0.202	86	UUUACCAAACAAAUUCUCCAGGC	|||||||	GUGGGGGCAGUGAGGUCCC	ssc-miR-4334-5p	2243
ENSSSCG00000010351	ssc	100156899	LOC100156899	ssc-miR-4334-5p	m8	399	405	0.005	-0.051	-0.001	-0.208	87	CAGUUCCUGAAACAUCUCCAGGU	|||||||	GUGGGGGCAGUGAGGUCCC	ssc-miR-4334-5p	2244
ENSSSCG00000004420	ssc	100157000	LOC100157000	ssc-miR-4334-5p	m8	751	757	0.0205	-0.084	-0.006	-0.2305	89	UUCACUCUUCUGAAACUCCAGGG	|||||||	GUGGGGGCAGUGAGGUCCC	ssc-miR-4334-5p	1440	GO:0001783(B cell apoptotic process),GO:0006959(humoral immune response),GO:0048305(immunoglobulin secretion)
ENSSSCG00000010385	ssc	100157009	LOC100157009	ssc-miR-4334-5p	1a	1074	1080	0.0038	0.008	-0.018	-0.1052	58	UGGACCUGCAUGAUGUCCAGGAU	||||||	GUGGGGGCAGUGAGGUCCC	ssc-miR-4334-5p	2565	GO:0005515(protein binding)
ENSSSCG00000005386	ssc	100157063	LOC100157063	ssc-miR-4334-5p	m8	1154	1160	0.005	-0.087	0.068	-0.175	80	UUACUGUCAUCCUUUCUCCAGGU	|||||||	GUGGGGGCAGUGAGGUCCC	ssc-miR-4334-5p	1192		04130(SNARE interactions in vesicular transport)
ENSSSCG00000009998	ssc	100157272	LOC100157272	ssc-miR-4334-5p	8mer	192	198	0.0069	0.101	-0.037	-0.2391	90	GGUGCUCAGGGCUUCCUCCAGGA	|||||||	GUGGGGGCAGUGAGGUCCC	ssc-miR-4334-5p	1522	NULL()
ENSSSCG00000000066	ssc	100157440	LOC100157440	ssc-miR-4334-5p	m8	4162	4168	0.036	0.01	0.016	-0.099	54	ACUUAGAAACAGGGUCUCCAGGG	|||||||	GUGGGGGCAGUGAGGUCCC	ssc-miR-4334-5p	21
ENSSSCG00000009913	ssc	100157460	LOC100157460	ssc-miR-4334-5p	8mer	15	21	0.00075	0.073	-0.068	-0.30425	95	NNGGCCACCAGGGCCCCUCCAGGA	|||||||	GUGGGGGCAGUGAGGUCCC	ssc-miR-4334-5p	1862
ENSSSCG00000009913	ssc	100157460	LOC100157460	ssc-miR-4334-5p	1a	424	430	0.0249	-0.022	-0.03	-0.1261	66	ACCAAUAAAAGUAUUUCCAGGAG	||||||	GUGGGGGCAGUGAGGUCCC	ssc-miR-4334-5p	1863
ENSSSCG00000009745	ssc	100157489	LOC100157489	ssc-miR-4334-5p	m8	1666	1672	-0.057	0.058	0.009	-0.151	74	CGAGCCUGACCCCUG--CUCCAGGC	|||| |||||||	GUGGGGGCAGUGAGGUCCC	ssc-miR-4334-5p	1970	GO:0004888(transmembrane signaling receptor activity),GO:0004930(G-protein coupled receptor activity),GO:0005886(plasma membrane),GO:0007166(cell surface receptor signaling pathway),GO:0007186(G-protein coupled receptor signaling pathway),GO:0007218(neuropeptide signaling pathway),GO:0016020(membrane),GO:0016021(integral to membrane)
ENSSSCG00000010483	ssc	100157745	LOC100157745	ssc-miR-4334-5p	8mer	3084	3090	0.00485	-0.08	-0.038	-0.42315	99	GAGCCAUGACGGGAACUCCAGGA	|||||||	GUGGGGGCAGUGAGGUCCC	ssc-miR-4334-5p	2456		00562(Inositol phosphate metabolism),01100(Metabolic pathways),04020(Calcium signaling pathway),04070(Phosphatidylinositol signaling system)
ENSSSCG00000011543	ssc	100157883	LOC100157883	ssc-miR-4334-5p	m8	132	138	-0.026	0.034	-0.025	-0.178	81	CUACCCGUCUGCAAGCUCCAGGC	|||||| |||||||	GUGGGGGCAGU-----GAGGUCCC	ssc-miR-4334-5p	2547
ENSSSCG00000011543	ssc	100157883	LOC100157883	ssc-miR-4334-5p	m8	303	309	-0.0105	0.078	-0.01	-0.1035	57	GGGGCCCUGCAGAGUCUCCAGGG	|||||||	GUGGGGGCAGUGAGGUCCC	ssc-miR-4334-5p	2549
ENSSSCG00000010643	ssc	100157918	LOC100157918	ssc-miR-4334-5p	1a	25	31	0.0038	0.028	-0.03	-0.0972	54	GUCCAUUGCCACCGAUCCAGGAC	||||||	GUGGGGGCAGUGAGGUCCC	ssc-miR-4334-5p	2712	GO:0005515(protein binding),GO:0005543(phospholipid binding)
ENSSSCG00000010643	ssc	100157918	LOC100157918	ssc-miR-4334-5p	1a	360	366	0.01435	-0.002	-0.007	-0.09365	52	ACUGGAAGUACUCAUUCCAGGAA	||||||	GUGGGGGCAGUGAGGUCCC	ssc-miR-4334-5p	2713	GO:0005515(protein binding),GO:0005543(phospholipid binding)
ENSSSCG00000014295	ssc	100511071	LOC100511071	ssc-miR-4334-5p	1a	463	469	0.0249	-0.067	0.001	-0.1401	71	GUAACAUUUUUUUCUUCCAGGAA	||||||	GUGGGGGCAGUGAGGUCCC	ssc-miR-4334-5p	2851	NULL()
ENSSSCG00000010202	ssc	100511475	LOC100511475	ssc-miR-4334-5p	1a	95	101	0.0249	-0.026	-0.027	-0.1271	66	AUGAUUGCUUUUCUUUCCAGGAA	||||||	GUGGGGGCAGUGAGGUCCC	ssc-miR-4334-5p	2657
ENSSSCG00000003568	ssc	100511570	LOC100511570	ssc-miR-4334-5p	8mer	49	55	0.0069	0.17	-0.062	-0.1951	85	UGCAUGGAGCAGGGCCUCCAGGA	|||||||	GUGGGGGCAGUGAGGUCCC	ssc-miR-4334-5p	581	NULL()
ENSSSCG00000005375	ssc	100511910	LOC100511910	ssc-miR-4334-5p	8mer	1096	1102	0.0028	0.066	0.118	-0.1232	65	CAUAGAGCCUGCCUCCUCCAGGA	|||||||	GUGGGGGCAGUGAGGUCCC	ssc-miR-4334-5p	1108	GO:0005515(protein binding),GO:0017053(transcriptional repressor complex)
ENSSSCG00000013984	ssc	100512038	LOC100512038	ssc-miR-4334-5p	m8	2791	2797	0.067	-0.069	0.059	-0.104	57	CAUUAGAAGAUUAUUCUCCAGGC	|||||||	GUGGGGGCAGUGAGGUCCC	ssc-miR-4334-5p	3207	GO:0005515(protein binding)	04130(SNARE interactions in vesicular transport)
ENSSSCG00000017365	ssc	100512070	LOC100512070	ssc-miR-4334-5p	8mer	62	68	-0.0013	0.059	-0.06	-0.3123	95	UCCGUGCCCUCCAUACUCCAGGA	||| |||||||	GUGGGGGCAGU-GAGGUCCC	ssc-miR-4334-5p	3906
ENSSSCG00000016419	ssc	100512078	LOC100512078	ssc-miR-4334-5p	8mer	1141	1147	0.0069	-0.137	0.126	-0.3141	95	AAAGAACUCAGAAUUCUCCAGGA	|||||||	GUGGGGGCAGUGAGGUCCC	ssc-miR-4334-5p	3481	GO:0000976(transcription regulatory region sequence-specific DNA binding),GO:0003677(DNA binding),GO:0003700(sequence-specific DNA binding transcription factor activity),GO:0005634(nucleus),GO:0006355(regulation of transcription, DNA-dependent),GO:0007275(multicellular organismal development),GO:0030182(neuron differentiation),GO:0030901(midbrain development),GO:0030902(hindbrain development),GO:…
ENSSSCG00000004010	ssc	100512199	LOC100512199	ssc-miR-4334-5p	m8	2085	2091	0.005	0.039	-0.031	-0.148	73	GUUGCCUGUCCAUGUCUCCAGGU	|||||||	GUGGGGGCAGUGAGGUCCC	ssc-miR-4334-5p	1011	NULL()
ENSSSCG00000016548	ssc	100512201	LOC100512201	ssc-miR-4334-5p	m8	1833	1839	-0.0105	-0.095	0.1	-0.1665	78	UGAGCCACCUGGAAACUCCAGGU	|||||||	GUGGGGGCAGUGAGGUCCC	ssc-miR-4334-5p	3310
ENSSSCG00000017489	ssc	100512253	LOC100512253	ssc-miR-4334-5p	m8	287	293	-0.057	0.088	-0.027	-0.157	76	UGGCCCCGUGCUCUCCUCCAGGG	|||||| |||||||	GUGGGGGCAGU----GAGGUCCC	ssc-miR-4334-5p	3887	GO:0000502(proteasome complex),GO:0005488(binding),GO:0005515(protein binding),GO:0030234(enzyme regulator activity),GO:0042176(regulation of protein catabolic process),GO:0050790(regulation of catalytic activity)	03050(Proteasome)
ENSSSCG00000015414	ssc	100512804	LOC100512804	ssc-miR-4334-5p	m8	1741	1747	0.036	-0.114	0.1	-0.139	71	GUGUUAUAGAACAUUCUCCAGGU	|||||||	GUGGGGGCAGUGAGGUCCC	ssc-miR-4334-5p	2989	GO:0005737(cytoplasm)
ENSSSCG00000003647	ssc	100512841	LOC100512841	ssc-miR-4334-5p	8mer	110	116	-0.00745	0.11	-0.051	-0.25845	92	GGGGUUCCCCCUAGGCUCCAGGA	||||| |||||||	GUGGGGGCAGUGAGGUCCC	ssc-miR-4334-5p	739
ENSSSCG00000003647	ssc	100512841	LOC100512841	ssc-miR-4334-5p	m8	153	159	-0.0105	-0.037	-0.023	-0.2315	89	AUCCCCAAUCUGGUACUCCAGGC	|||||||	GUGGGGGCAGUGAGGUCCC	ssc-miR-4334-5p	740
ENSSSCG00000003647	ssc	100512841	LOC100512841	ssc-miR-4334-5p	8mer	38	44	0.0028	0.14	-0.064	-0.2312	89	CCUCCCAUACCAGGGCUCCAGGA	|||||||	GUGGGGGCAGUGAGGUCCC	ssc-miR-4334-5p	741
ENSSSCG00000017140	ssc	100512857	LOC100512857	ssc-miR-4334-5p	8mer	499	505	0.00485	0.136	-0.013	-0.18215	82	CCGCCAGACGGACGACUCCAGGA	|||||||	GUGGGGGCAGUGAGGUCCC	ssc-miR-4334-5p	3030	GO:0015031(protein transport),GO:0047485(protein N-terminus binding)	04144(Endocytosis)
ENSSSCG00000006995	ssc	100512932	LOC100512932	ssc-miR-4334-5p	1a	15	21	0.0038	-0.034	-0.031	-0.1602	77	NNGCACACGCCUGGAUUCCAGGAU	||||||	GUGGGGGCAGUGAGGUCCC	ssc-miR-4334-5p	1570	GO:0005764(lysosome),GO:0006629(lipid metabolic process),GO:0016787(hydrolase activity),GO:0017040(ceramidase activity)	00600(Sphingolipid metabolism),01100(Metabolic pathways),04142(Lysosome)
ENSSSCG00000012363	ssc	100512938	LOC100512938	ssc-miR-4334-5p	m8	1858	1864	0.0205	-0.048	0.003	-0.1855	83	UGUGCACUCUGGGAACUCCAGGC	|||||||	GUGGGGGCAGUGAGGUCCC	ssc-miR-4334-5p	2389
ENSSSCG00000001878	ssc	100513481	LOC100513481	ssc-miR-4334-5p	8mer	824	830	0.0028	0.011	0.072	-0.2242	89	CCCUGACUUACCACUCUCCAGGA	|||||||	GUGGGGGCAGUGAGGUCCC	ssc-miR-4334-5p	383
ENSSSCG00000016684	ssc	100513510	LOC100513510	ssc-miR-4334-5p	m8	3014	3020	0.0205	-0.003	0.048	-0.0955	53	GGAUGAAGGCUCAUACUCCAGGG	|||||||	GUGGGGGCAGUGAGGUCCC	ssc-miR-4334-5p	3464
ENSSSCG00000005469	ssc	100513712	LOC100513712	ssc-miR-4334-5p	1a	483	489	0.0038	-0.044	0.003	-0.1362	70	CAUGUUAACCAUUUUUCCAGGAG	||||||	GUGGGGGCAGUGAGGUCCC	ssc-miR-4334-5p	1106
ENSSSCG00000004931	ssc	100513900	LOC100513900	ssc-miR-4334-5p	m8	308	314	0.0205	0.056	-0.009	-0.0935	52	AUGGCCUAACGGAUCCUCCAGGU	|||||||	GUGGGGGCAGUGAGGUCCC	ssc-miR-4334-5p	1399	GO:0005515(protein binding)
ENSSSCG00000002520	ssc	100513936	LOC100513936	ssc-miR-4334-5p	m8	890	896	-0.0105	0.078	-0.011	-0.1045	57	GGCGUCUGAGACCCACUCCAGGG	|||||||	GUGGGGGCAGUGAGGUCCC	ssc-miR-4334-5p	433	GO:0005488(binding),GO:0005739(mitochondrion),GO:0006810(transport),GO:0006844(acyl carnitine transport),GO:0015227(acyl carnitine transporter activity),GO:0016020(membrane),GO:0016021(integral to membrane),GO:0055085(transmembrane transport)
ENSSSCG00000011531	ssc	100514009	LOC100514009	ssc-miR-4334-5p	m8	98	104	0.0205	0.053	-0.028	-0.1155	62	UUCAAGCAAUUCACCCUCCAGGU	|||||||	GUGGGGGCAGUGAGGUCCC	ssc-miR-4334-5p	1635		00310(Lysine degradation)
ENSSSCG00000013864	ssc	100514568	LOC100514568	ssc-miR-4334-5p	m8	54	60	-0.0105	0.018	-0.032	-0.1855	83	GCUCAGUUUUUCCCUCUCCAGGC	|||||||	GUGGGGGCAGUGAGGUCCC	ssc-miR-4334-5p	3339	GO:0005261(cation channel activity),GO:0015672(monovalent inorganic cation transport),GO:0016020(membrane)
ENSSSCG00000008347	ssc	100514762	LOC100514762	ssc-miR-4334-5p	1a	1083	1089	0.0249	-0.099	0.017	-0.1561	76	ACAUGAAAAUAAGAGUCCAGGAA	||||||	GUGGGGGCAGUGAGGUCCC	ssc-miR-4334-5p	1655
ENSSSCG00000006398	ssc	100514958	LOC100514958	ssc-miR-4334-5p	8mer	102	108	0.0069	-0.034	-0.053	-0.3901	98	AGGAUGCUGGAAGUUCUCCAGGA	|||||||	GUGGGGGCAGUGAGGUCCC	ssc-miR-4334-5p	1174
ENSSSCG00000004225	ssc	100515246	LOC100515246	ssc-miR-4334-5p	8mer	33	39	0.00075	0.226	-0.064	-0.14725	73	GCAGCCUCUAGCCGCCUCCAGGA	|||||||	GUGGGGGCAGUGAGGUCCC	ssc-miR-4334-5p	843	GO:0000086(G2/M transition of mitotic cell cycle),GO:0005515(protein binding),GO:0005737(cytoplasm),GO:0006309(DNA fragmentation involved in apoptotic nuclear change),GO:0006917(induction of apoptosis),GO:0006919(activation of cysteine-type endopeptidase activity involved in apoptotic process),GO:0008656(cysteine-type endopeptidase activator activity involved in apoptotic process),GO:0042802(iden…
ENSSSCG00000004022	ssc	100515286	LOC100515286	ssc-miR-4334-5p	8mer	1104	1110	-0.0013	0.003	0.12	-0.1883	83	CUGUGUCCCAACUCACUCCAGGA	||| |||||||	GUGGGGGCAGU-GAGGUCCC	ssc-miR-4334-5p	1016		04010(MAPK signaling pathway),04114(Oocyte meiosis),04150(mTOR signaling pathway),04720(Long-term potentiation),04722(Neurotrophin signaling pathway),04914(Progesterone-mediated oocyte maturation)
ENSSSCG00000005339	ssc	100515356	LOC100515356	ssc-miR-4334-5p	8mer	1028	1034	0.0069	0.1	0.017	-0.1861	83	CUGUGCUGCUGCUCCCUCCAGGA	|||||||	GUGGGGGCAGUGAGGUCCC	ssc-miR-4334-5p	826	GO:0005576(extracellular region)
ENSSSCG00000014127	ssc	100515363	LOC100515363	ssc-miR-4334-5p	1a	667	673	0.01435	-0.063	0.016	-0.13165	68	UCUGUACGUAAGAUUUCCAGGAU	||||||	GUGGGGGCAGUGAGGUCCC	ssc-miR-4334-5p	3843		04010(MAPK signaling pathway)
ENSSSCG00000013620	ssc	100515428	LOC100515428	ssc-miR-4334-5p	m8	1207	1213	-0.0415	0.071	-0.028	-0.1595	77	AGAGAGGGCUCCCCA---CUCCAGGC	|||| |||||||	GUGGGGGCAGUGAGGUCCC	ssc-miR-4334-5p	3211
ENSSSCG00000000206	ssc	100515481	LOC100515481	ssc-miR-4334-5p	8mer	2899	2905	0.0028	0.071	0.021	-0.2152	88	UAUCGCCUGGGGAAGCUCCAGGA	|||||||	GUGGGGGCAGUGAGGUCCC	ssc-miR-4334-5p	57
ENSSSCG00000017367	ssc	100515505	LOC100515505	ssc-miR-4334-5p	m8	2094	2100	-0.0415	0.088	-0.015	-0.1295	67	CCUGCCUCAGCCCCA---CUCCAGGG	|||| |||||||	GUGGGGGCAGUGAGGUCCC	ssc-miR-4334-5p	3092	GO:0005515(protein binding)
ENSSSCG00000004549	ssc	100515517	LOC100515517	ssc-miR-4334-5p	m8	271	277	-0.0415	0.078	-0.012	-0.1365	70	UGAGCAAGGCCCGAC-CUCCAGGC	|||| |||||||	GUGGGGGCAGUGAGGUCCC	ssc-miR-4334-5p	822
ENSSSCG00000002819	ssc	100515548	LOC100515548	ssc-miR-4334-5p	8mer	177	183	0.00485	-0.008	-0.04	-0.35315	97	UCGACACGUUCUUGUCUCCAGGA	|||||||	GUGGGGGCAGUGAGGUCCC	ssc-miR-4334-5p	579
ENSSSCG00000010703	ssc	100515628	LOC100515628	ssc-miR-4334-5p	m8	41	47	0.0515	0.036	-0.033	-0.1065	58	UUUCUCUCAGAGACUCUCCAGGG	|||||||	GUGGGGGCAGUGAGGUCCC	ssc-miR-4334-5p	2196
ENSSSCG00000005859	ssc	100515645	LOC100515645	ssc-miR-4334-5p	8mer	254	260	0.0028	0.087	-0.065	-0.2852	93	ACCUUCCUGGCCUGGCUCCAGGA	|||||||	GUGGGGGCAGUGAGGUCCC	ssc-miR-4334-5p	1408	GO:0005506(iron ion binding),GO:0010181(FMN binding),GO:0016491(oxidoreductase activity),GO:0055114(oxidation-reduction process)
ENSSSCG00000003509	ssc	100515781	LOC100515781	ssc-miR-4334-5p	m8	236	242	0.036	0.03	-0.016	-0.111	60	GAGGGGCAGGCAGAGCUCCAGGU	|||||||	GUGGGGGCAGUGAGGUCCC	ssc-miR-4334-5p	662
ENSSSCG00000002820	ssc	100515835	LOC100515835	ssc-miR-4334-5p	m8	318	324	-0.0105	-0.072	-0.008	-0.2515	91	AACCACACCAGAAAUCUCCAGGU	|||||||	GUGGGGGCAGUGAGGUCCC	ssc-miR-4334-5p	451
ENSSSCG00000010015	ssc	100515970	LOC100515970	ssc-miR-4334-5p	8mer	1222	1228	0.0069	-0.122	-0.027	-0.4521	99	AGGUUUUACUUUCUACUCCAGGA	|||||||	GUGGGGGCAGUGAGGUCCC	ssc-miR-4334-5p	2610
ENSSSCG00000012486	ssc	100515986	LOC100515986	ssc-miR-4334-5p	1a	1805	1811	0.046	-0.07	0.033	-0.09	50	UUUAGAUAGCUGAAAUCCAGGAA	||||||	GUGGGGGCAGUGAGGUCCC	ssc-miR-4334-5p	1836		03015(mRNA surveillance pathway)
ENSSSCG00000002821	ssc	100516016	LOC100516016	ssc-miR-4334-5p	m8	307	313	-0.0105	0.072	-0.009	-0.1085	59	CCAAGGUCCGAUCUCCUCCAGGU	|||||||	GUGGGGGCAGUGAGGUCCC	ssc-miR-4334-5p	636		04062(Chemokine signaling pathway)
ENSSSCG00000002821	ssc	100516016	LOC100516016	ssc-miR-4334-5p	8mer	36	42	0.0028	0.1	-0.064	-0.2712	92	CCGUGGCCUUGGAUCCUCCAGGA	|||||||	GUGGGGGCAGUGAGGUCCC	ssc-miR-4334-5p	637		04062(Chemokine signaling pathway)
ENSSSCG00000006961	ssc	100516078	LOC100516078	ssc-miR-4334-5p	m8	150	156	0.005	0.059	-0.023	-0.12	63	CUGUCUCUGCACCAGCUCCAGGU	|||||||	GUGGGGGCAGUGAGGUCCC	ssc-miR-4334-5p	2074
ENSSSCG00000006961	ssc	100516078	LOC100516078	ssc-miR-4334-5p	8mer	175	181	0.00485	0.074	-0.044	-0.27515	93	CAACCAGCAGGACCUCUCCAGGA	|||||||	GUGGGGGCAGUGAGGUCCC	ssc-miR-4334-5p	2075
ENSSSCG00000015238	ssc	100516098	LOC100516098	ssc-miR-4334-5p	m8	2531	2537	0.005	-0.075	0.066	-0.165	78	UUUUCACAGCCACGUCUCCAGGU	|||||||	GUGGGGGCAGUGAGGUCCC	ssc-miR-4334-5p	3901	GO:0005515(protein binding),GO:0005622(intracellular),GO:0005938(cell cortex),GO:0007154(cell communication),GO:0007165(signal transduction),GO:0015629(actin cytoskeleton),GO:0035091(phosphatidylinositol binding)
ENSSSCG00000013623	ssc	100516180	LOC100516180	ssc-miR-4334-5p	m8	2575	2581	0.005	-0.013	0.054	-0.115	61	GGGAUCCAAAAAUCACUCCAGGG	|||||||	GUGGGGGCAGUGAGGUCCC	ssc-miR-4334-5p	3745	GO:0000166(nucleotide binding),GO:0003924(GTPase activity),GO:0005515(protein binding),GO:0005525(GTP binding),GO:0005622(intracellular),GO:0005634(nucleus),GO:0005737(cytoplasm),GO:0005739(mitochondrion),GO:0006184(GTP catabolic process),GO:0006886(intracellular protein transport),GO:0006913(nucleocytoplasmic transport),GO:0007165(signal transduction),GO:0007264(small GTPase mediated signal tran…	04972(Pancreatic secretion)
ENSSSCG00000002822	ssc	100516197	LOC100516197	ssc-miR-4334-5p	8mer	1966	1972	0.00485	0.051	0.038	-0.21615	88	UGCUCACUGUGCUGUCUCCAGGA	|||||||	GUGGGGGCAGUGAGGUCCC	ssc-miR-4334-5p	390		04141(Protein processing in endoplasmic reticulum)
ENSSSCG00000017589	ssc	100516335	LOC100516335	ssc-miR-4334-5p	m8	139	145	-0.057	0.074	-0.024	-0.168	79	CUCCCUUGCCCCUUC-CUCCAGGG	|||| |||||||	GUGGGGGCAGUGAGGUCCC	ssc-miR-4334-5p	3532	GO:0000976(transcription regulatory region sequence-specific DNA binding),GO:0001568(blood vessel development),GO:0001890(placenta development),GO:0003677(DNA binding),GO:0003700(sequence-specific DNA binding transcription factor activity),GO:0005634(nucleus),GO:0006355(regulation of transcription, DNA-dependent),GO:0043565(sequence-specific DNA binding)
ENSSSCG00000013874	ssc	100516900	LOC100516900	ssc-miR-4334-5p	8mer	167	173	-0.00745	0.129	-0.041	-0.22945	89	AUCUGAUGGCCCGUC-CUCCAGGA	|||||| |||||||	GUGGGGGCAGUGAGGUCCC	ssc-miR-4334-5p	3934
ENSSSCG00000008608	ssc	100516970	LOC100516970	ssc-miR-4334-5p	m8	772	778	0.0205	0.047	-0.026	-0.1195	63	UGUGAGUAUGGAGUCCUCCAGGG	|||||||	GUGGGGGCAGUGAGGUCCC	ssc-miR-4334-5p	1524
ENSSSCG00000008940	ssc	100516986	LOC100516986	ssc-miR-4334-5p	1a	248	254	0.0249	-0.101	-0.014	-0.1891	83	UUUGUUUAUAAACUGUCCAGGAU	||||||	GUGGGGGCAGUGAGGUCCC	ssc-miR-4334-5p	2664	GO:0000166(nucleotide binding),GO:0003676(nucleic acid binding),GO:0005739(mitochondrion),GO:0009952(anterior/posterior pattern specification),GO:0016331(morphogenesis of embryonic epithelium)
ENSSSCG00000010886	ssc	100516995	LOC100516995	ssc-miR-4334-5p	m8	419	425	0.0515	-0.019	0.001	-0.1275	66	CAAGCUGUCUCUGGACUCCAGGU	|||||||	GUGGGGGCAGUGAGGUCCC	ssc-miR-4334-5p	2665	NULL()
ENSSSCG00000011411	ssc	100517191	LOC100517191	ssc-miR-4334-5p	m8	61	67	-0.026	0.03	-0.032	-0.189	83	ACACCCUCUCAGCUACUCCAGGG	||||| |||||||	GUGGGGGCAGU---GAGGUCCC	ssc-miR-4334-5p	2550	GO:0005634(nucleus),GO:0005794(Golgi apparatus)
ENSSSCG00000017797	ssc	100517307	LOC100517307	ssc-miR-4334-5p	m8	660	666	0.036	-0.077	0.023	-0.179	81	AACGAUAUGAAUUUCCUCCAGGU	|||||||	GUGGGGGCAGUGAGGUCCC	ssc-miR-4334-5p	3355	GO:0005328(neurotransmitter:sodium symporter activity),GO:0005335(serotonin:sodium symporter activity),GO:0005515(protein binding),GO:0005829(cytosol),GO:0005886(plasma membrane),GO:0005887(integral to plasma membrane),GO:0006810(transport),GO:0006836(neurotransmitter transport),GO:0006837(serotonin transport),GO:0008504(monoamine transmembrane transporter activity),GO:0009636(response to toxin),…
ENSSSCG00000005478	ssc	100517450	LOC100517450	ssc-miR-4334-5p	m8	791	797	0.067	-0.07	0.015	-0.149	74	CUGGAAGGUAUAAAACUCCAGGC	|||||||	GUGGGGGCAGUGAGGUCCC	ssc-miR-4334-5p	878	GO:0003677(DNA binding),GO:0005515(protein binding),GO:0005622(intracellular),GO:0005634(nucleus),GO:0005671(Ada2/Gcn5/Ada3 transcription activator complex),GO:0043565(sequence-specific DNA binding),GO:0043966(histone H3 acetylation)	00230(Purine metabolism),00240(Pyrimidine metabolism),01100(Metabolic pathways),03030(DNA replication),03410(Base excision repair),03420(Nucleotide excision repair)
ENSSSCG00000014003	ssc	100517458	LOC100517458	ssc-miR-4334-5p	m8	190	196	-0.0105	0.065	-0.02	-0.1265	66	GGCACCAUCACCUGACUCCAGGC	|||||||	GUGGGGGCAGUGAGGUCCC	ssc-miR-4334-5p	2950
ENSSSCG00000003940	ssc	100517478	LOC100517478	ssc-miR-4334-5p	m8	823	829	-0.0105	0.045	-0.024	-0.1505	74	UGUGUUGAUGACCGACUCCAGGU	|||||||	GUGGGGGCAGUGAGGUCCC	ssc-miR-4334-5p	1274		00630(Glyoxylate and dicarboxylate metabolism),01100(Metabolic pathways)
ENSSSCG00000015859	ssc	100517613	LOC100517613	ssc-miR-4334-5p	m8	198	204	0.005	0.061	-0.019	-0.114	61	GGCCUCCAGUCUUUCCUCCAGGC	|||||||	GUGGGGGCAGUGAGGUCCC	ssc-miR-4334-5p	3716
ENSSSCG00000016444	ssc	100517619	LOC100517619	ssc-miR-4334-5p	m8	115	121	-0.0105	0.02	-0.027	-0.1785	81	CACCCGAAGUUCCCUCUCCAGGU	|||||||	GUGGGGGCAGUGAGGUCCC	ssc-miR-4334-5p	2968
ENSSSCG00000016514	ssc	100517620	LOC100517620	ssc-miR-4334-5p	8mer	1702	1708	0.00485	-0.043	-0.023	-0.37115	97	GAGCCACGAUGGCAACUCCAGGA	|||||||	GUGGGGGCAGUGAGGUCCC	ssc-miR-4334-5p	3550	NULL()
ENSSSCG00000003943	ssc	100517766	LOC100517766	ssc-miR-4334-5p	8mer	248	254	0.0028	0.092	-0.028	-0.2432	90	UCUCGCCUGGUCUUCCUCCAGGA	|||||||	GUGGGGGCAGUGAGGUCCC	ssc-miR-4334-5p	1316	GO:0001104(RNA polymerase II transcription cofactor activity),GO:0005515(protein binding),GO:0006357(regulation of transcription from RNA polymerase II promoter),GO:0016592(mediator complex)
ENSSSCG00000003943	ssc	100517766	LOC100517766	ssc-miR-4334-5p	8mer	41	47	0.00485	0.076	-0.063	-0.29215	94	CUACACACAGCACUGCUCCAGGA	|||||||	GUGGGGGCAGUGAGGUCCC	ssc-miR-4334-5p	1317	GO:0001104(RNA polymerase II transcription cofactor activity),GO:0005515(protein binding),GO:0006357(regulation of transcription from RNA polymerase II promoter),GO:0016592(mediator complex)
ENSSSCG00000005481	ssc	100517801	LOC100517801	ssc-miR-4334-5p	m8	693	699	-0.088	0.144	-0.028	-0.133	69	AGGGCCCCCCGGGGGCUCCAGGG	|||||| |||||||	GUGGGGGCAGU-GAGGUCCC	ssc-miR-4334-5p	824	GO:0005634(nucleus),GO:0038032(termination of G-protein coupled receptor signaling pathway)
ENSSSCG00000014559	ssc	100517815	LOC100517815	ssc-miR-4334-5p	m8	212	218	-0.057	0.046	-0.029	-0.201	86	GUGGGUGCCCCUCCACUCCAGGG	|||| |||||||	GUGGGGGCAGUGAGGUCCC	ssc-miR-4334-5p	3414	GO:0005515(protein binding),GO:0005838(proteasome regulatory particle),GO:0007127(meiosis I)	03050(Proteasome)
ENSSSCG00000008484	ssc	100518189	LOC100518189	ssc-miR-4334-5p	8mer	289	295	0.011	-0.043	-0.02	-0.362	97	CCUUAGUUUGAUAAGCUCCAGGA	|||||||	GUGGGGGCAGUGAGGUCCC	ssc-miR-4334-5p	2236		03040(Spliceosome)
ENSSSCG00000012939	ssc	100518234	LOC100518234	ssc-miR-4334-5p	m8	473	479	0.067	0.025	-0.026	-0.095	52	GUGAGAAGGCAGGCUCUCCAGGU	|||||||	GUGGGGGCAGUGAGGUCCC	ssc-miR-4334-5p	2164
ENSSSCG00000012939	ssc	100518234	LOC100518234	ssc-miR-4334-5p	1a	48	54	0.0038	0.016	-0.029	-0.1082	59	GCAGCUGGCACCAAAUCCAGGAU	||||||	GUGGGGGCAGUGAGGUCCC	ssc-miR-4334-5p	2165
ENSSSCG00000007745	ssc	100518241	LOC100518241	ssc-miR-4334-5p	m8	388	394	0.036	-0.06	-0.002	-0.187	83	CUCAAGGCAGAAUUUCUCCAGGU	|||||||	GUGGGGGCAGUGAGGUCCC	ssc-miR-4334-5p	1662	GO:0005488(binding),GO:0005515(protein binding),GO:0005783(endoplasmic reticulum),GO:0042803(protein homodimerization activity)
ENSSSCG00000003042	ssc	100518254	LOC100518254	ssc-miR-4334-5p	m8	381	387	0.005	0.029	-0.002	-0.129	67	CAGGGACAGCCUUCACUCCAGGC	|||||||	GUGGGGGCAGUGAGGUCCC	ssc-miR-4334-5p	759	GO:0003735(structural constituent of ribosome),GO:0005622(intracellular),GO:0005730(nucleolus),GO:0005840(ribosome),GO:0006364(rRNA processing),GO:0006412(translation),GO:0015669(gas transport),GO:0022627(cytosolic small ribosomal subunit),GO:0030218(erythrocyte differentiation),GO:0030529(ribonucleoprotein complex),GO:0042274(ribosomal small subunit biogenesis),GO:0048856(anatomical structure de…	03010(Ribosome)
ENSSSCG00000005759	ssc	100518410	LOC100518410	ssc-miR-4334-5p	8mer	919	925	0.0028	0.161	-0.038	-0.1842	83	GGUAAAUGAGGGCCCCUCCAGGA	|||||||	GUGGGGGCAGUGAGGUCCC	ssc-miR-4334-5p	1250
ENSSSCG00000002896	ssc	100518557	LOC100518557	ssc-miR-4334-5p	m8	95	101	-0.0105	0.004	-0.029	-0.1965	85	CCCCAGCACCAUCUUCUCCAGGC	|||||||	GUGGGGGCAGUGAGGUCCC	ssc-miR-4334-5p	711	GO:0000166(nucleotide binding),GO:0003676(nucleic acid binding),GO:0003723(RNA binding),GO:0005515(protein binding),GO:0005634(nucleus),GO:0005681(spliceosomal complex),GO:0006397(mRNA processing),GO:0008270(zinc ion binding),GO:0008380(RNA splicing),GO:0016607(nuclear speck),GO:0046872(metal ion binding)	03040(Spliceosome)
ENSSSCG00000013720	ssc	100518647	LOC100518647	ssc-miR-4334-5p	m8	45	51	0.005	0.063	-0.033	-0.126	65	AGCCUAAGUUCCUUCCUCCAGGG	|||||||	GUGGGGGCAGUGAGGUCCC	ssc-miR-4334-5p	2806		00511(Other glycan degradation),04142(Lysosome)
ENSSSCG00000006555	ssc	100518660	LOC100518660	ssc-miR-4334-5p	1a	110	116	0.0249	-0.05	-0.024	-0.1481	74	GGAUCUAGUUAUCUGUCCAGGAU	||||||	GUGGGGGCAGUGAGGUCCC	ssc-miR-4334-5p	1078
ENSSSCG00000011022	ssc	100518681	LOC100518681	ssc-miR-4334-5p	m8	309	315	-0.026	0.063	-0.009	-0.133	69	GACCCUGCCCUCCUGCUCCAGGG	||| |||||||	GUGGGGGCAGUGAGGUCCC	ssc-miR-4334-5p	1641	GO:0003779(actin binding),GO:0005634(nucleus),GO:0005737(cytoplasm),GO:0005886(plasma membrane),GO:0007010(cytoskeleton organization),GO:0007519(skeletal muscle tissue development),GO:0015629(actin cytoskeleton),GO:0043034(costamere),GO:0051015(actin filament binding)
ENSSSCG00000005271	ssc	100518712	LOC100518712	ssc-miR-4334-5p	m8	284	290	0.067	-0.077	-0.011	-0.182	82	CAGUAGAAAUGCUAUCUCCAGGG	|||||||	GUGGGGGCAGUGAGGUCCC	ssc-miR-4334-5p	1393	NULL()
ENSSSCG00000007816	ssc	100518723	LOC100518723	ssc-miR-4334-5p	8mer	350	356	-0.0013	0.144	-0.01	-0.1773	81	GCCCCCAGGUCCCAC--CUCCAGGA	||| |||||||	GUGGGGGCAGUGAGGUCCC	ssc-miR-4334-5p	2355	GO:0004896(cytokine receptor activity),GO:0016020(membrane),GO:0019221(cytokine-mediated signaling pathway)	04060(Cytokine-cytokine receptor interaction),04630(Jak-STAT signaling pathway)
ENSSSCG00000012943	ssc	100518767	LOC100518767	ssc-miR-4334-5p	m8	16	22	-0.088	0	-0.036	-0.285	93	CCCCCGACCCCCAUC-CUCCAGGC	|||||| |||||||	GUGGGGGCAGUGAGGUCCC	ssc-miR-4334-5p	2041
ENSSSCG00000008233	ssc	100518777	LOC100518777	ssc-miR-4334-5p	1a	2425	2431	-0.04895	0.027	0.007	-0.11395	61	UGAUCCCCCCAACAGUCCAGGAU	||||| ||||||	GUGGGGGCAGUGAGGUCCC	ssc-miR-4334-5p	2350	NULL()
ENSSSCG00000013336	ssc	100518823	LOC100518823	ssc-miR-4334-5p	1a	217	223	0.0249	-0.088	-0.027	-0.1891	83	GCAUAUUUAUUGUUUUCCAGGAU	||||||	GUGGGGGCAGUGAGGUCCC	ssc-miR-4334-5p	4045
ENSSSCG00000014264	ssc	100518898	LOC100518898	ssc-miR-4334-5p	m8	1153	1159	-0.0105	-0.06	-0.015	-0.2465	91	AAAAAGCCUUUCCCACUCCAGGU	|||||||	GUGGGGGCAGUGAGGUCCC	ssc-miR-4334-5p	3042
ENSSSCG00000015383	ssc	100518983	LOC100518983	ssc-miR-4334-5p	8mer	2291	2297	0.0028	-0.063	0.188	-0.1822	82	AAAUCUAACCACUAUCUCCAGGA	|||||||	GUGGGGGCAGUGAGGUCCC	ssc-miR-4334-5p	2817	GO:0005085(guanyl-nucleotide exchange factor activity),GO:0005622(intracellular),GO:0007264(small GTPase mediated signal transduction),GO:0035556(intracellular signal transduction),GO:0051056(regulation of small GTPase mediated signal transduction)
ENSSSCG00000017519	ssc	100518988	LOC100518988	ssc-miR-4334-5p	m8	254	260	-0.0105	0.026	-0.014	-0.1595	77	CGGUCUCUUUCCGCUCUCCAGGU	|||||||	GUGGGGGCAGUGAGGUCCC	ssc-miR-4334-5p	3786	GO:0005622(intracellular),GO:0005739(mitochondrion),GO:0005840(ribosome),GO:0030529(ribonucleoprotein complex),GO:0042254(ribosome biogenesis)
ENSSSCG00000017039	ssc	100519063	LOC100519063	ssc-miR-4334-5p	1a	263	269	-0.0173	0.024	-0.013	-0.1053	58	CUGUCCCUCAUUGUGUCCAGGAG	||| ||||||	GUGGGGGCAGUG--AGGUCCC	ssc-miR-4334-5p	3899	GO:0005488(binding),GO:0005515(protein binding)
ENSSSCG00000009397	ssc	100519104	LOC100519104	ssc-miR-4334-5p	8mer	374	380	0.00895	0.082	-0.006	-0.22505	89	CCAGGUAGUAGAAGCCUCCAGGA	|||||||	GUGGGGGCAGUGAGGUCCC	ssc-miR-4334-5p	2057		04150(mTOR signaling pathway)
ENSSSCG00000017520	ssc	100519171	LOC100519171	ssc-miR-4334-5p	m8	118	124	0.005	0.063	-0.036	-0.129	67	UCCCCAAUAAAGUACCUCCAGGC	|||||||	GUGGGGGCAGUGAGGUCCC	ssc-miR-4334-5p	3897
ENSSSCG00000001991	ssc	100519262	LOC100519262	ssc-miR-4334-5p	1a	627	633	0.0249	-0.057	-0.018	-0.1491	74	UUGGUGCUUACAAUUUCCAGGAA	||||||	GUGGGGGCAGUGAGGUCCC	ssc-miR-4334-5p	478
ENSSSCG00000008238	ssc	100519304	LOC100519304	ssc-miR-4334-5p	m8	185	191	0.005	0.076	-0.02	-0.1	55	ACCUGGCAGACCUGCCUCCAGGG	|||||||	GUGGGGGCAGUGAGGUCCC	ssc-miR-4334-5p	1736
ENSSSCG00000014579	ssc	100519436	LOC100519436	ssc-miR-4334-5p	m8	1879	1885	0.005	0.015	-0.014	-0.155	76	CAGGUAGUGGCCUGUCUCCAGGG	|||||||	GUGGGGGCAGUGAGGUCCC	ssc-miR-4334-5p	3592
ENSSSCG00000011625	ssc	100519444	LOC100519444	ssc-miR-4334-5p	8mer	232	238	-0.00335	0.044	-0.03	-0.29935	95	UGCCCCCUCGACUGUCUCCAGGA	||||| |||||||	GUGGGGGCAGU----GAGGUCCC	ssc-miR-4334-5p	1814	GO:0001537(N-acetylgalactosamine 4-O-sulfotransferase activity),GO:0008146(sulfotransferase activity),GO:0016021(integral to membrane),GO:0016051(carbohydrate biosynthetic process),GO:0030206(chondroitin sulfate biosynthetic process),GO:0047756(chondroitin 4-sulfotransferase activity)	00532(Glycosaminoglycan biosynthesis - chondroitin sulfate),00920(Sulfur metabolism)
ENSSSCG00000013084	ssc	100519467	LOC100519467	ssc-miR-4334-5p	m8	275	281	-0.026	0.045	-0.012	-0.154	75	CAGUUCCCUUCUGACCUCCAGGU	||| |||||||	GUGGGGGCAGU--GAGGUCCC	ssc-miR-4334-5p	1694	GO:0005929(cilium),GO:0035869(ciliary transition zone),GO:0036038(TCTN-B9D complex),GO:0042384(cilium assembly),GO:0060271(cilium morphogenesis)
ENSSSCG00000013084	ssc	100519467	LOC100519467	ssc-miR-4334-5p	8mer	464	470	0.0069	0.009	0.01	-0.2841	93	UUCUCAGAGACUGAGCUCCAGGA	|||||||	GUGGGGGCAGUGAGGUCCC	ssc-miR-4334-5p	1695	GO:0005929(cilium),GO:0035869(ciliary transition zone),GO:0036038(TCTN-B9D complex),GO:0042384(cilium assembly),GO:0060271(cilium morphogenesis)
ENSSSCG00000003194	ssc	100519715	LOC100519715	ssc-miR-4334-5p	1a	732	738	-0.02785	0.056	-0.018	-0.08885	50	AAACCCGUCCUUGUGUCCAGGAC	|||||| ||||||	GUGGGGGCAGUG----AGGUCCC	ssc-miR-4334-5p	408	GO:0005515(protein binding),GO:0006469(negative regulation of protein kinase activity),GO:0031931(TORC1 complex),GO:0032007(negative regulation of TOR signaling cascade),GO:0043526(neuroprotection),GO:0044445(cytosolic part),GO:0045792(negative regulation of cell size),GO:0045884(regulation of survival gene product expression)
ENSSSCG00000010053	ssc	100519740	LOC100519740	ssc-miR-4334-5p	m8	389	395	0.005	0.021	-0.002	-0.137	70	CAGGGCUGUCCUCUACUCCAGGG	|||||||	GUGGGGGCAGUGAGGUCCC	ssc-miR-4334-5p	2219
ENSSSCG00000003620	ssc	100519905	LOC100519905	ssc-miR-4334-5p	m8	104	110	-0.0415	0.033	-0.028	-0.1975	85	GGGCCACCCUGAGGUCUCCAGGC	||||| |||||||	GUGGGGGCAGUGAGGUCCC	ssc-miR-4334-5p	708
ENSSSCG00000004307	ssc	100519991	LOC100519991	ssc-miR-4334-5p	1a	487	493	0.0249	-0.024	0.003	-0.0951	52	AGGGCAUUUCUGUAUUCCAGGAC	||||||	GUGGGGGCAGUGAGGUCCC	ssc-miR-4334-5p	993	GO:0005634(nucleus),GO:0009790(embryo development),GO:0032496(response to lipopolysaccharide),GO:0032755(positive regulation of interleukin-6 production),GO:0045944(positive regulation of transcription from RNA polymerase II promoter)
ENSSSCG00000004307	ssc	100519991	LOC100519991	ssc-miR-4334-5p	1a	747	753	0.0249	-0.104	0.022	-0.1561	76	UAAAUGUAAGCAUUUUCCAGGAA	||||||	GUGGGGGCAGUGAGGUCCC	ssc-miR-4334-5p	994	GO:0005634(nucleus),GO:0009790(embryo development),GO:0032496(response to lipopolysaccharide),GO:0032755(positive regulation of interleukin-6 production),GO:0045944(positive regulation of transcription from RNA polymerase II promoter)
ENSSSCG00000015120	ssc	100520041	LOC100520041	ssc-miR-4334-5p	m8	1548	1554	0.0205	-0.001	-0.025	-0.1665	78	UGGCCUGACACGCUUCUCCAGGG	|||||||	GUGGGGGCAGUGAGGUCCC	ssc-miR-4334-5p	3332	GO:0000122(negative regulation of transcription from RNA polymerase II promoter),GO:0004221(ubiquitin thiolesterase activity),GO:0005515(protein binding),GO:0005737(cytoplasm),GO:0005938(cell cortex),GO:0006511(ubiquitin-dependent protein catabolic process),GO:0016579(protein deubiquitination),GO:0030332(cyclin binding),GO:0031625(ubiquitin protein ligase binding),GO:0042802(identical protein bin…
ENSSSCG00000013727	ssc	100520179	LOC100520179	ssc-miR-4334-5p	8mer	143	149	0.00485	-0.032	-0.046	-0.38315	98	CAGCUGCGGACGAUUCUCCAGGA	|||||||	GUGGGGGCAGUGAGGUCCC	ssc-miR-4334-5p	4020
ENSSSCG00000012879	ssc	100520357	LOC100520357	ssc-miR-4334-5p	1a	44	50	0.0038	0.005	-0.029	-0.1192	63	AAAAUAAACUCGUUUUCCAGGAG	||||||	GUGGGGGCAGUGAGGUCCC	ssc-miR-4334-5p	2004
ENSSSCG00000013876	ssc	100520722	LOC100520722	ssc-miR-4334-5p	m8	667	673	0.005	0.066	-0.004	-0.094	52	AGUAGGCGGCCUCCACUCCAGGC	|||||||	GUGGGGGCAGUGAGGUCCC	ssc-miR-4334-5p	2932
ENSSSCG00000001895	ssc	100520917	LOC100520917	ssc-miR-4334-5p	m8	767	773	-0.026	0.103	-0.025	-0.109	59	CAGUAGCCCAGGCAGCUCCAGGC	||| |||||||	GUGGGGGCAGU-GAGGUCCC	ssc-miR-4334-5p	737	GO:0000149(SNARE binding),GO:0005326(neurotransmitter transporter activity),GO:0005829(cytosol),GO:0005886(plasma membrane),GO:0006836(neurotransmitter transport),GO:0016020(membrane),GO:0016079(synaptic vesicle exocytosis),GO:0019905(syntaxin binding),GO:0030073(insulin secretion),GO:0045202(synapse),GO:0046928(regulation of neurotransmitter secretion)
ENSSSCG00000003132	ssc	100520962	LOC100520962	ssc-miR-4334-5p	m8	21	27	-0.0105	0.064	-0.035	-0.1425	72	GUCCUCGCCAUCCCUCUCCAGGG	|||||||	GUGGGGGCAGUGAGGUCCC	ssc-miR-4334-5p	575
ENSSSCG00000003132	ssc	100520962	LOC100520962	ssc-miR-4334-5p	1a	81	87	0.0038	0.02	-0.026	-0.1012	56	UGAAGAGCCUUCCUAUCCAGGAG	||||||	GUGGGGGCAGUGAGGUCCC	ssc-miR-4334-5p	576
ENSSSCG00000003465	ssc	100521094	LOC100521094	ssc-miR-4334-5p	8mer	2432	2438	-0.0013	0.026	0.132	-0.1533	75	GCCUGCAUCCCAGCACUCCAGGA	||| |||||||	GUGGGGGCAGUGAGGUCCC	ssc-miR-4334-5p	357	GO:0008270(zinc ion binding),GO:0046872(metal ion binding)
ENSSSCG00000003465	ssc	100521094	LOC100521094	ssc-miR-4334-5p	m8	3330	3336	-0.0105	0.062	-0.012	-0.1215	64	UGUUCCAGGACCGGACUCCAGGG	|||||||	GUGGGGGCAGUGAGGUCCC	ssc-miR-4334-5p	361	GO:0008270(zinc ion binding),GO:0046872(metal ion binding)
ENSSSCG00000016464	ssc	100521118	LOC100521118	ssc-miR-4334-5p	m8	1834	1840	0.036	-0.053	0.019	-0.159	77	UCUCUAAAUAAUCUUCUCCAGGG	|||||||	GUGGGGGCAGUGAGGUCCC	ssc-miR-4334-5p	3632	GO:0004197(cysteine-type endopeptidase activity),GO:0005515(protein binding),GO:0005622(intracellular),GO:0005634(nucleus),GO:0005737(cytoplasm),GO:0006508(proteolysis),GO:0006915(apoptotic process),GO:0006917(induction of apoptosis),GO:0006977(DNA damage response, signal transduction by p53 class mediator resulting in cell cycle arrest),GO:0008233(peptidase activity),GO:0008234(cysteine-type pep…
ENSSSCG00000017796	ssc	100521221	LOC100521221	ssc-miR-4334-5p	8mer	131	137	0.0069	0.03	-0.048	-0.3211	96	ACUCUUGGAUUUCUCCUCCAGGA	|||||||	GUGGGGGCAGUGAGGUCCC	ssc-miR-4334-5p	3720
ENSSSCG00000012578	ssc	100521239	LOC100521239	ssc-miR-4334-5p	m8	141	147	0.005	-0.116	-0.033	-0.305	95	CAAUAAACGUCUCCACUCCAGGU	|||||||	GUGGGGGCAGUGAGGUCCC	ssc-miR-4334-5p	1506
ENSSSCG00000009028	ssc	100521282	LOC100521282	ssc-miR-4334-5p	8mer	123	129	0.00075	0.085	-0.049	-0.27325	93	GAUCACCGAUUGGCACUCCAGGA	|||||||	GUGGGGGCAGUGAGGUCCC	ssc-miR-4334-5p	2571
ENSSSCG00000017340	ssc	100521290	LOC100521290	ssc-miR-4334-5p	8mer	190	196	-0.0054	0.175	-0.037	-0.1774	81	UCCCCAGGCCCCUCC-CUCCAGGA	|||| |||||||	GUGGGGGCAGUGAGGUCCC	ssc-miR-4334-5p	3047
ENSSSCG00000015138	ssc	100521569	LOC100521569	ssc-miR-4334-5p	1a	166	172	0.01435	-0.079	-0.02	-0.18365	82	GGGCACAUUUGACUUUCCAGGAA	||||||	GUGGGGGCAGUGAGGUCCC	ssc-miR-4334-5p	2828
ENSSSCG00000007973	ssc	100521616	LOC100521616	ssc-miR-4334-5p	m8	187	193	0.005	0.029	-0.021	-0.148	73	UGCUUCCUGGUUUAACUCCAGGC	|||||||	GUGGGGGCAGUGAGGUCCC	ssc-miR-4334-5p	1502	GO:0004896(cytokine receptor activity),GO:0005515(protein binding),GO:0016020(membrane),GO:0019221(cytokine-mediated signaling pathway)	04060(Cytokine-cytokine receptor interaction),04630(Jak-STAT signaling pathway),04640(Hematopoietic cell lineage)
ENSSSCG00000008115	ssc	100521617	LOC100521617	ssc-miR-4334-5p	8mer	300	306	-0.0013	0	-0.057	-0.3683	97	AAGAUGCCCUGCUGACUCCAGGA	||| |||||||	GUGGGGGCAGU-GAGGUCCC	ssc-miR-4334-5p	2229
ENSSSCG00000005631	ssc	100521886	LOC100521886	ssc-miR-4334-5p	8mer	407	413	-0.0013	0.094	0	-0.2173	88	CUAUGUCCCUGCUCACUCCAGGA	||| |||||||	GUGGGGGCAGU-GAGGUCCC	ssc-miR-4334-5p	1405	NULL()
ENSSSCG00000002707	ssc	100521968	LOC100521968	ssc-miR-4334-5p	m8	227	233	0.036	-0.052	-0.016	-0.193	84	CCUCAUGGCUAUACUCUCCAGGG	|||||||	GUGGGGGCAGUGAGGUCCC	ssc-miR-4334-5p	508	GO:0000045(autophagic vacuole assembly),GO:0000139(Golgi membrane),GO:0000421(autophagic vacuole membrane),GO:0005515(protein binding),GO:0005622(intracellular),GO:0005624(membrane fraction),GO:0005737(cytoplasm),GO:0005794(Golgi apparatus)	04140(Regulation of autophagy)
ENSSSCG00000015066	ssc	100522090	LOC100522090	ssc-miR-4334-5p	m8	542	548	0.067	-0.037	-0.027	-0.158	76	UCCUAAAGAAACUUUCUCCAGGG	|||||||	GUGGGGGCAGUGAGGUCCC	ssc-miR-4334-5p	3670	GO:0005515(protein binding),GO:0005634(nucleus),GO:0005737(cytoplasm),GO:0008270(zinc ion binding)
ENSSSCG00000010973	ssc	100522095	LOC100522095	ssc-miR-4334-5p	m8	22	28	0.036	-0.057	-0.035	-0.217	88	GCCAAGCAAGCUGUUCUCCAGGC	|||||||	GUGGGGGCAGUGAGGUCCC	ssc-miR-4334-5p	2343		03008(Ribosome biogenesis in eukaryotes),03013(RNA transport)
ENSSSCG00000002032	ssc	100522330	LOC100522330	ssc-miR-4334-5p	m8	1997	2003	0.036	0.029	0.006	-0.09	50	UGGGAACUUCAUAUGCUCCAGGU	|||||||	GUGGGGGCAGUGAGGUCCC	ssc-miR-4334-5p	4093		04974(Protein digestion and absorption)
ENSSSCG00000017127	ssc	100522460	LOC100522460	ssc-miR-4334-5p	8mer	196	202	0.0028	0.112	-0.036	-0.2312	89	CCUCCCAUCUGCCUCCUCCAGGA	|||||||	GUGGGGGCAGUGAGGUCCC	ssc-miR-4334-5p	2992	GO:0005515(protein binding)
ENSSSCG00000006510	ssc	100522612	LOC100522612	ssc-miR-4334-5p	1a	856	862	0.0038	-0.016	0.003	-0.1082	59	UUUCAAGUACCUUUAUCCAGGAA	||||||	GUGGGGGCAGUGAGGUCCC	ssc-miR-4334-5p	1176	GO:0003677(DNA binding),GO:0005634(nucleus),GO:0006355(regulation of transcription, DNA-dependent)
ENSSSCG00000000793	ssc	100522617	LOC100522617	ssc-miR-4334-5p	1a	1656	1662	0.0249	-0.082	0.006	-0.1501	74	CUUAAAUAUUCUAAUUCCAGGAU	||||||	GUGGGGGCAGUGAGGUCCC	ssc-miR-4334-5p	137
ENSSSCG00000017540	ssc	100522700	LOC100522700	ssc-miR-4334-5p	8mer	176	182	-0.0013	-0.017	-0.04	-0.3683	97	CCUGUGGCUCCCUCU-CUCCAGGA	||| |||||||	GUGGGGGCAGUGAGGUCCC	ssc-miR-4334-5p	3946
ENSSSCG00000015200	ssc	100522817	LOC100522817	ssc-miR-4334-5p	1a	164	170	-0.0173	0.041	-0.02	-0.0953	53	GUUAAGACCCAAACUUCCAGGAG	||| ||||||	GUGGGGGCAGUGAGGUCCC	ssc-miR-4334-5p	3262	GO:0005515(protein binding),GO:0005886(plasma membrane),GO:0005912(adherens junction),GO:0005923(tight junction),GO:0007156(homophilic cell adhesion),GO:0016337(cell-cell adhesion)	04514(Cell adhesion molecules (CAMs)),04670(Leukocyte transendothelial migration)
ENSSSCG00000017543	ssc	100523089	LOC100523089	ssc-miR-4334-5p	8mer	292	298	-0.0013	0.041	-0.02	-0.2903	94	CAUUCUUCCCAGGGUCUCCAGGA	||| |||||||	GUGGGGGCAGUGAGGUCCC	ssc-miR-4334-5p	3556
ENSSSCG00000015205	ssc	100523198	LOC100523198	ssc-miR-4334-5p	m8	1425	1431	0.005	0.006	0.002	-0.148	73	CAUCCCUGUGCACAUCUCCAGGC	|||||||	GUGGGGGCAGUGAGGUCCC	ssc-miR-4334-5p	3808	GO:0005515(protein binding)
ENSSSCG00000015205	ssc	100523198	LOC100523198	ssc-miR-4334-5p	m8	1507	1513	-0.0415	-0.018	-0.006	-0.2265	89	UUUCCCCGGUCCCUUCUCCAGGU	||||| |||||||	GUGGGGGCAGU----GAGGUCCC	ssc-miR-4334-5p	3809	GO:0005515(protein binding)
ENSSSCG00000017812	ssc	100523207	LOC100523207	ssc-miR-4334-5p	8mer	478	484	0.00895	0.097	0.012	-0.19205	84	GAACUCUGAGCUUGGCUCCAGGA	|||||||	GUGGGGGCAGUGAGGUCCC	ssc-miR-4334-5p	4033
ENSSSCG00000013503	ssc	100523303	LOC100523303	ssc-miR-4334-5p	m8	111	117	-0.057	0.13	-0.027	-0.115	61	AAAGUCUCCCCACCCCUCCAGGC	|||| |||||||	GUGGGGGCAGUGAGGUCCC	ssc-miR-4334-5p	3831	GO:0005515(protein binding)
ENSSSCG00000001788	ssc	100523317	LOC100523317	ssc-miR-4334-5p	m8	96	102	0.0205	0.015	-0.028	-0.1535	75	CGGUGGACAGUUCAUCUCCAGGG	|||||||	GUGGGGGCAGUGAGGUCCC	ssc-miR-4334-5p	317	NULL()
ENSSSCG00000002996	ssc	100523381	LOC100523381	ssc-miR-4334-5p	8mer	26	32	0.0028	0.023	-0.066	-0.3502	97	GCCAGCUCACCUGUUCUCCAGGA	|||||||	GUGGGGGCAGUGAGGUCCC	ssc-miR-4334-5p	624
ENSSSCG00000012165	ssc	100523652	LOC100523652	ssc-miR-4334-5p	1a	1616	1622	0.0249	-0.086	0.054	-0.1061	58	UUAGGCAGACAGUAUUCCAGGAU	||||||	GUGGGGGCAGUGAGGUCCC	ssc-miR-4334-5p	2044	GO:0004222(metalloendopeptidase activity),GO:0005737(cytoplasm),GO:0006508(proteolysis),GO:0016020(membrane)	04141(Protein processing in endoplasmic reticulum)
ENSSSCG00000017205	ssc	100523815	LOC100523815	ssc-miR-4334-5p	8mer	58	64	0.00485	0.071	-0.06	-0.29415	94	CGAGGGCAGGAGCCACUCCAGGA	|||||||	GUGGGGGCAGUGAGGUCCC	ssc-miR-4334-5p	3528
ENSSSCG00000003339	ssc	100523908	LOC100523908	ssc-miR-4334-5p	8mer	35	41	-0.0013	0.12	-0.064	-0.2553	91	GCCCCCUGGCUUCAGCUCCAGGA	||||| |||||||	GUGGGGGCAGU-----GAGGUCCC	ssc-miR-4334-5p	530	GO:0016787(hydrolase activity)
ENSSSCG00000003419	ssc	100523970	LOC100523970	ssc-miR-4334-5p	m8	135	141	-0.0725	0.104	-0.025	-0.1545	75	GUGGACCACCCCACC--CUCCAGGU	|||||| |||||||	GUGGGGGCAGUGAGGUCCC	ssc-miR-4334-5p	388	GO:0001558(regulation of cell growth),GO:0005634(nucleus),GO:0005680(anaphase-promoting complex),GO:0005819(spindle),GO:0006302(double-strand break repair),GO:0008432(JUN kinase binding),GO:0016035(zeta DNA polymerase complex),GO:0033138(positive regulation of peptidyl-serine phosphorylation),GO:0042177(negative regulation of protein catabolic process),GO:0042772(DNA damage response, signal trans…	04110(Cell cycle),04114(Oocyte meiosis),04914(Progesterone-mediated oocyte maturation),05100(Bacterial invasion of epithelial cells)
ENSSSCG00000017810	ssc	100524042	LOC100524042	ssc-miR-4334-5p	m8	787	793	0.0515	-0.063	0.016	-0.1565	76	AUGCUCUUGUGAAAACUCCAGGG	|||||||	GUGGGGGCAGUGAGGUCCC	ssc-miR-4334-5p	3298	GO:0016020(membrane),GO:0016021(integral to membrane)
ENSSSCG00000002637	ssc	100524199	LOC100524199	ssc-miR-4334-5p	m8	277	283	-0.0105	0.079	-0.012	-0.1045	57	GGUACCUGGCGCCCUCUCCAGGG	|||||||	GUGGGGGCAGUGAGGUCCC	ssc-miR-4334-5p	412	GO:0005737(cytoplasm)
ENSSSCG00000008119	ssc	100524248	LOC100524248	ssc-miR-4334-5p	8mer	1774	1780	-0.00745	0.108	-0.012	-0.22145	88	CUCCCUCUCCCCCCA--CUCCAGGA	||||| |||||||	GUGGGGGCAGUGAGGUCCC	ssc-miR-4334-5p	1640
ENSSSCG00000002861	ssc	100524317	LOC100524317	ssc-miR-4334-5p	8mer	56	62	0.011	-0.019	-0.061	-0.379	98	UAGCUUGGCUUGGAACUCCAGGA	|||||||	GUGGGGGCAGUGAGGUCCC	ssc-miR-4334-5p	571		04146(Peroxisome)
ENSSSCG00000000244	ssc	100524561	LOC100524561	ssc-miR-4334-5p	1a	83	89	0.046	-0.063	-0.026	-0.142	72	UAGAGUUCUUAUUUAUCCAGGAU	||||||	GUGGGGGCAGUGAGGUCCC	ssc-miR-4334-5p	59	GO:0005125(cytokine activity),GO:0005576(extracellular region),GO:0005615(extracellular space),GO:0006935(chemotaxis),GO:0006955(immune response),GO:0008009(chemokine activity),GO:0008083(growth factor activity),GO:0051781(positive regulation of cell division)	04060(Cytokine-cytokine receptor interaction),04062(Chemokine signaling pathway)
ENSSSCG00000003423	ssc	100524629	LOC100524629	ssc-miR-4334-5p	m8	4271	4277	0.036	0.028	-0.017	-0.114	61	GGGUUUUCGCAAGUUCUCCAGGC	|||||||	GUGGGGGCAGUGAGGUCCC	ssc-miR-4334-5p	372	GO:0005515(protein binding),GO:0007411(axon guidance),GO:0021516(dorsal spinal cord development),GO:0021528(commissural neuron differentiation in spinal cord),GO:0030900(forebrain development),GO:0090090(negative regulation of canonical Wnt receptor signaling pathway)
ENSSSCG00000007237	ssc	100524653	LOC100524653	ssc-miR-4334-5p	1a	102	108	0.0038	0.022	-0.025	-0.0982	54	UUUGAAACCUGCAAGUCCAGGAU	||||||	GUGGGGGCAGUGAGGUCCC	ssc-miR-4334-5p	1803	GO:0006457(protein folding),GO:0016272(prefoldin complex),GO:0051082(unfolded protein binding)
ENSSSCG00000013639	ssc	100524730	LOC100524730	ssc-miR-4334-5p	m8	447	453	-0.026	0.044	-0.029	-0.172	80	AAUGCCAGGACCCUU--CUCCAGGG	||| |||||||	GUGGGGGCAGUGAGGUCCC	ssc-miR-4334-5p	3722
ENSSSCG00000013639	ssc	100524730	LOC100524730	ssc-miR-4334-5p	m8	477	483	-0.0105	0	-0.032	-0.2035	86	ACUGGCCACCGGCCACUCCAGGC	|||||||	GUGGGGGCAGUGAGGUCCC	ssc-miR-4334-5p	3723
ENSSSCG00000013295	ssc	100524974	LOC100524974	ssc-miR-4334-5p	1a	601	607	0.0249	-0.034	-0.028	-0.1361	70	UAGUACAUGAGGUUAUCCAGGAC	||||||	GUGGGGGCAGUGAGGUCCC	ssc-miR-4334-5p	3698	GO:0005515(protein binding),GO:0005622(intracellular),GO:0008270(zinc ion binding)
ENSSSCG00000014172	ssc	100525036	LOC100525036	ssc-miR-4334-5p	1a	368	374	0.0038	-0.012	-0.006	-0.1132	61	AAACUCCUACUCAAAUCCAGGAG	||||||	GUGGGGGCAGUGAGGUCCC	ssc-miR-4334-5p	3938	GO:0004177(aminopeptidase activity),GO:0006508(proteolysis),GO:0008237(metallopeptidase activity),GO:0008270(zinc ion binding)
ENSSSCG00000007995	ssc	100525039	LOC100525039	ssc-miR-4334-5p	m8	275	281	0.036	0.032	-0.035	-0.128	66	GCUGGCAGGGAGGAGCUCCAGGC	|||||||	GUGGGGGCAGUGAGGUCCC	ssc-miR-4334-5p	1503
ENSSSCG00000008554	ssc	100525041	LOC100525041	ssc-miR-4334-5p	1a	114	120	0.01435	0.005	-0.024	-0.10365	57	GGCUAAGCUAGCCUGUCCAGGAA	||||||	GUGGGGGCAGUGAGGUCCC	ssc-miR-4334-5p	2692	GO:0004091(carboxylesterase activity)
ENSSSCG00000002776	ssc	100525048	LOC100525048	ssc-miR-4334-5p	m8	2016	2022	0.005	0.007	0.012	-0.137	70	ACGCCCAUUACCUUGCUCCAGGU	|||||||	GUGGGGGCAGUGAGGUCCC	ssc-miR-4334-5p	587	GO:0005515(protein binding),GO:0005769(early endosome),GO:0008553(hydrogen-exporting ATPase activity, phosphorylative mechanism),GO:0015078(hydrogen ion transmembrane transporter activity),GO:0015991(ATP hydrolysis coupled proton transport),GO:0016020(membrane),GO:0016471(vacuolar proton-transporting V-type ATPase complex),GO:0033177(proton-transporting two-sector ATPase complex, proton-transport…	00190(Oxidative phosphorylation),01100(Metabolic pathways),04142(Lysosome),04145(Phagosome),04966(Collecting duct acid secretion),05323(Rheumatoid arthritis)
ENSSSCG00000017067	ssc	100525087	LOC100525087	ssc-miR-4334-5p	1a	291	297	0.0038	-0.06	-0.011	-0.1662	78	UGAUACCUUUUAAAAUCCAGGAC	||||||	GUGGGGGCAGUGAGGUCCC	ssc-miR-4334-5p	3284	GO:0003676(nucleic acid binding),GO:0005622(intracellular),GO:0005634(nucleus)	03018(RNA degradation)
ENSSSCG00000009366	ssc	100525123	LOC100525123	ssc-miR-4334-5p	8mer	537	543	0.0028	0.137	0.017	-0.1532	75	ACGGAUCAGCACCUGCUCCAGGA	|||||||	GUGGGGGCAGUGAGGUCCC	ssc-miR-4334-5p	1484	GO:0005515(protein binding),GO:0007165(signal transduction),GO:0016020(membrane),GO:0045121(membrane raft)
ENSSSCG00000012967	ssc	100525205	LOC100525205	ssc-miR-4334-5p	m8	545	551	0.0515	0.008	0.013	-0.0885	50	CUGAGAAGACUUUAGCUCCAGGG	|||||||	GUGGGGGCAGUGAGGUCCC	ssc-miR-4334-5p	2625		04310(Wnt signaling pathway),04380(Osteoclast differentiation)
ENSSSCG00000012967	ssc	100525205	LOC100525205	ssc-miR-4334-5p	8mer	820	826	0.0028	-0.043	0.071	-0.2792	93	AUCUGUUCUGCCUAUCUCCAGGA	|||||||	GUGGGGGCAGUGAGGUCCC	ssc-miR-4334-5p	2626		04310(Wnt signaling pathway),04380(Osteoclast differentiation)
ENSSSCG00000013644	ssc	100525385	LOC100525385	ssc-miR-4334-5p	m8	4600	4606	-0.026	0.102	-0.015	-0.1	55	AAACAAUCCCAGGGCCUCCAGGC	||| |||||||	GUGGGGGCAGUGAGGUCCC	ssc-miR-4334-5p	3372	NULL()
ENSSSCG00000000246	ssc	100525396	LOC100525396	ssc-miR-4334-5p	1a	53	59	-0.0173	0.056	-0.028	-0.0883	50	AGUAAGCCCUGCCCUUCCAGGAA	||| ||||||	GUGGGGGCAGUGAGGUCCC	ssc-miR-4334-5p	72	GO:0005125(cytokine activity),GO:0005576(extracellular region),GO:0006955(immune response),GO:0008009(chemokine activity)
ENSSSCG00000007025	ssc	100525492	LOC100525492	ssc-miR-4334-5p	m8	299	305	-0.0415	0.097	-0.026	-0.1315	68	GGAGAUGACCCGGCCCUCCAGGU	|||| |||||||	GUGGGGGCAGUGAGGUCCC	ssc-miR-4334-5p	2539
ENSSSCG00000014179	ssc	100525564	LOC100525564	ssc-miR-4334-5p	m8	1174	1180	0.036	-0.035	-0.005	-0.165	78	UCUUCAUUGUCUUUUCUCCAGGG	|||||||	GUGGGGGCAGUGAGGUCCC	ssc-miR-4334-5p	4024
ENSSSCG00000008198	ssc	100525640	LOC100525640	ssc-miR-4334-5p	m8	48	54	0.0205	0.081	-0.033	-0.0925	51	CGGCACAGACUAGCUCUCCAGGC	|||||||	GUGGGGGCAGUGAGGUCCC	ssc-miR-4334-5p	1682	GO:0005515(protein binding)
ENSSSCG00000008789	ssc	100525651	LOC100525651	ssc-miR-4334-5p	m8	123	129	0.0205	-0.032	-0.026	-0.1985	85	AAAAAAAGGUCACCUCUCCAGGU	|||||||	GUGGGGGCAGUGAGGUCCC	ssc-miR-4334-5p	2073
ENSSSCG00000009113	ssc	100525761	LOC100525761	ssc-miR-4334-5p	1a	172	178	0.0249	-0.064	-0.02	-0.1581	77	CACUGUCUAGUUUUGUCCAGGAU	||||||	GUGGGGGCAGUGAGGUCCC	ssc-miR-4334-5p	2198	GO:0006139(nucleobase-containing compound metabolic process),GO:0008168(methyltransferase activity),GO:0032259(methylation)
ENSSSCG00000010097	ssc	100525839	LOC100525839	ssc-miR-4334-5p	1a	1329	1335	-0.0173	0.004	-0.001	-0.1133	61	CCCUGCAGGCCCAUU--UCCAGGAC	||| ||||||	GUGGGGGCAGUGAGGUCCC	ssc-miR-4334-5p	2708
ENSSSCG00000004986	ssc	100525849	LOC100525849	ssc-miR-4334-5p	m8	697	703	0.0515	-0.081	0.002	-0.1885	83	AUGUAAAUUCAAUAACUCCAGGG	|||||||	GUGGGGGCAGUGAGGUCCC	ssc-miR-4334-5p	1046
ENSSSCG00000011047	ssc	100525944	LOC100525944	ssc-miR-4334-5p	m8	208	214	-0.0105	0.089	-0.018	-0.1005	55	UGGAGAAUGCGUCGCCUCCAGGG	|||||||	GUGGGGGCAGUGAGGUCCC	ssc-miR-4334-5p	1947
ENSSSCG00000000124	ssc	100525990	LOC100525990	ssc-miR-4334-5p	m8	188	194	-0.0415	0.15	-0.036	-0.0885	50	UCCCCCGCCAGGAGCCUCCAGGG	|||||| |||||||	GUGGGGGCAGU-----GAGGUCCC	ssc-miR-4334-5p	31
ENSSSCG00000013757	ssc	100526037	LOC100526037	ssc-miR-4334-5p	m8	42	48	-0.0105	0.045	-0.033	-0.1595	77	CACUUCAGCCACCCACUCCAGGC	|||||||	GUGGGGGCAGUGAGGUCCC	ssc-miR-4334-5p	2787	NULL()
ENSSSCG00000003016	ssc	100526054	LOC100526054	ssc-miR-4334-5p	m8	1776	1782	-0.0105	0.065	-0.024	-0.1305	68	GCCCCGCCAGCUAGGCUCCAGGU	|||||||	GUGGGGGCAGUGAGGUCCC	ssc-miR-4334-5p	460
ENSSSCG00000012902	ssc	100526092	LOC100526092	ssc-miR-4334-5p	8mer	130	136	0.0069	0.15	-0.048	-0.2011	86	CCUUUGGUGGGUGCCCUCCAGGA	|||||||	GUGGGGGCAGUGAGGUCCC	ssc-miR-4334-5p	1946
ENSSSCG00000008004	ssc	100526101	LOC100526101	ssc-miR-4334-5p	m8	1120	1126	-0.057	0.02	0.065	-0.133	69	GGCUGGCCCCUCUCACUCCAGGC	|||| |||||||	GUGGGGGCAGU-GAGGUCCC	ssc-miR-4334-5p	1866
ENSSSCG00000008004	ssc	100526101	LOC100526101	ssc-miR-4334-5p	8mer	1842	1848	0.0028	0.026	0.059	-0.2222	88	GUCCUCCAGAGUGGUCUCCAGGA	|||||||	GUGGGGGCAGUGAGGUCCC	ssc-miR-4334-5p	1868
ENSSSCG00000010219	ssc	100622249	LOC100622249	ssc-miR-4334-5p	1a	276	282	0.0249	-0.002	-0.012	-0.0881	50	AGGGACUUGUGUGUGUCCAGGAA	||||||	GUGGGGGCAGUGAGGUCCC	ssc-miR-4334-5p	1808
ENSSSCG00000005921	ssc	100625101	LOC100625101	ssc-miR-4334-5p	m8	3827	3833	-0.119	0.148	-0.002	-0.134	69	CCCGGCUCCCCCGUC-CUCCAGGU	|||||||| |||||||	GUGGGGGCAGUGAGGUCCC	ssc-miR-4334-5p	961
ENSSSCG00000003727	ssc	100626409	LOC100626409	ssc-miR-4334-5p	1a	1172	1178	0.0038	-0.034	-0.026	-0.1552	76	AUUAGAGAACCAAAAUCCAGGAG	||||||	GUGGGGGCAGUGAGGUCCC	ssc-miR-4334-5p	1269
ENSSSCG00000012617	ssc	414433	LOC414433	ssc-miR-4334-5p	8mer	744	750	0.00075	-0.017	-0.051	-0.37725	98	CUGAGUGCAUACCCUCUCCAGGA	|||||||	GUGGGGGCAGUGAGGUCCC	ssc-miR-4334-5p	1919		03013(RNA transport),03015(mRNA surveillance pathway)
ENSSSCG00000001544	ssc	654299	LOC654299	ssc-miR-4334-5p	8mer	581	587	0.00485	0.14	0.03	-0.13515	70	CAGGUUCACACUACCCUCCAGGA	|||||||	GUGGGGGCAGUGAGGUCCC	ssc-miR-4334-5p	247
ENSSSCG00000014670	ssc	733579	LOC733579	ssc-miR-4334-5p	1a	770	776	0.0249	-0.03	-0.024	-0.1281	67	GUAAUUUCUGUGGGAUCCAGGAU	||||||	GUGGGGGCAGUGAGGUCCC	ssc-miR-4334-5p	3614
ENSSSCG00000015116	ssc	733617	LOC733617	ssc-miR-4334-5p	m8	396	402	-0.0105	0.025	-0.001	-0.1475	73	UGAGCUGAUUUCCCACUCCAGGG	|||||||	GUGGGGGCAGUGAGGUCCC	ssc-miR-4334-5p	3784	GO:0003094(glomerular filtration),GO:0005515(protein binding),GO:0009897(external side of plasma membrane),GO:0016021(integral to membrane),GO:0061042(vascular wound healing)
ENSSSCG00000014538	ssc	780412	LOC780412	ssc-miR-4334-5p	m8	192	198	0.036	-0.018	-0.02	-0.163	78	AAGGGUUAUUCUGUUCUCCAGGG	|||||||	GUGGGGGCAGUGAGGUCCC	ssc-miR-4334-5p	2933		00510(N-Glycan biosynthesis),01100(Metabolic pathways)
ENSSSCG00000013932	ssc	100038015	LPAR2	ssc-miR-4334-5p	m8	507	513	-0.057	0.1	0.009	-0.109	59	AAGACCCCUCACAGCCUCCAGGG	||||| |||||||	GUGGGGGCAGU--GAGGUCCC	ssc-miR-4334-5p	3179	GO:0000187(activation of MAPK activity),GO:0004871(signal transducer activity),GO:0004872(receptor activity),GO:0004930(G-protein coupled receptor activity),GO:0005515(protein binding),GO:0007165(signal transduction),GO:0007186(G-protein coupled receptor signaling pathway),GO:0009986(cell surface),GO:0016021(integral to membrane),GO:0030139(endocytic vesicle),GO:0030165(PDZ domain binding),GO:003…	04080(Neuroactive ligand-receptor interaction)
ENSSSCG00000003756	ssc	100113360	LPAR3	ssc-miR-4334-5p	8mer	337	343	0.00485	-0.09	-0.012	-0.40715	98	AUGCCACAGGGGGAACUCCAGGA	|||||||	GUGGGGGCAGUGAGGUCCC	ssc-miR-4334-5p	1387		04080(Neuroactive ligand-receptor interaction)
ENSSSCG00000003756	ssc	100113360	LPAR3	ssc-miR-4334-5p	m8	465	471	-0.0105	0.069	0.005	-0.0975	54	AUGUCCUGUGACCCUCUCCAGGC	|||||||	GUGGGGGCAGUGAGGUCCC	ssc-miR-4334-5p	1388		04080(Neuroactive ligand-receptor interaction)
ENSSSCG00000001597	ssc	100153249	LRFN2	ssc-miR-4334-5p	8mer	653	659	0.00485	0.16	0.042	-0.10315	57	AUCCAGAAGGGUCGCCUCCAGGA	|||||||	GUGGGGGCAGUGAGGUCCC	ssc-miR-4334-5p	213
ENSSSCG00000000625	ssc	100515777	LRP6	ssc-miR-4334-5p	1a	955	961	0.0249	-0.067	0.037	-0.1041	57	UCGCUCAUCUUUACUUCCAGGAU	||||||	GUGGGGGCAGUGAGGUCCC	ssc-miR-4334-5p	166		04310(Wnt signaling pathway)
ENSSSCG00000003848	ssc	100187577	LRP8	ssc-miR-4334-5p	1a	2734	2740	-0.0173	0.036	-0.024	-0.1043	57	UUCCUCCCUUUCCUUUCCAGGAG	||| ||||||	GUGGGGGCAGUG-AGGUCCC	ssc-miR-4334-5p	1360
ENSSSCG00000003904	ssc	100525052	LRRC41	ssc-miR-4334-5p	m8	856	862	-0.0415	0.06	0.041	-0.1015	56	UCCUGUAGGUCCCCU---CUCCAGGC	|||| |||||||	GUGGGGGCAGUGAGGUCCC	ssc-miR-4334-5p	923
ENSSSCG00000004726	ssc	100513451	LRRC57	ssc-miR-4334-5p	8mer	109	115	0.0069	0.035	-0.051	-0.3191	95	AGUAAGGAGAUAACCCUCCAGGA	|||||||	GUGGGGGCAGUGAGGUCCC	ssc-miR-4334-5p	890
ENSSSCG00000006375	ssc	100155269	LY9	ssc-miR-4334-5p	1a	559	565	0.0249	-0.039	0.008	-0.1051	57	AUGGAAAGCACAAAGUCCAGGAC	||||||	GUGGGGGCAGUGAGGUCCC	ssc-miR-4334-5p	1298
ENSSSCG00000015832	ssc	100511048	MAK16	ssc-miR-4334-5p	8mer	2270	2276	0.0028	0.073	0.022	-0.2122	87	GAAUACCUGGUUUCCCUCCAGGA	|||||||	GUGGGGGCAGUGAGGUCCC	ssc-miR-4334-5p	3020	NULL()
ENSSSCG00000004520	ssc	100523414	MAPK4	ssc-miR-4334-5p	8mer	15	21	0.00485	-0.062	-0.068	-0.43515	99	NNGGGUGGAGGAGUCGCUCCAGGA	|||||||	GUGGGGGCAGUGAGGUCCC	ssc-miR-4334-5p	903
ENSSSCG00000006082	ssc	100155607	MATN2	ssc-miR-4334-5p	8mer	109	115	0.00895	-0.141	-0.051	-0.49305	99	UCAAGAAAAAAUGAACUCCAGGA	|||||||	GUGGGGGCAGUGAGGUCCC	ssc-miR-4334-5p	1181	GO:0005509(calcium ion binding),GO:0005515(protein binding),GO:0005578(proteinaceous extracellular matrix),GO:0031012(extracellular matrix)
ENSSSCG00000010688	ssc	100155791	MCMBP	ssc-miR-4334-5p	1a	1057	1063	0.0249	-0.06	0.018	-0.1161	62	ACUAACAUCUGCUAGUCCAGGAA	||||||	GUGGGGGCAGUGAGGUCCC	ssc-miR-4334-5p	2506	GO:0000084(S phase of mitotic cell cycle),GO:0003682(chromatin binding),GO:0005634(nucleus),GO:0005737(cytoplasm),GO:0005886(plasma membrane),GO:0006261(DNA-dependent DNA replication),GO:0007062(sister chromatid cohesion),GO:0042555(MCM complex)
ENSSSCG00000005720	ssc	414430	MED27	ssc-miR-4334-5p	1a	399	405	0.0038	-0.057	-0.032	-0.1842	83	AAUAAACCUUUUCUAUCCAGGAU	||||||	GUGGGGGCAGUGAGGUCCC	ssc-miR-4334-5p	1358	GO:0003713(transcription coactivator activity),GO:0005634(nucleus),GO:0005667(transcription factor complex),GO:0005730(nucleolus),GO:0005737(cytoplasm),GO:0006351(transcription, DNA-dependent),GO:0006355(regulation of transcription, DNA-dependent),GO:0006357(regulation of transcription from RNA polymerase II promoter)
ENSSSCG00000005506	ssc	100157028	MEGF9	ssc-miR-4334-5p	8mer	16	22	0.0069	-0.137	-0.067	-0.5071	99	GGAGCUAGAGCUGUUCUCCAGGA	|||||||	GUGGGGGCAGUGAGGUCCC	ssc-miR-4334-5p	810	GO:0005515(protein binding)
ENSSSCG00000001834	ssc	397545	MFGE8	ssc-miR-4334-5p	m8	459	465	-0.026	0.082	-0.025	-0.13	67	CCCUUUCCCACUUCCCUCCAGGG	||| |||||||	GUGGGGGCAGU-GAGGUCCC	ssc-miR-4334-5p	555	GO:0001525(angiogenesis),GO:0001786(phosphatidylserine binding),GO:0002080(acrosomal membrane),GO:0005178(integrin binding),GO:0005515(protein binding),GO:0005576(extracellular region),GO:0005615(extracellular space),GO:0006910(phagocytosis, recognition),GO:0006911(phagocytosis, engulfment),GO:0007155(cell adhesion),GO:0007338(single fertilization),GO:0008429(phosphatidylethanolamine binding),GO:…
ENSSSCG00000012110	ssc	100524415	MID1	ssc-miR-4334-5p	m8	2325	2331	0.005	-0.065	0.036	-0.185	83	UUUUUAAAUCGUGGUCUCCAGGU	|||||||	GUGGGGGCAGUGAGGUCCC	ssc-miR-4334-5p	1829	GO:0005515(protein binding),GO:0005622(intracellular),GO:0005737(cytoplasm),GO:0005881(cytoplasmic microtubule),GO:0007026(negative regulation of microtubule depolymerization),GO:0008270(zinc ion binding),GO:0015630(microtubule cytoskeleton),GO:0031625(ubiquitin protein ligase binding),GO:0032874(positive regulation of stress-activated MAPK cascade),GO:0046872(metal ion binding)	04120(Ubiquitin mediated proteolysis)
ENSSSCG00000016498	ssc	100514261	MKRN1	ssc-miR-4334-5p	m8	101	107	0.005	-0.009	-0.028	-0.193	84	AGGCAGGCCUCUCAACUCCAGGU	|||||||	GUGGGGGCAGUGAGGUCCC	ssc-miR-4334-5p	3121	GO:0003676(nucleic acid binding),GO:0003682(chromatin binding),GO:0005515(protein binding),GO:0008270(zinc ion binding),GO:0046872(metal ion binding)
ENSSSCG00000014983	ssc	396939	MMP25	ssc-miR-4334-5p	m8	1198	1204	0.036	-0.099	0.031	-0.193	84	GGGCUGGAUCAGUUACUCCAGGU	|||||||	GUGGGGGCAGUGAGGUCCC	ssc-miR-4334-5p	2778	GO:0004222(metalloendopeptidase activity),GO:0005509(calcium ion binding),GO:0005515(protein binding),GO:0005576(extracellular region),GO:0005578(proteinaceous extracellular matrix),GO:0006508(proteolysis),GO:0008152(metabolic process),GO:0008233(peptidase activity),GO:0008237(metallopeptidase activity),GO:0008270(zinc ion binding),GO:0016787(hydrolase activity),GO:0031012(extracellular matrix),G…
ENSSSCG00000014983	ssc	396939	MMP25	ssc-miR-4334-5p	1a	320	326	0.046	-0.062	-0.009	-0.124	65	AGUUUGGUUUUUAUUUCCAGGAA	||||||	GUGGGGGCAGUGAGGUCCC	ssc-miR-4334-5p	2779	GO:0004222(metalloendopeptidase activity),GO:0005509(calcium ion binding),GO:0005515(protein binding),GO:0005576(extracellular region),GO:0005578(proteinaceous extracellular matrix),GO:0006508(proteolysis),GO:0008152(metabolic process),GO:0008233(peptidase activity),GO:0008237(metallopeptidase activity),GO:0008270(zinc ion binding),GO:0016787(hydrolase activity),GO:0031012(extracellular matrix),G…
ENSSSCG00000005104	ssc	414415	MRPS11	ssc-miR-4334-5p	m8	76	82	0.0515	0.036	-0.03	-0.1035	57	CAUGCUGUCAGAGCUCUCCAGGG	|||||||	GUGGGGGCAGUGAGGUCCC	ssc-miR-4334-5p	1227	GO:0003735(structural constituent of ribosome),GO:0005622(intracellular),GO:0005739(mitochondrion),GO:0005763(mitochondrial small ribosomal subunit),GO:0005840(ribosome),GO:0006412(translation),GO:0030529(ribonucleoprotein complex)
ENSSSCG00000006158	ssc	100152709	MRPS28	ssc-miR-4334-5p	8mer	121	127	0.00895	-0.042	-0.049	-0.39205	98	GCAGUUCUGUUAGGACUCCAGGA	|||||||	GUGGGGGCAGUGAGGUCCC	ssc-miR-4334-5p	1251	GO:0005739(mitochondrion)
ENSSSCG00000010143	ssc	397300	MTR	ssc-miR-4334-5p	m8	245	251	0.036	0.046	-0.015	-0.094	52	GAACAGCGAGCAGGACUCCAGGG	|||||||	GUGGGGGCAGUGAGGUCCC	ssc-miR-4334-5p	2301	GO:0005622(intracellular),GO:0005737(cytoplasm),GO:0008270(zinc ion binding),GO:0008705(methionine synthase activity),GO:0008898(homocysteine S-methyltransferase activity),GO:0009086(methionine biosynthetic process),GO:0031419(cobalamin binding),GO:0042558(pteridine-containing compound metabolic process),GO:0044237(cellular metabolic process),GO:0046872(metal ion binding)	00270(Cysteine and methionine metabolism),00450(Selenocompound metabolism),00670(One carbon pool by folate),01100(Metabolic pathways)
ENSSSCG00000010143	ssc	397300	MTR	ssc-miR-4334-5p	8mer	4100	4106	0.0069	-0.017	0.016	-0.3041	95	GAAAGGUCUCUCUGUCUCCAGGA	|||||||	GUGGGGGCAGUGAGGUCCC	ssc-miR-4334-5p	2302	GO:0005622(intracellular),GO:0005737(cytoplasm),GO:0008270(zinc ion binding),GO:0008705(methionine synthase activity),GO:0008898(homocysteine S-methyltransferase activity),GO:0009086(methionine biosynthetic process),GO:0031419(cobalamin binding),GO:0042558(pteridine-containing compound metabolic process),GO:0044237(cellular metabolic process),GO:0046872(metal ion binding)	00270(Cysteine and methionine metabolism),00450(Selenocompound metabolism),00670(One carbon pool by folate),01100(Metabolic pathways)
ENSSSCG00000004478	ssc	397085	MYO6	ssc-miR-4334-5p	1a	76	82	-0.00675	0.011	-0.027	-0.12175	64	CAGACAUUGACCCAUUCCAGGAU	||||||	GUGGGGGCAGUGAGGUCCC	ssc-miR-4334-5p	904	GO:0000166(nucleotide binding),GO:0001726(ruffle),GO:0003774(motor activity),GO:0003779(actin binding),GO:0005515(protein binding),GO:0005516(calmodulin binding),GO:0005524(ATP binding),GO:0005634(nucleus),GO:0005654(nucleoplasm),GO:0005737(cytoplasm),GO:0005794(Golgi apparatus),GO:0005886(plasma membrane),GO:0005938(cell cortex),GO:0006605(protein targeting),GO:0006810(transport),GO:0006886(intr…
ENSSSCG00000009061	ssc	100513554	NAA15	ssc-miR-4334-5p	m8	3418	3424	0.036	-0.116	-0.003	-0.244	90	AAACGAUGUUACAUACUCCAGGU	|||||||	GUGGGGGCAGUGAGGUCCC	ssc-miR-4334-5p	2147	GO:0005488(binding),GO:0005515(protein binding),GO:0005634(nucleus),GO:0005667(transcription factor complex),GO:0005737(cytoplasm),GO:0006474(N-terminal protein amino acid acetylation),GO:0008080(N-acetyltransferase activity),GO:0016407(acetyltransferase activity),GO:0043022(ribosome binding),GO:0045893(positive regulation of transcription, DNA-dependent)
ENSSSCG00000017231	ssc	100359356	NAT9	ssc-miR-4334-5p	m8	106	112	-0.026	0.055	-0.027	-0.159	77	AUACUCUGGGCCCUG--CUCCAGGU	||| |||||||	GUGGGGGCAGUGAGGUCCC	ssc-miR-4334-5p	3596
ENSSSCG00000000965	ssc	100518196	NCAPH2	ssc-miR-4334-5p	m8	202	208	-0.026	0.104	-0.019	-0.102	56	CCCUCCUGCCGUGGUCUCCAGGG	|||| |||||||	GUGGGGGCAGU-GAGGUCCC	ssc-miR-4334-5p	275
ENSSSCG00000008581	ssc	574068	NCOA1	ssc-miR-4334-5p	8mer	794	800	0.0028	0.007	0.066	-0.2342	89	UUUAAACCAAGAUGCCUCCAGGA	|||||||	GUGGGGGCAGUGAGGUCCC	ssc-miR-4334-5p	2242	GO:0003713(transcription coactivator activity),GO:0004402(histone acetyltransferase activity),GO:0004871(signal transducer activity),GO:0004872(receptor activity),GO:0005634(nucleus),GO:0006351(transcription, DNA-dependent),GO:0006355(regulation of transcription, DNA-dependent),GO:0007165(signal transduction),GO:0016573(histone acetylation),GO:0035257(nuclear hormone receptor binding),GO:0000435(…
ENSSSCG00000007438	ssc	100156384	NCOA5	ssc-miR-4334-5p	m8	93	99	0.0205	-0.008	-0.029	-0.1775	81	AUGUUCGCUGCACCUCUCCAGGU	|||||||	GUGGGGGCAGUGAGGUCCC	ssc-miR-4334-5p	2070	GO:0005515(protein binding)
ENSSSCG00000006385	ssc	100156098	NCSTN	ssc-miR-4334-5p	m8	502	508	0.005	0.05	0.005	-0.101	55	CUCCUGCUGUCCUGUCUCCAGGC	|||||||	GUGGGGGCAGUGAGGUCCC	ssc-miR-4334-5p	941	GO:0005515(protein binding),GO:0005624(membrane fraction),GO:0005783(endoplasmic reticulum),GO:0005794(Golgi apparatus),GO:0005886(plasma membrane),GO:0005887(integral to plasma membrane),GO:0006508(proteolysis),GO:0006509(membrane protein ectodomain proteolysis),GO:0008233(peptidase activity),GO:0016021(integral to membrane),GO:0016485(protein processing),GO:0043085(positive regulation of cataly…	04330(Notch signaling pathway),05010(Alzheimer's disease)
ENSSSCG00000009649	ssc	100521224	NEFL	ssc-miR-4334-5p	1a	21	27	-0.0173	-0.099	-0.031	-0.2463	91	ACUUCCCUUAUUUAUUCCAGGAA	||| ||||||	GUGGGGGCAGUG--AGGUCCC	ssc-miR-4334-5p	1869		05014(Amyotrophic lateral sclerosis (ALS))
ENSSSCG00000002381	ssc	100152772	NEK9	ssc-miR-4334-5p	8mer	20	26	0.0028	0.063	-0.067	-0.3112	95	CUGAGCCUGUAUAGCCUCCAGGA	|||||||	GUGGGGGCAGUGAGGUCCC	ssc-miR-4334-5p	761	GO:0004672(protein kinase activity),GO:0004674(protein serine/threonine kinase activity),GO:0004713(protein tyrosine kinase activity),GO:0005515(protein binding),GO:0005524(ATP binding),GO:0005739(mitochondrion),GO:0006468(protein phosphorylation),GO:0016772(transferase activity, transferring phosphorus-containing groups),GO:0019901(protein kinase binding)
ENSSSCG00000012151	ssc	100152239	NHS	ssc-miR-4334-5p	m8	1052	1058	0.067	-0.071	0.039	-0.126	65	CAGUUUAGCAAUUAGCUCCAGGU	|||||||	GUGGGGGCAGUGAGGUCCC	ssc-miR-4334-5p	2417
ENSSSCG00000009739	ssc	100156024	NOC4L	ssc-miR-4334-5p	m8	1118	1124	0.005	0.054	-0.019	-0.121	64	CCACUGUUUCCUCAGCUCCAGGC	|||||||	GUGGGGGCAGUGAGGUCCC	ssc-miR-4334-5p	2475	GO:0005488(binding),GO:0005515(protein binding)
ENSSSCG00000003095	ssc	100512786	NOVA2	ssc-miR-4334-5p	m8	994	1000	0.005	-0.034	0.044	-0.146	73	UACUUCCUGUGCUGUCUCCAGGU	|||||||	GUGGGGGCAGUGAGGUCCC	ssc-miR-4334-5p	705	GO:0003723(RNA binding),GO:0005634(nucleus)
ENSSSCG00000014927	ssc	100523323	NOX4	ssc-miR-4334-5p	m8	1203	1209	0.0205	-0.027	0.072	-0.0955	53	UCCUAUUGGUUUUCACUCCAGGG	||||||||||	GUGGGGGCAGUGAGGUCCC	ssc-miR-4334-5p	2776	GO:0000902(cell morphogenesis),GO:0005506(iron ion binding),GO:0007569(cell aging),GO:0008285(negative regulation of cell proliferation),GO:0009055(electron carrier activity),GO:0016020(membrane),GO:0016021(integral to membrane),GO:0016175(superoxide-generating NADPH oxidase activity),GO:0016491(oxidoreductase activity),GO:0035051(cardiac cell differentiation),GO:0042554(superoxide anion generati…
ENSSSCG00000014927	ssc	100523323	NOX4	ssc-miR-4334-5p	m8	464	470	0.067	-0.08	0.005	-0.169	79	UUUGAUUUAGAAAAGCUCCAGGC	|||||||	GUGGGGGCAGUGAGGUCCC	ssc-miR-4334-5p	2777	GO:0000902(cell morphogenesis),GO:0005506(iron ion binding),GO:0007569(cell aging),GO:0008285(negative regulation of cell proliferation),GO:0009055(electron carrier activity),GO:0016020(membrane),GO:0016021(integral to membrane),GO:0016175(superoxide-generating NADPH oxidase activity),GO:0016491(oxidoreductase activity),GO:0035051(cardiac cell differentiation),GO:0042554(superoxide anion generati…
ENSSSCG00000002254	ssc	100153983	NR2F2	ssc-miR-4334-5p	1a	1465	1471	0.046	-0.102	0.049	-0.106	58	AUUAAAAAUGGAUUUUCCAGGAA	||||||	GUGGGGGCAGUGAGGUCCC	ssc-miR-4334-5p	764	GO:0003677(DNA binding),GO:0003700(sequence-specific DNA binding transcription factor activity),GO:0003707(steroid hormone receptor activity),GO:0004872(receptor activity),GO:0004879(ligand-activated sequence-specific DNA binding RNA polymerase II transcription factor activity),GO:0005634(nucleus),GO:0006351(transcription, DNA-dependent),GO:0006355(regulation of transcription, DNA-dependent),GO:0…
ENSSSCG00000015253	ssc	100519556	NTM	ssc-miR-4334-5p	1a	1606	1612	-0.04895	0.066	-0.007	-0.08895	50	UAUUCCUCCCCGAAG-UCCAGGAG	||||| ||||||	GUGGGGGCAGUGAGGUCCC	ssc-miR-4334-5p	3587
ENSSSCG00000013223	ssc	100513973	NUP160	ssc-miR-4334-5p	m8	81	87	0.005	-0.056	-0.03	-0.242	90	UACAGGAAACCUGUACUCCAGGC	|||||||	GUGGGGGCAGUGAGGUCCC	ssc-miR-4334-5p	2911	GO:0000776(kinetochore),GO:0005487(nucleocytoplasmic transporter activity),GO:0005643(nuclear pore),GO:0006406(mRNA export from nucleus),GO:0031080(Nup107-160 complex)	03013(RNA transport)
ENSSSCG00000010734	ssc	100156865	OAT	ssc-miR-4334-5p	8mer	502	508	0.0028	-0.109	-0.042	-0.4582	99	UUCCAAAUUGGCCAACUCCAGGA	|||||||	GUGGGGGCAGUGAGGUCCC	ssc-miR-4334-5p	1777		00330(Arginine and proline metabolism),01100(Metabolic pathways)
ENSSSCG00000016062	ssc	100155066	OBFC2A	ssc-miR-4334-5p	8mer	467	473	0.0069	-0.096	-0.051	-0.4501	99	UUUGAGUGUUUGUGACUCCAGGA	|||||||	GUGGGGGCAGUGAGGUCCC	ssc-miR-4334-5p	2975
ENSSSCG00000012650	ssc	100524726	OCRL	ssc-miR-4334-5p	m8	1970	1976	0.036	0.016	0.013	-0.096	53	AGGGUUAUAGACAAUCUCCAGGG	|||||||	GUGGGGGCAGUGAGGUCCC	ssc-miR-4334-5p	1512		00562(Inositol phosphate metabolism),01100(Metabolic pathways),04070(Phosphatidylinositol signaling system)
ENSSSCG00000016043	ssc	100156698	OSGEPL1	ssc-miR-4334-5p	m8	1132	1138	0.036	-0.032	-0.015	-0.172	80	GUUGCGUAUUCACAACUCCAGGG	|||||||	GUGGGGGCAGUGAGGUCCC	ssc-miR-4334-5p	3748	GO:0004222(metalloendopeptidase activity),GO:0005739(mitochondrion),GO:0006508(proteolysis)
ENSSSCG00000003505	ssc	397385	OST48	ssc-miR-4334-5p	m8	2161	2167	0.005	-0.036	0.1	-0.092	51	GCUCAGCGCCUCAUACUCCAGGU	|||||||	GUGGGGGCAGUGAGGUCCC	ssc-miR-4334-5p	496	GO:0004576(oligosaccharyl transferase activity),GO:0004579(dolichyl-diphosphooligosaccharide-protein glycotransferase activity),GO:0005783(endoplasmic reticulum),GO:0005789(endoplasmic reticulum membrane),GO:0005792(microsome),GO:0006486(protein glycosylation),GO:0006487(protein N-linked glycosylation),GO:0008250(oligosaccharyltransferase complex),GO:0016020(membrane),GO:0016021(integral to membr…	00510(N-Glycan biosynthesis),01100(Metabolic pathways),04141(Protein processing in endoplasmic reticulum)
ENSSSCG00000003505	ssc	397385	OST48	ssc-miR-4334-5p	8mer	4362	4368	0.0069	0.059	-0.037	-0.2811	93	CCAGUACGGGUGUGCCUCCAGGA	|||||||	GUGGGGGCAGUGAGGUCCC	ssc-miR-4334-5p	499	GO:0004576(oligosaccharyl transferase activity),GO:0004579(dolichyl-diphosphooligosaccharide-protein glycotransferase activity),GO:0005783(endoplasmic reticulum),GO:0005789(endoplasmic reticulum membrane),GO:0005792(microsome),GO:0006486(protein glycosylation),GO:0006487(protein N-linked glycosylation),GO:0008250(oligosaccharyltransferase complex),GO:0016020(membrane),GO:0016021(integral to membr…	00510(N-Glycan biosynthesis),01100(Metabolic pathways),04141(Protein processing in endoplasmic reticulum)
ENSSSCG00000009817	ssc	497623	P2RX7	ssc-miR-4334-5p	8mer	2283	2289	0.00075	-0.105	0.131	-0.28325	93	UAGGCCACCAGGAAACUCCAGGA	|||||||	GUGGGGGCAGUGAGGUCCC	ssc-miR-4334-5p	2094	GO:0000187(activation of MAPK activity),GO:0000902(cell morphogenesis),GO:0001530(lipopolysaccharide binding),GO:0001614(purinergic nucleotide receptor activity),GO:0001845(phagolysosome assembly),GO:0001916(positive regulation of T cell mediated cytotoxicity),GO:0001934(positive regulation of protein phosphorylation),GO:0004872(receptor activity),GO:0004931(extracellular ATP-gated cation channel…	04020(Calcium signaling pathway),04080(Neuroactive ligand-receptor interaction)
ENSSSCG00000010707	ssc	100514194	PAF1	ssc-miR-4334-5p	m8	2778	2784	0.067	0.006	-0.03	-0.118	62	CAGAGUGGGAUUGAUCUCCAGGU	|||||||	GUGGGGGCAGUGAGGUCCC	ssc-miR-4334-5p	1996
ENSSSCG00000003551	ssc	396558	PAQR7	ssc-miR-4334-5p	1a	892	898	0.0249	-0.003	-0.023	-0.1001	55	AAAGGAGAAGGGUAUUCCAGGAA	||||||	GUGGGGGCAGUGAGGUCCC	ssc-miR-4334-5p	687	GO:0004872(receptor activity),GO:0005496(steroid binding),GO:0005886(plasma membrane),GO:0007275(multicellular organismal development),GO:0008289(lipid binding),GO:0016020(membrane),GO:0016021(integral to membrane),GO:0030154(cell differentiation),GO:0048477(oogenesis)
ENSSSCG00000001750	ssc	396559	PAQR8	ssc-miR-4334-5p	8mer	269	275	0.0069	0.059	-0.024	-0.2681	92	ACUUCUGACUGCAACCUCCAGGA	|||||||	GUGGGGGCAGUGAGGUCCC	ssc-miR-4334-5p	307
ENSSSCG00000000728	ssc	100524437	PARP11	ssc-miR-4334-5p	8mer	2161	2167	0.0028	-0.016	0.025	-0.2982	94	ACAGACCAGUCUUGUCUCCAGGA	|||||||	GUGGGGGCAGUGAGGUCCC	ssc-miR-4334-5p	155
ENSSSCG00000006451	ssc	100038007	PCD1B	ssc-miR-4334-5p	1a	20	26	-0.00675	0.006	-0.031	-0.13075	68	UCACCUGUCUCCUUUUCCAGGAG	||||||	GUGGGGGCAGUGAGGUCCC	ssc-miR-4334-5p	1342	GO:0005515(protein binding),GO:0006955(immune response),GO:0016020(membrane),GO:0019882(antigen processing and presentation)	04640(Hematopoietic cell lineage)
ENSSSCG00000006450	ssc	100038008	PCD1E	ssc-miR-4334-5p	8mer	1742	1748	0.0069	0.077	0.002	-0.2241	88	ACUGAUGGGCUUCUCCUCCAGGA	|||||||	GUGGGGGCAGUGAGGUCCC	ssc-miR-4334-5p	1023	GO:0005515(protein binding),GO:0006955(immune response),GO:0016020(membrane),GO:0019882(antigen processing and presentation)	04640(Hematopoietic cell lineage)
ENSSSCG00000006450	ssc	100038008	PCD1E	ssc-miR-4334-5p	1a	689	695	0.046	-0.069	0.018	-0.104	57	UUCUUUUUUUUUUGGUCCAGGAG	||||||	GUGGGGGCAGUGAGGUCCC	ssc-miR-4334-5p	1024	GO:0005515(protein binding),GO:0006955(immune response),GO:0016020(membrane),GO:0019882(antigen processing and presentation)	04640(Hematopoietic cell lineage)
ENSSSCG00000015072	ssc	100523009	PCSK7	ssc-miR-4334-5p	m8	305	311	0.005	0.014	-0.009	-0.151	74	CCUCCAUCCUCAUUUCUCCAGGG	|||||||	GUGGGGGCAGUGAGGUCCC	ssc-miR-4334-5p	3842	GO:0004252(serine-type endopeptidase activity),GO:0006508(proteolysis),GO:0008233(peptidase activity),GO:0008236(serine-type peptidase activity),GO:0016787(hydrolase activity),GO:0030173(integral to Golgi membrane)
ENSSSCG00000011739	ssc	100157978	PDCD10	ssc-miR-4334-5p	1a	115	121	0.046	-0.053	-0.024	-0.13	67	GAAGGGAUCUAAUAAUCCAGGAU	||||||	GUGGGGGCAGUGAGGUCCC	ssc-miR-4334-5p	2027	GO:0005515(protein binding),GO:0005829(cytosol),GO:0008284(positive regulation of cell proliferation),GO:0042803(protein homodimerization activity),GO:0043066(negative regulation of apoptotic process),GO:0043406(positive regulation of MAP kinase activity),GO:0047485(protein N-terminus binding)
ENSSSCG00000004926	ssc	100152985	PDCD7	ssc-miR-4334-5p	1a	463	469	-0.0173	0.026	0.001	-0.0893	50	AAGGGCCCUCUGACUUCCAGGAA	||| ||||||	GUGGGGGCAGUG-AGGUCCC	ssc-miR-4334-5p	1119	GO:0005689(U12-type spliceosomal complex),GO:0006915(apoptotic process)
ENSSSCG00000001653	ssc	100126288	PEX6	ssc-miR-4334-5p	8mer	73	79	-0.0054	0.024	-0.058	-0.3494	97	CUCUGGUCCCCUGAACUCCAGGA	|||| |||||||	GUGGGGGCAGUGAGGUCCC	ssc-miR-4334-5p	190	GO:0000166(nucleotide binding),GO:0005515(protein binding),GO:0005524(ATP binding),GO:0005737(cytoplasm),GO:0005777(peroxisome),GO:0005829(cytosol),GO:0006200(ATP catabolic process),GO:0006625(protein targeting to peroxisome),GO:0007031(peroxisome organization),GO:0008022(protein C-terminus binding),GO:0016561(protein import into peroxisome matrix, translocation),GO:0016887(ATPase activity),GO:00…	04146(Peroxisome)
ENSSSCG00000007788	ssc	100310801	PHKG2	ssc-miR-4334-5p	8mer	36	42	0.011	0.042	-0.064	-0.321	96	CCGGGAAGCAGGACUCUCCAGGA	|||||||	GUGGGGGCAGUGAGGUCCC	ssc-miR-4334-5p	2397	GO:0000166(nucleotide binding),GO:0004672(protein kinase activity),GO:0004674(protein serine/threonine kinase activity),GO:0004689(phosphorylase kinase activity),GO:0004713(protein tyrosine kinase activity),GO:0005516(calmodulin binding),GO:0005524(ATP binding),GO:0005964(phosphorylase kinase complex),GO:0005978(glycogen biosynthetic process),GO:0006468(protein phosphorylation),GO:0016301(kinase …	04020(Calcium signaling pathway),04910(Insulin signaling pathway)
ENSSSCG00000003063	ssc	100520495	PHLDB3	ssc-miR-4334-5p	m8	1565	1571	0.005	0.063	-0.031	-0.124	65	UUCUUUGGCCUCUGCCUCCAGGU	|||||||	GUGGGGGCAGUGAGGUCCC	ssc-miR-4334-5p	549
ENSSSCG00000003063	ssc	100520495	PHLDB3	ssc-miR-4334-5p	8mer	555	561	0.0028	0.093	0.025	-0.1892	84	ACUCCUAGUCCUGCCCUCCAGGA	|||||||	GUGGGGGCAGUGAGGUCCC	ssc-miR-4334-5p	550
ENSSSCG00000001573	ssc	100157844	PIM1	ssc-miR-4334-5p	m8	188	194	0.0205	0.048	-0.02	-0.1125	60	GAGGAAAAGACUCCACUCCAGGC	|||||||	GUGGGGGCAGUGAGGUCCC	ssc-miR-4334-5p	267		04630(Jak-STAT signaling pathway),05221(Acute myeloid leukemia)
ENSSSCG00000003506	ssc	100515613	PINK1	ssc-miR-4334-5p	8mer	860	866	0.0069	0.047	-0.007	-0.2631	92	GACGUUUGUCUCUAGCUCCAGGA	|||||||	GUGGGGGCAGUGAGGUCCC	ssc-miR-4334-5p	541		05012(Parkinson's disease)
ENSSSCG00000011079	ssc	100520446	PIP4K2A	ssc-miR-4334-5p	1a	705	711	0.0249	-0.074	0.019	-0.1291	67	ACCUCAGUAAAUAUGUCCAGGAA	||||||	GUGGGGGCAGUGAGGUCCC	ssc-miR-4334-5p	1671		00562(Inositol phosphate metabolism),04070(Phosphatidylinositol signaling system),04810(Regulation of actin cytoskeleton)
ENSSSCG00000013490	ssc	100521362	PIP5K1C	ssc-miR-4334-5p	1a	35	41	0.0038	0.004	-0.03	-0.1212	64	AGGACCUGGACUUUAUCCAGGAU	||||||	GUGGGGGCAGUGAGGUCCC	ssc-miR-4334-5p	3935		00562(Inositol phosphate metabolism),01100(Metabolic pathways),04070(Phosphatidylinositol signaling system),04144(Endocytosis),04666(Fc gamma R-mediated phagocytosis),04810(Regulation of actin cytoskeleton)
ENSSSCG00000009781	ssc	100152515	PITPNM2	ssc-miR-4334-5p	8mer	558	564	0.00485	0.119	0.026	-0.16015	77	UCGCCACACGGAAGGCUCCAGGA	|||||||	GUGGGGGCAGUGAGGUCCC	ssc-miR-4334-5p	2602
ENSSSCG00000017892	ssc	100524106	PITPNM3	ssc-miR-4334-5p	m8	332	338	0.036	0.026	-0.007	-0.106	58	CCAUCUUUCUGAGUUCUCCAGGC	|||||||	GUGGGGGCAGUGAGGUCCC	ssc-miR-4334-5p	3665
ENSSSCG00000017892	ssc	100524106	PITPNM3	ssc-miR-4334-5p	m8	3581	3587	-0.057	0.102	0.009	-0.107	58	GGAGUUGACCCCACC-CUCCAGGG	|||| |||||||	GUGGGGGCAGUGAGGUCCC	ssc-miR-4334-5p	3666
ENSSSCG00000001930	ssc	100158154	PKM2	ssc-miR-4334-5p	m8	563	569	-0.0105	0.113	-0.032	-0.0905	50	GACUACUGCAGCCGCCUCCAGGC	|||||||	GUGGGGGCAGUGAGGUCCC	ssc-miR-4334-5p	468		00010(Glycolysis / Gluconeogenesis),00230(Purine metabolism),00620(Pyruvate metabolism),01100(Metabolic pathways),04930(Type II diabetes mellitus)
ENSSSCG00000017338	ssc	100521111	PLCD3	ssc-miR-4334-5p	m8	353	359	-0.026	0.095	-0.007	-0.099	54	AAGCCUUCCUUCCCC----CUCCAGGC	|||| |||||||	GUGGGGGCAGUGAGGUCCC	ssc-miR-4334-5p	3168		00562(Inositol phosphate metabolism),01100(Metabolic pathways),04020(Calcium signaling pathway),04070(Phosphatidylinositol signaling system)
ENSSSCG00000002554	ssc	100524095	PLD4	ssc-miR-4334-5p	m8	177	183	-0.057	0.107	-0.027	-0.138	71	CUUAAACCCCACCUCCUCCAGGG	||||| |||||||	GUGGGGGCAGUGAGGUCCC	ssc-miR-4334-5p	501
ENSSSCG00000002554	ssc	100524095	PLD4	ssc-miR-4334-5p	8mer	189	195	0.0028	0.173	-0.054	-0.1882	83	CUCCUCCAGGGAGCCCUCCAGGA	|||||||	GUGGGGGCAGUGAGGUCCC	ssc-miR-4334-5p	502
ENSSSCG00000014827	ssc	100513608	PLEKHB1	ssc-miR-4334-5p	m8	302	308	0.036	-0.029	-0.01	-0.164	78	AUGAGACUUCAAGUUCUCCAGGC	|||||||	GUGGGGGCAGUGAGGUCCC	ssc-miR-4334-5p	3762	GO:0005515(protein binding),GO:0005543(phospholipid binding),GO:0008022(protein C-terminus binding),GO:0016021(integral to membrane),GO:0042803(protein homodimerization activity)
ENSSSCG00000014827	ssc	100513608	PLEKHB1	ssc-miR-4334-5p	m8	326	332	0.005	0.046	-0.007	-0.117	62	CUGAAGACACAGCCCCUCCAGGU	|||||||	GUGGGGGCAGUGAGGUCCC	ssc-miR-4334-5p	3763	GO:0005515(protein binding),GO:0005543(phospholipid binding),GO:0008022(protein C-terminus binding),GO:0016021(integral to membrane),GO:0042803(protein homodimerization activity)
[truncated: 161 more rows]

## Sheet: ssc-miR-4331
序号	Ref ID	Species ID	Gene ID	Symbol	Mirbase ID	Site Type	UTR start	UTR end	3' pairing contribution	local AU contribution	position contribution	context score	context score percentile	UTR region	UTR-miRNA pairing	mature miRNA sequence	miRNA family	Group #	GO_Term	KEGG_pathways
[truncated: 738 more rows]

[truncated: 5 more sheets: ssc-miR-4334-5p, 线粒体损伤相关的4331靶基因, 钙离子相关的4331靶基因, 删除重复后的4331靶基因, 被KEGG注释的4331靶基因]
