# Supplementary material for: microRNA-4331 Promotes Transmissible Gastroenteritis Virus (TGEV)-induced Mitochondrial Damage Via Targeting RB1, Upregulating Interleukin-1 Receptor Accessory Protein (IL1RAP), and Activating p38 MAPK Pathway In Vitro
Source: Mol Cell Proteomics. 2017 Dec 7;17(2):190–204. doi: 10.1074/mcp.RA117.000432 (PMC5795386; doi:10.1074/mcp.RA117.000432)
Supplement: Supplemental Data [file supp_RA117.000432_133454_0_supp_22577_sz8d8s.xlsx]

## Sheet: Summary
Header line description of table 1			Table 1. MS/MS spetrum database search analysis summary
Total spectrums	Number of spectrums produced by mass spectrometer
Matched spetrums	Number of spectrums matched with alignment protein		Total spectrums	Matched spetrums	Peptides	Unique peptides	Identified proteins	Quantifiable proteins
Peptides	Number of peptides whitch spetrums hit		191324	26794	17286	16220	4209	2866
Unique peptides	Number of unique peptides which spectrums hit
Identified proteins	Number of proteins detected by spetrum search analysis
Quantifiable proteins	Number of proteins quantifiable		Table 2. Differentially expressed protein summary (Filtered whith threshold value of expression fold change and P vlaue < 0.05)
Header line description of excel sheet1			Compare group	Regulated type	Differentially expressed proteins
Protein accession	Protein accession number of database used for search		2T/C	up-regulated	33
Protein description	Protein functional description			down-regulated	36
Gene name	Indicates the name of the gene that code for the protein sequence
MW [kDa]	Protein molecular weight ,unit [kDa]
calc.pI	Protein calculated isoelectric point
Score	A simple rule to be used to judge whether a result is significant or not
Coverage [%]	Percent of identified peptdie sequence covering in protein sequence
#Peptides	Number of identified peptides
#PSMs	Number of spectrum which protein matched
#Unique peptides	Number of identified peptides that only come form this protein groups

## Sheet: Protein quantification
Protein accession	Protein description	Gene name	MW [kDa]	calc.pI	Score	Coverage [%]	#Peptides	#PSMs	#Unique peptides	21T/11C Ratio	21T/11C P value	22T/12C Ratio	22T/12C P value	2T/C Ratio	2T/C P value
A0A023PN04	FK506-binding protein 5	FKBP5	63.83	5.71	184	23.4	13	609	13	0.862	0.0104392	0.893	0.0078708	0.895	0.00046386
A0A023VTS2	SAM domain and HD domain-containing protein 1	SAMHD1	83.49	7.6	159	10.4	6	722	6	1.118	0.0083708	1.237	0.0126368	1.188	0.0063628
A0A024A2N6	CD2-associated protein	cd2ap	89.25	5.97	86	12.9	7	1347	7	1.056	0.145546	1.058	0.9317	1.042	0.86326
A0PFK4	F-actin capping protein subunit beta 2	CP	36.32	5.69	145	36	8	802	8	0.964	0.167522	0.959	0.28418	0.946	0.00177288
A0PFK5	Capping protein (Actin filament) muscle Z-line, alpha 1	CP	37.98	5.53	181	22	5	614	4	1.107	0.20296	0.904	0.62996	0.991	0.3335
A0PFK6	F-actin capping protein subunit alpha 2	CP	38.21	5.57	38	10.1	3	2924	2	0.922	0.17988	0.86	0.2716	0.89	0.134584
A0SNU8	Hydroxymethylbilane synthase	A0SNU8	44.22	6.43	44	11.1	3	2545	3	1.075	0.37626	1.05	0.018904	1.06	0.25394
A0ZVR0	Interferon regulatory factor 7	Irf7	57.85	5.9	42	7.8	3	2631	3	1.281	0.062592	0.928	0.24972	1.099	0.022074
A1E295	Cathepsin B	CTSB	41.8	5.81	47	11.9	4	2391	4	0.939	0.69852	0.965	0.88466	0.953	0.55174
A1EAJ7	Bridging integrator 1	A1EAJ7	56.74	5.1	37	6.5	2	2961	2	1.082	0.183776	0.794	0.26728	0.939	0.43538
A1X898	Procollagen-proline 2-oxoglutarate-4-dioxygenase	P4HA1	71.55	5.7	209	24.9	12	517	9	1.376	0.0031994	1.241	0.0067398	1.303	0.0020364
A1XQR7	Protein QIL1	QIL1	15.89	9.21	48	21.2	3	2364	3	1.182	0.46736	1.006	0.93088	1.011	0.55706
A1XQR9	Small nuclear ribonucleoprotein E	SNRPE	12.47	9.46	68	13	1	1686	1	1.111	0.73834	1.155	0.099486	1.116	0.65952
A1XQS3	Mitochondrial NDUFA4	NDUFA4	11.42	9.42	32	40.2	4	3295	4	1.394	0.139084	1.183	0.134734	1.333	0.12755
A1XQS5	ATP synthase F(0) complex subunit C1, mitochondrial	ATP5G1	15.12	9.41	31	5.1	1	3373	1	0.977	0.4546	1.175	0.23036	1.065	0.162852
A1XQS7	MCEE	MCEE	21.87	8.61	42	11.4	2	2642	2	0.927	0.7605	1.119	0.166822	1.057	0.064416
A1XQS8	1810035L17 protein	A1XQS8	14.45	7.98	55	21.6	2	2118	2	1.1	0.29396	1.165	0.29972	1.129	0.189502
A1XQT1	COX6B	COX6B	12.02	8.76	39	11.6	1	2842	1
A1XQT2	Cytochrome c oxidase subunit 6C	COX6C	10.63	10.22	44	9.2	1	2524	1
A1XQU0	NDUFV2	NUDFV2	31.64	8.16	47	7.6	2	2421	2	1.294	0.030564	0.89	0.48402	1.054	0.174458
A1XQU1	Proteasome subunit beta type-7	PSMB7	34.43	6.9	72	10.5	3	1599	3	1.05	0.24684	1.226	0.0049636	1.126	0.0054216
A1XQU3	60S ribosomal protein L14	RPL14	32.14	10.78	272	26.8	6	370	6	0.907	0.143686	1.423	0.00065828	1.168	0.00511
A1XQU5	60S ribosomal protein L27	RPL27	21.29	10.56	50	12.5	2	2279	2	1.019	0.84678	1.092	0.059478	1.022	0.29228
A1XQU9	40S ribosomal protein S20	RPS20	16.65	9.95	61	19.3	2	1897	2	1.048	0.30062	0.78	0.166166	0.971	0.31538
A1Y2K1	Tyrosine-protein kinase Fyn	FYN	68.95	6.23	31	3.4	2	3376	1
A1YJE5	Pirh2	A1YJE5	35.15	6.23	25	3.4	1	3925	1
A1YM33	CCL5 (Fragment)	A1YM33	8.63	9.3	38	27.4	2	2901	2	1.555	0.0177298	1.257	0.2968	1.455	0.120842
A1YPR8	Uncharacterized protein	XIAP	64.54	5.91	65	9.1	4	1794	4	1.012	0.44964	1.012	0.3724	1.064	0.2298
A1Z623	15 kDa selenoprotein	SEP15	20.52	4.85	37	7.4	1	2996	1	1.131	0.09645	1.195	0.026104	1.161	0.057358
A1Z624	Dynein cytoplasmic heavy polypeptide-like protein (Fragment)	A1Z624	69.91	5.95	157	16.3	7	737	3	1.042	0.53488	1.068	0.94482	1.026	0.46264
A2SZV5	Tax1 binding protein 3 (Fragment)	A2SZV5	12.98	6.81	126	30.1	3	917	3	1.047	0.3182	0.904	0.8581	0.983	0.92716
A3EX84	Galectin	LGALS3	29.6	8.78	166	16.5	5	681	5	0.926	0.092898	1.031	0.22032	0.989	0.86122
A4IE76	Tyrosine 3-monooxygenase/tryptophan 5-monooxygenase activation protein, theta polypeptide (Fragment)	YWHAQ	20.88	4.37	464	52.8	9	164	1	0.991	0.686			1.157	0.3632
A4Z6H0	Adenylosuccinate synthetase isozyme 1	ADSSL1	57.28	8.72	28	1.5	1	3609	1
A4Z6H1	Adenylosuccinate synthetase isozyme 2	ADSS	57.15	6.13	184	18.6	8	605	8	0.874	0.923	0.976	0.76432	0.926	0.27538
A5A753	Epidermal growth factor receptor (Fragment)	EGFR	151.45	6.72	69	5.6	8	1660	7	0.958	0.21502	0.987	0.36554	0.973	0.100374
A5A757	Inhibitor of kappa light chain gene enhancer in B cells, kinase beta	IKBKB	97.55	5.88	54	5.3	4	2127	4	0.925	0.64066	0.986	0.548	1.03	0.5208
A5A761	Sideroflexin-1	SFXN1	38.87	9.35	187	24.2	6	596	6	1.053	0.039772	1.125	0.06957	1.108	0.023638
A5A766	Glycoprotein NMB	GPNMB	68.78	7.08	43	2	1	2601	1
A5A767	Adaptor-related protein complex 3, beta-1 subunit	AP3B1	141.77	5.71	98	7.2	9	1196	9	1.07	0.63756	0.97	0.9744	0.998	0.86036
A5A779	Geranylgeranyl transferase type-2 subunit alpha	RABGGTA	70.76	5.6	45	7.8	5	2512	5	1.093	0.4156	1.086	0.74424	1.013	0.95288
A5A780	Uncharacterized protein	VPS33A	77.1	6.5	32	3.5	2	3281	2	1.083	0.55594	0.898	0.195332	0.978	0.52828
A5A8V6	Heat shock 70kDa protein 1A	HSPA1A	81.8	5.6	894	34.6	20	60	8	1.037	0.22594	1.148	0.00033964	1.142	0.0182546
A5A8W9	Serine/threonine kinase 19	STK19	30.84	9.68	39	3.5	1	2817	1
A5A8Z1	Palmitoyl-protein thioesterase 2 (Fragment)	PPT2	23.92	5.39	28	4.4	1	3595	1
A5D9J3	Transporter 1, ATP-binding cassette, sub-family B (MDR/TAP)	TAP1	86.45	8.67	317	13.9	9	305	9	0.789	0.005569	0.885	0.023466	0.832	0.3628
A5D9M6	Large proline-rich protein BAG6	BAG6	122.22	5.44	74	6.6	7	1560	7	1.067	0.65568	0.924	0.28658	0.994	0.47944
A5D9P0	Ring finger protein 1	RING1	46.98	5.44	70	6.4	2	1634	2	0.895	0.104264	1.147	0.2339	0.975	0.69178
A5GFN6	mRNA export factor	RAE1	47.35	7.96	46	16.3	4	2461	4	1.22	0.047872	0.826	0.125644	1.07	0.75024
A5GFQ5	Protein canopy homolog 3	CNPY3	38.73	5.98	55	6.7	1	2108	1
A5GFQ7	Peroxisomal biogenesis factor 6	PEX6	109.09	6.03	31	1	1	3383	1
A5GFQ9	Protein phosphatase 2, regulatory subunit B (B56), delta isoform	PPP2R5D	82.37	8.27	123	6.3	3	942	2	0.903	0.2345	0.967	0.52386	0.876	0.12331
A5GFS4	Phosphoenolpyruvate carboxykinase 1	PCK1	78.06	6.21	68	3.1	2	1713	2	1.069	0.48018	1.018	0.98648	1.057	0.80482
A5GFS5	Nuclear factor of activated T-cells, cytoplasmic, calcineurin-dependent 2	NFATC2	107.63	6.48	29	1.6	2	3579	2	0.763	0.0036134	0.992	0.3769	0.864	0.0168612
A5GFS8	Vesicle-associated membrane protein-associated protein B	VAPB	32.76	6.85	219	23.9	6	483	6	1.082	0.111426	1.074	0.085048	1.074	0.028232
A5GFT5	Aminopeptidase-like 1	NPEPL1	61.17	6.41	35	4.8	2	3110	2	0.963	0.7254	0.903	0.80598	0.931	0.95014
A5GFU0	GNAS complex locus	GNAS	116.57	5.01	128	7.9	7	906	6	1.112	0.136948	1.106	0.54648	1.047	0.68166
A5GFW3	Cleavage stimulation factor, 3~ pre-RNA, subunit 1, 50kDa	CSTF1	53.72	6.12	24	2.1	1	4027	1
A5GFW7	Protein RTF2 homolog	RTFDC1	42.74	9.08	43	9.5	3	2611	3	1.112	0.43936	0.808	0.20624	0.892	0.41066
A5GFY4	Negative elongation factor D	NELFCD	73.91	5.07	49	4.4	3	2329	2	1.284	0.3758	0.747	0.14457	0.977	0.63438
A5GFY8	D-3-phosphoglycerate dehydrogenase	PHGDH	63.24	6.44	507	31	14	139	14	0.905	0.0162002	0.95	0.070066	0.892	0.00124114
A5GFZ6	Adenylyltransferase and sulfurtransferase MOCS3	MOCS3	52.95	6.05	40	7.3	3	2780	3	1.051	0.6854	1.147	0.131786	1.043	0.51046
A5GHK7	Activity-dependent neuroprotector	ADNP	147.96	6.71	46	0.9	1	2456	1
A5GHK8	Par-6 partitioning defective 6 homolog beta (C. elegans)	PARD6B	45.82	5.46	50	6.5	2	2287	2
A5GHK9	Tyrosine-protein phosphatase non-receptor type	PTPN1	56.86	5.67	83	11.7	5	1394	5	1.04	0.37638	1.088	0.198174	1.078	0.172782
A5H025	Ribonuclease L	RNASEL	96.13	5.62	198	8.5	6	548	5	1.007	0.66778	0.788	0.04219	0.885	0.042964
A5JUQ8	Crystallin zeta-like 1	CRYZL1	45.16	5.59	30	4.9	2	3453	2
A5YV76	Fatty acid synthase	FASN	293.61	5.98	1546	26.1	50	22	14	1.042	0.025344	1.092	0.0153746	1.078	0.00033792
A6M928	Eukaryotic translation initiation factor 4A isoform 1	EIF4A1	51.16	5.32	560	37.4	15	127	9	0.95	0.87368	0.975	0.69252	0.979	0.84798
A6M929	Eukaryotic translation initiation factor 4A isoform 2	EIF4A2	51.88	5.33	371	27.5	10	236	4	0.84	0.0106808	0.937	0.36348	0.888	0.027046
A6M931	Eukaryotic initiation factor 4A-III	EIF4A3	52.6	6.3	303	23.6	10	328	9	0.879	0.096308	1.008	0.28686	0.961	0.69572
A6YNL5	Calpain 2	Capn2	89.82	4.87	477	23.4	14	155	7	1.012	0.77584	1.088	0.55896	0.969	0.75446
A7KZR2	Cytochrome P450	CYP3A46	65.97	9.2	43	2.6	1	2584	1	1.218	0.49868	1.036	0.20484	1.122	0.4243
A7KZR4	Cytochrome P450 (Fragment)	CYP20A1	26.73	6.15	45	19.4	4	2477	4	0.994	0.50938	1.054	0.8321	1.022	0.62842
A7L861	Squalene epoxidase	sqle	71.91	8.6	56	6.3	4	2041	4	1.029	0.93488	1.157	0.08545	1.111	0.170734
A7LCX1	Melanoma differentiation associated protein-5	MDA5	138.47	5.48	98	5.6	6	1200	6	0.952	0.98514	1.008	0.93598	0.96	0.93698
A7TX81	COP9 signalosome complex subunit 6	COPS6	40.02	5.47	24	2.5	1	3967	1
A7TX82	COP9 constitutive photomorphogenic-like subunit 2	COPS2	61.47	5.36	53	14.7	6	2183	6	1.058	0.144692	0.887	0.153998	1.008	0.562
A7UNK0	TANK binding kinase TBK1	TBK1	96.92	6.11	38	1.5	1	2909	1
A7WLI1	CD81	CD81	29.4	5.3	62	8.5	1	1869	1
A7XP20	B-cell CLL/lymphoma 10	BCL10	30.14	5.69	32	4.3	1	3285	1
A7Y521	COP9 signalosome complex subunit 4	COPS4	51.8	5.57	42	6.7	3	2677	3
A8CYB8	DEAD/H (Asp-Glu-Ala-Asp/His) box polypeptide	RIG-I	129.19	6.1	435	12.5	12	182	12	0.912	0.76254	1.081	0.049404	0.983	0.173342
A8D737	T-cadherin	A8D737	86.83	4.94	56	3.9	2	2040	2	1.004	0.73358	1.11	0.30486	0.984	0.60684
A8HR17	Pre-B-cell colony-enhancing factor	PBEF1	66.85	6.69	121	13.8	7	967	7	0.997	0.62706	0.939	0.59456	0.991	0.887
A8U4R4	Transketolase	tkt	78.33	7.21	734	34.5	16	86	16	1.011	0.02073	0.96	0.0074936	0.979	0.3077
A8YQT9	Ribosomal protein L7	A8YQT9	38	10.68	189	33.2	10	587	4	0.851	0.23734	0.953	0.37536	0.926	0.10204
A9ED96	CArG-binding factor A	CBF-A	38.93	8.31	335	27.5	7	273	7	0.92	0.6346	0.842	3.3444e-05	0.927	0.000180502
A9GYW6	Alternative Pig Liver Esterase (Fragment)	APLE	68.69	5.78	181	15	6	619	6	1.03	0.76732	1.007	0.9779	1.011	0.94634
A9LM01	Progesterone receptor membrane component 2	PGRMC2	27.03	4.77	88	11.7	2	1320	2	1.157	0.08075	1.006	0.8349	1.09	0.33616
A9YTX9	Interferon regulatory factor 3	IRF3	50.71	4.99	234	7.6	3	437	3	1.156	0.2303	1.045	0.28544	1.106	0.25174
A9YUB1	Cysteine and histidine-rich domain-containing protein 1	CHORDC1	46.55	7.89	222	27.7	8	475	8	0.967	0.118766	0.983	0.94618	0.949	0.10735
B0FRD6	Transcriptional intermediary factor-2 isoform 1	TIF2	173	6.19	51	0.8	1	2243	1
B0FSM7	Nucleotide-binding oligomerization domain containing 1	NOD1	119.9	6.68	26	2	2	3770	2
B0FWK4	Signal peptidase complex subunit 1	SPCS1	13.89	9.33	28	11.8	1	3647	1	0.908	0.43302	0.957	0.40478	0.929	0.41766
B0FWK5	Ribosomal protein L5	RPL5	42.84	9.73	454	29.6	10	169	10	1.026	0.29488	1.014	0.60338	1.008	0.2391
B0FWK6	Small inducible cytokine subfamily E member 1	SCYE1	44.98	8.35	81	11.9	3	1438	3	0.974	0.86788	1.239	0.077682	1.068	0.21682
B0FWP7	NAD-dependent protein deacylase sirtuin-5, mitochondrial	SIRT5	36.72	8.79	30	8.4	2	3476	2	0.876	0.53648	1.116	0.27078	0.989	0.95112
B0KYV5	LIM domain and actin-binding protein 1	LIMA1	100.61	6.34	171	11.6	9	660	4	1.061	0.37048	0.988	0.47362	0.996	0.745
B0LJD0	Acetyl-CoA carboxylase alpha	ACACA	292	6	254	8.7	20	398	19	1.053	0.42002	0.999	0.7364	1.012	0.92074
B0LXF7	Aprotinin (Fragment)	B0LXF7	8.18	7.75	27	25.9	1	3692	1
B0LXK8	Hypoxanthine-guanine phosphoribosyltransferase 1	HPRT1	28.89	6.3	94	27.1	5	1239	5	0.936	0.62234	0.956	0.95416	1.002	0.60898
B0LXP3	NF-kappaB transcription factor p65 subunit	RELA	65.21	5.45	120	9.8	4	980	4	1.333	4.3882e-05	1.02	0.3507	1.219	0.0025082
B0LY42	CD147	B0LY42	34.21	5.7	158	30.1	8	733	8	1.166	0.0057876	1.067	0.082716	1.148	0.0102234
B0LY43	Monocarboxylic acid transporter 1 (Fragment)	B0LY43	40.22	7.75	99	12.9	3	1186	3	1.038	0.43766	0.852	0.030052	0.958	0.30548
B0M1N0	SUMO1	pigSUMO1	14.36	5.35	25	7.9	1	3941	1
B1A3A0	Beta-enolase 3 transcript variant 1	ENO3	56.38	8.05	325	12.7	5	290	1	1.112	0.191066	1.067	0.045718	1.1	0.046222
B1A8Z3	Phosphorylase	B1A8Z3	113.43	7.09	162	15.3	14	707	11	0.942	0.93268	1.052	0.37686	0.985	0.5239
B1NI70	Adenylate kinase 3-like 1	AK3L1	28.83	8.47	97	13	3	1212	3	1.196	0.0106968	1.2	0.00746	1.166	0.0012833
B1PEY3	Histone H2A	H2A.Z	16.98	10.58	146	31.3	4	797	2	0.884	0.110644	1.083	0.5151	1.003	0.5159
B1PJU2	MHC class I antigen	SLA-1	43.42	5.62	264	26.3	6	383	0
B1PK12	Branched chain keto acid dehydrogenase E1 alpha polypeptide	B1PK12	55.24	8.15	40	4.9	2	2799	2	1.192	0.05115	1.047	0.6112	1.114	0.23746
B1PK15	Beta-hexosaminidase	B1PK15	66.74	5.74	38	4.7	3	2895	3
B1PK16	N-acetylgalactosaminidase alpha	B1PK16	50.41	5.56	22	1.9	1	4145	1
B2CXA8	Acyl-CoA synthetase long-chain family member 4	ACSL4	89.4	8.08	60	4.3	3	1903	3	1.309	0.107814	1.131	0.0121892	1.195	0.04859
B2CZF8	Lactadherin	MFGE8	52.4	6.27	99	13.5	6	1173	6	1.181	0.05146	1.131	0.0167278	1.156	0.0067026
B2CZR7	CFL2b variant 1	CFL2b	24.34	7.66	185	39.2	7	601	5	0.959	0.37844	0.928	0.6414	0.952	0.23996
B2D2K7	Solute carrier family 3 member 2 (Fragment)	SLC3A2	68.34	5.46	343	16.4	8	265	8	0.972	0.6051	0.958	0.22674	0.955	0.15512
B2DD00	AXL receptor tyrosine kinase	AXL	105.24	5.29	26	3.3	4	3830	3	0.874	0.44228	0.866	0.44886	0.873	0.032428
B2MUB6	Small calcium-binding mitochondrial carrier 1	SCAMC-1	62.17	7.59	224	20.1	10	467	10	1.138	0.00196544	1.113	0.089894	1.11	0.0083784
B2NJ26	Beta 2-microglobulin	B2m	15.76	6.96	97	15.3	2	1205	2	1.012	0.48926	0.88	0.0061556	0.933	0.19144
B2XWS2	Guanylate binding protein 2	GBP2	80.34	5.54	186	13.9	8	598	0
B2ZF49	Hydroxyacyl-coenzyme A dehydrogenase/3-ketoacyl-coenzyme A thiolase/enoyl-coenzyme A hydratase alpha subunit	HADHA	99.92	9.28	615	23.1	15	106	1	1.037	0.4821	0.916	0.35358	1.031	0.95982
B2ZFN7	Actin (Fragment)	B2ZFN7	30.34	4.98	712	21.5	6	92	1
B2ZHY2	G-protein coupled receptor 39	GPR39	56.69	9.39	26	2.4	1	3785	1
B2ZI35	F11 receptor	F11R	36.73	8.63	58	11.1	4	1977	4	1.262	0.0361	1.279	0.077142	1.246	0.0187386
B3CL06	Serotransferrin	TF	94.04	7.34	28	1	1	3657	1
B3SP85	Gamma-interferon-inducible-lysosomal thiol reductase	IFI30	31.77	5.02	29	5.3	2	3533	1
B3VKE8	Disintegrin and metallopeptidase domain 10	ADAM10	98.98	8.2	90	7.1	4	1288	4	1.476	0.037184	0.947	0.158048	1.033	0.172436
B3VMR0	5-aminoimidazole-4-carboxamide ribonucleotide formyltransferase/IMP cyclohydrolase	purH	73.7	6.72	304	24	11	326	11	1.013	0.14113	1.031	0.8643	1.018	0.193784
B3XXC3	Thymosin beta-4	TMSB4X	7.34	5.02	32	15.9	1	3314	1	0.965	0.89486	0.89	0.36882	0.925	0.28824
B5APU3	Actin-related protein 2-like protein	ACTR2	50.98	6.3	197	15.5	6	551	6	0.921	0.25568	0.97	0.78846	0.954	0.113456
B5APU7	Actin related protein 2/3 complex subunit 2	B5APU7	40.33	6.84	208	29.3	9	522	9	0.95	0.71216	0.944	0.081264	0.944	0.34722
B5APU8	Actin-related protein 2/3 complex subunit 3	ARPC3	25.12	8.78	48	10.1	2	2359	2	1.305	0.53222			0.896	0.44508
B5ATG0	Clathrin light chain (CLTA) protein (Fragment)	B5ATG0	20.81	4.96	64	23	3	1800	3	1.111	0.64898	1.024	0.7851	1.063	0.69386
B5LX40	Adaptor protein phosphotyrosine interaction PH domain and leucine zipper containing 1	APPL1	90.12	5.25	73	6.6	5	1563	5	1.01	0.85276	0.894	0.091974	0.931	0.035622
B5U335	Solute carrier family 30 (Zinc transporter), member 9	SLC30A9	71.59	8.6	53	3.7	2	2149	2	1.241	0.26984	1.127	0.16063	1.179	0.125666
B6CVD6	Thioredoxin domain-containing 4	TXNDC4	52.2	5.18	189	16.5	6	582	6	0.996	0.41188	1.132	0.0171578	1.123	0.39588
B6CVD7	ERO1-like protein alpha	ERO1L	62.2	5.81	58	7.3	3	1992	3	0.681	0.023792	0.897	0.39816	0.749	0.058234
B6DX82	V-crk sarcoma virus CT10 oncogene-like protein isoform a	B6DX82	36.68	5.28	65	7.9	3	1775	2	0.943	0.57998	0.935	0.92922	0.885	0.76732
B6E241	Growth factor receptor bound protein 2	GRB2	29.2	5.89	136	42.4	9	863	9	1.027	0.82062	0.969	0.50176	0.948	0.60948
B6EAV3	Vacuolar protein sorting 26-like protein B	VP26B	45.42	6.85	93	14	4	1265	4	0.818	0.45992	1.01	0.36876	0.91	0.099894
B6UV57	Nitrogen fixation 1-like protein	LOC100156145	56.27	8.54	29	2	1	3555	1
B6V6V4	Solute carrier family 30 member 7	slc30A7	44.37	6.43	71	5.6	2	1616	2	0.929	0.2846	1.373	0.17932	0.976	0.91204
B6VAP9	APEX nuclease 1	APEX1	42.89	8.04	299	26.1	6	333	6	0.962	0.26074	1.043	0.98678	0.985	0.126342
B6VNT8	Cardiac muscle alpha actin 1	ACTC1	46.92	5.23	1933	30.2	11	12	1	0.748	0.104518	0.972	0.48822	0.864	0.0140408
B7SU41	Methionine adenosyltransferase 2beta	MAT2beta	42.32	6.84	39	9	3	2850	3	0.759	0.28526	0.991	0.8604	0.911	0.76764
B7UCT2	SFRS protein kinase 1	SRPK1	89.21	5.74	82	6.9	5	1414	5	0.761	0.0041136	1.034	0.94678	0.907	0.023214
B8XH67	Solute carrier family 9 (Sodium/hydrogen exchanger) member 3 regulator 1	SLC9A3R1	45.52	5.27	190	22.7	9	580	9	0.901	0.80934	0.835	0.033232	0.875	0.98152
B8XSJ1	ER lipid raft-associated 1	ERLIN1	46.55	8.43	85	18.1	6	1358	4	0.928	0.86474	0.973	0.44526	0.93	0.56744
B8XSJ8	Mitogen-activated protein kinase kinase 1	MAP2K1	50.01	5.81	44	8.9	4	2574	1	0.903	0.50344	1.15	0.123224	1.031	0.37904
B8XTR1	1-acylglycerol-3-phosphate O-acyltransferase 3	AGPAT3	49.63	9.04	32	4.8	2	3315	2	1.074	0.6424			0.711	0.67132
B8XTR3	1-acylglycerol-3-phosphate O-acyltransferase 5	AGPAT5	49.34	9.22	41	2.7	1	2704	1
B8XX91	DNA-dependent activator of IFN-regulatory factor	DAI	50.61	5.56	343	32.8	11	266	11	0.924	0.132856	0.932	0.16869	0.931	0.024074
B8XZY6	HDL binding protein (Fragment)	HDLBP	161.76	6.45	323	13.2	16	293	16	1.013	0.196542	1.024	0.55054	1.02	0.25348
B8Y648	Ubiquitin-conjugating enzyme E2L 3	UBE2L3	22.38	8.68	32	14.3	3	3287	2	1.066	0.44878	1.205	0.064988	1.132	0.194728
B8Y649	TP53RK binding protein	TPRKB	23.5	5.5	41	10.3	2	2742	2	0.954	0.9384	1.039	0.032618	0.993	1
B9TRW9	Guanine nucleotide-binding protein subunit gamma	GNG12	9.78	9.14	83	50	3	1399	3	1.23	0.149918	0.659	0.031208	0.914	0.28396
B9TRX0	Leptin receptor gene-related protein	LEPROT	15.28	6.02	23	6.9	1	4073	1
B9TSQ2	HLA-B-associated protein 1	BAT1	56.29	5.44	159	19.4	9	725	4	0.875	0.033376	1.027	0.44296	0.964	0.079074
B9TSR5	Valyl-tRNA synthetase	VARS	155.09	7.11	311	12.6	14	315	14	0.973	0.57544	1.028	0.39374	0.996	0.51342
B9V4F0	ADP-ribosylation factor 5	ARF5	23.38	6.3	262	36.1	5	387	2	0.99	0.44222	0.902	0.159846	0.944	0.26162
B9W5V0	Elongation factor 1-alpha	EEF1A2	61.55	9.11	569	33.5	13	120	4	0.853	0.176882	1.014	0.52122	0.927	0.14761
C0JPM4	Tissue inhibitor of metalloproteases-2	TIMP-2	29.53	7.94	51	4.1	1	2258	1
C0LZL0	Fascin	FSCN1	61.92	6.04	237	31.6	13	427	13	1.121	0.098004	1.106	0.08195	1.027	0.86918
C0MHR2	Clathrin heavy chain	CLTC	215.49	5.48	880	25.1	37	61	36	1.001	0.26006	1.051	0.00151504	1.04	0.047422
C0SW08	Cell division cycle 2	CDC2	39.62	8.39	211	30	7	511	6	0.93	0.41686	0.945	0.073574	0.933	0.3551
C1PIG4	cAMP-dependent protein kinase regulatory subunit type II alpha	PRKAR2A	50.94	4.82	468	25.7	9	162	9	0.96	0.45452	0.884	0.004021	0.872	0.00190976
C1PIJ2	Caspase 10	CASP10	67.2	6.01	39	3.8	2	2875	2	0.842	0.099902	0.701	0.182458	0.766	0.154988
C3RZ93	Jumonji AT-rich interactive domain 1A transcript variant 1 (Fragment)	JARID1A	153.11	6.19	28	0.6	1	3593	1
C3RZ98	Protein arginine methyltransferase 5	PRMT5	80.13	5.88	97	10.2	7	1211	7	1.031	0.97798	0.781	0.106138	0.887	0.142592
C3RZA6	F-box and leucine-rich repeat protein 11	FBXL11	151.48	7.86	58	3.8	4	1983	4	1.009	0.76896	1.203	0.025262	1.081	0.28836
C3S7K5	Calcium-binding protein A8	S100A8	13.22	5.04	30	9	1	3472	1
C3UP60	MAL2 proteolipid protein	MAL2	19.55	6.79	41	6.3	1	2741	1
C3VVV8	Prothymosin alpha	C3VVV8	14.13	3.7	35	13.6	2	3073	2	0.713	0.160714	0.974	0.80316	0.837	0.2823
C3W8F2	Perilipin	M6PRBP1	53.33	5.53	151	12.8	5	768	5	0.969	0.58914	0.969	0.7861	1.02	0.88316
C4MQ03	ADP-ribosylation factor 6	ARF6	23.39	9.04	100	18.3	3	1163	3	0.881	0.032872	1.039	0.2814	0.942	0.06699
C4MXZ1	ADP-ribosylation factor 1	ARF1	23.49	6.32	435	43.6	7	181	4	0.968	0.9664	1.051	0.30396	1.02	0.50108
C4NF76	Bone marrow stromal cell antigen 2	BST2	22.77	8.97	73	13.6	3	1574	3	1.213	0.023414	1.16	0.41642	1.184	0.0049018
C5H0C6	OTUB1	OTUB1	35.62	4.85	140	25.8	5	834	5	1.061	0.3141	0.996	0.61942	0.991	0.48194
C5HGF3	Transmembrane and coiled-coil domains protein 1	TMCO1	25.97	9.77	21	4.8	1	4169	1
C5I4T6	Phosphoenolpyruvate carboxykinase 2	PCK2	76.89	8.34	193	15.5	9	564	9	0.898	0.125038	0.765	0.054526	0.739	0.029668
C6EVT4	E-cadherin	C6EVT4	106.21	4.72	142	8.3	7	825	7	1.327	0.02444	1.259	0.00035938	1.272	0.0043208
C6K7H9	Importin subunit alpha	C6K7H9	67.33	4.9	53	11.5	6	2162	6	0.834	0.072982	0.995	0.49474	0.953	0.171502
C6K7I0	Importin subunit alpha	C6K7I0	64.9	5.15	191	14.7	5	574	5	1.009	0.55262	1.053	0.61536	0.986	0.72536
C6K7I1	Importin subunit alpha	C6K7I1	64.15	4.8	84	5.6	4	1370	4	0.924	0.34036	1.087	0.54206	0.922	0.6178
C7S2Z6	SUMO2	C7S2Z6	12.98	5.32	64	23.2	2	1814	2	0.932	0.15277	1.005	0.85148	0.961	0.24102
C8C9W9	UDP-GlcNAc:betaGal beta-1,3-N-acetylglucosaminyltransferase 5 (Fragment)	B3GnT5	48.65	6.67	30	2.4	1	3495	1
C9E1C9	CDK9	CDK9	50.47	9.04	41	6.2	2	2692	2	1.049	0.20484	0.736	0.35342	0.911	0.4264
C9K505	Cyclin-dependent kinase 7	CDK7	44.96	8.67	35	8.7	3	3064	3
C9K506	Cyclin H	CCNH	43.7	6.77	24	5	2	3987	2
D0EWI9	Calcineurin catalytic subunit alpha isoform (Fragment)	D0EWI9	11.51	5.28	49	29.8	3	2316	1
D0G0B3	Acetyl-Coenzyme A acyltransferase 2	ACAA2	48.78	8.66	140	14.6	6	835	6	1.228	0.0015078	1.039	0.24934	1.142	0.058878
D0G0B6	Perilipin	ADFP	58.6	6.29	34	5.9	2	3154	2	0.566	0.030852	0.594	0.038418	0.58	0.0030314
D0G0C2	1-acylglycerol-3-phosphate O-acyltransferase 6	AGPAT6	52.09	9.07	29	2.5	1	3535	1
D0G0C5	Annexin	ANXA4	41.08	5.71	478	36.1	12	153	11	0.952	0.44254	1.04	0.62732	0.963	0.2489
D0G0C6	Asparagine synthetase	ASNS	73.84	6.28	405	23	12	198	12	0.993	0.6704	0.843	8.4316e-05	0.896	0.0002179
D0G0C7	Antioxidant protein 1 homolog (Yeast)	ATOX1	9.37	6.03	45	20.6	1	2497	1	0.944	0.085512	1.057	0.26314	1.004	0.88096
D0G0C8	Chaperonin containing TCP1, subunit 2 (Beta)	CCT2	66.69	6.09	790	39.3	19	76	19	0.959	0.039226	0.957	0.55966	0.974	0.90112
D0G0C9	Chaperonin containing TCP1, subunit 7 (Eta)	CCT7	69.12	6.74	317	24.9	12	304	12	0.883	0.055646	0.997	0.69236	0.95	0.179988
D0G6R6	CDP-diacylglycerol--inositol 3-phosphatidyltransferase	CDIPT	25.3	8.78	38	4.7	1	2917	1
D0G6R8	Phosphatidate cytidylyltransferase	CDS2	55.99	6.46	88	7.6	3	1318	3	1.024	0.87558	1.065	0.2665	1.037	0.39124
D0G6R9	CCHC-type zinc finger, nucleic acid binding protein (Fragment)	CNBP	18.78	6.4	246	62	8	408	8	1.07	0.25176	1.08	0.35144	1.05	0.12648
D0G6S0	Cytochrome P450, family 51, subfamily A, polypeptide 1	CYP51A1	64.11	8.29	98	12.1	5	1197	5	1.29	0.0013176	1.137	0.084636	1.213	0.0022728
D0G6S1	Dynactin 6	DCTN6	23.99	6.09	24	4.2	1	4042	1
D0G6S4	Dolichyl-phosphate mannosyltransferase polypeptide 1, catalytic subunit	DPM1	34.06	9.48	55	7.3	2	2105	2	0.966	0.85184	0.978	0.7638	0.984	0.68258
D0G6T0	Fatty acid desaturase 1	FADS1	50.96	9.04	25	2.1	1	3932	1
D0G6X3	Farnesyl-diphosphate farnesyltransferase 1	FDFT1	54.23	6.13	38	7.4	3	2887	3	1.309	0.00184102	0.902	0.16346	1.096	0.033368
D0G6X4	Farnesyl diphosphate synthase	FDPS	54.41	6.06	172	15.2	7	658	7	1.175	0.0014831	1.12	0.0652	1.132	0.09811
D0G6Y0	Hydroxysteroid (17-beta) dehydrogenase 12 (Fragment)	HSD17B12	37.18	9.02	55	6.6	2	2114	2	1.294	0.034574	0.952	0.30358	1.064	0.32602
D0G6Y4	Hydroxy-delta-5-steroid dehydrogenase, 3 beta-and steroid delta-isomerase 1	HSD3B	48.27	8.3	25	2.9	1	3866	1
D0G773	Isovaleryl Coenzyme A dehydrogenase	IVD	53.12	7.98	35	1.6	1	3097	1
D0G774	Ceramide synthase 4	LASS4	50.44	8.75	43	4.1	1	2596	1	1.085	0.58614	0.835	0.086538	0.955	0.63798
D0G777	S-adenosylmethionine synthase	MATA2	50.42	6.02	140	15.7	7	838	6	0.918	0.13499	0.806	0.051582	0.894	0.027154
D0G778	Macrophage migration inhibitory factor (Fragment)	MIF	12.95	7.74	195	27.5	2	559	2	1.174	0.061938	0.94	0.4103	1.022	0.48002
D0G780	N-acetylneuraminic acid synthase	NANS	48.37	6.44	40	8.9	4	2776	4	0.912	0.163556	0.959	0.73816	0.933	0.8865
D0G782	NAD(P) dependent steroid dehydrogenase-like	NSDHL	46.49	8.43	63	6.4	2	1826	2	1.108	0.128628	1.028	0.2873	1.068	0.140808
D0G787	Peroxisomal trans-2-enoyl-CoA reductase (Fragment)	PECR	33.84	6.09	33	8.2	2	3221	2	1.181	0.2506	0.95	0.55988	1.059	0.037406
D0G7E0	Phosphomevalonate kinase	PMVK	24.15	5.41	38	4.2	1	2902	1
D0G7E1	Protein kinase, AMP-activated, alpha 1 catalytic subunit	PRKAA1	72.09	7.32	44	4.9	3	2533	3	1.129	0.35544	0.969	0.64718	1.094	0.5281
D0G7E2	Protein kinase, AMP-activated, gamma 1 non-catalytic subunit	PRKAG1	42.83	6.27	32	3	1	3291	1
D0G7E3	Phosphoserine phosphatase (Fragment)	PSPH	29.47	5.84	30	5.6	1	3455	1
D0G7E7	Ribonucleotide reductase M2 (Fragment)	RRM2	47.11	5.49	42	9.6	3	2637	3	1.672	0.0140496	1.103	0.50264	1.351	0.05148
D0G7F0	Methylsterol monooxygenase 1	SC4MOL	39.66	6.62	37	4.8	1	2989	1
D0G7F1	Sterol carrier protein 2	SCP2	69.48	7.13	93	10.2	5	1261	5	1.015	0.49036	1.128	0.061938	1.085	0.100342
D0G7F3	SH3-domain GRB2-like endophilin B1	SH3GLB1	46.73	5.88	35	12.3	5	3108	4	1.003	0.55162	0.98	0.52886	0.952	0.183564
D0G7F6	Triosephosphate isomerase	TPI1	31.69	6.54	720	64.9	14	90	14	1.073	0.043956	1.137	0.00023066	1.115	7.454e-05
D0G7F7	Tropomyosin 4	TPM4	34.58	4.67	68	23.4	6	1707	4	1.066	0.83414	0.98	0.90154	1.057	0.79384
D0V557	Mitochondrial translocase of outer membrane protein	TOMM40	41.74	6.79	38	6.9	2	2879	2	0.981	0.59548	0.974	0.75726	1.011	0.49078
D0VWV4	Succinate dehydrogenase cytochrome b560 subunit, mitochondrial	SDHC	20.11	9.87	24	4.7	1	4021	1
D1H0P7	Beta1,4-galactosyltransferase 7	b4GalT7	41.49	8.73	31	3.4	1	3391	1
D2D0E0	Choline/ethanolamine kinase	CHKB	48.47	5.67	31	2	1	3404	1
D2I970	Lipin 2	LPIN2	115.59	5.45	49	3.1	3	2339	3	0.884	0.76888	0.902	0.97636	1.055	0.80432
D2K6G0	Thioredoxin reductase 2	D2K6G0	62.12	8.55	23	2.1	1	4055	1
D2KPI8	Adenylosuccinate lyase	ADSL	61.76	6.45	54	8.5	5	2129	5	0.918	0.52742	0.884	0.0473	0.922	0.15325
D2SW95	Coatomer subunit beta	COPB1	124.24	5.78	335	13.6	11	275	11	1.023	0.50004	0.93	0.06845	0.971	0.29824
D3K5K3	MutS-like protein 2	MSH2	120.41	5.47	52	7.3	8	2217	8	1.132	0.025016	1.032	0.23708	1.094	0.0181722
D3K5L7	Pachytene checkpoint protein 2 homolog	TRIP13	54.33	5.73	87	5.6	2	1326	2	1.024	0.84084	0.991	0.534	0.983	0.48464
D3K5L8	MutL-like protein 1	MLH1	95.85	5.39	79	8.2	6	1455	6	1.005	0.65364	1.068	0.56068	1.035	0.79092
D3K5M2	Missing oocyte, meiosis regulator-like protein	MIOS	111.86	6.27	29	2.7	2	3574	2
D3K5M4	DIS3-like exonuclease 2	DIS3L2	113.47	6.09	140	6.1	6	837	5	0.999	0.57422	0.954	0.7552	0.968	0.71418
D3K5M7	Cleavage and polyadenylation specific factor 6	CPSF6	63.26	6.49	114	12.3	7	1034	7	1.069	0.53302	1.021	0.49732	1.033	0.91106
D3K5N7	ELAV (Embryonic lethal, abnormal vision, Drosophila)-like 1	ELAVL1	40.64	8.99	69	10.1	3	1671	3	1.072	0.62868	1.119	0.157296	1.008	0.7508
D3K5N9	Solute carrier family 5 (Sodium/myo-inositol cotransporter), member 3 (Fragment)	SLC5A3	87.14	7.01	84	4.2	3	1368	3	0.764	0.022512	0.948	0.65682	0.834	0.0075092
D3KVS6	16kDa secretory protein	NPC2	19.2	6.38	55	17.4	2	2104	2	0.968	0.0101042	1.065	0.26128	1.018	0.4626
D3Y268	Pleckstrin homology-like domain family A member 2	PHLDA2	17.34	9.66	55	9.9	1	2089	1	0.835	0.182318	1.073	0.41784	0.946	0.029726
D4NVU5	MHC class I antigen	SLA-8	44.02	5.82	57	5.6	2	2008	2	0.897	0.79768	0.894	0.66842	0.891	0.73012
D4P3C2	Uncharacterized protein	zap	113.55	8.82	55	3.1	3	2122	3	0.797	0.24324	1.097	0.051896	0.913	0.65962
D5HP13	Cyclin A	CCNA2	55.4	5.8	26	2.3	1	3803	1
D6BR76	Integrin beta (Fragment)	D6BR76	97.67	5.12	60	6.2	5	1917	4	0.888	0.8229	0.871	0.0212	0.865	0.109946
D7RA19	Autophagy related 16-like protein 1 transcript variant 1	ATG16L1	77.78	6	39	4	4	2831	3	0.939	0.68388	0.979	0.28292	0.938	0.29534
D7RK08	Transferrin receptor protein	TFRC	97.21	5.91	411	20.8	17	193	17	1.144	0.019239	1.17	0.000139586	1.146	3.3054e-06
D9D839	Superoxide dismutase [Cu-Zn]	SOD1	18.8	6.03	154	27.5	4	752	4	0.864	0.31342	0.977	0.42008	0.928	0.067164
E0AD19	Heart fatty acid-binding protein	FABP3	18	6.11	202	48.9	8	538	7	0.985	0.37006	0.975	0.27938	0.974	0.087742
E0AD96	Signal transducer and activator of transcription	STAT5a	101.02	5.91	79	4.8	4	1464	4	0.863	0.065378	0.755	0.0134118	0.831	0.0052074
E0D7H7	Aminopeptidase T	AmpT	79.07	5.81	113	11.6	7	1040	7	0.948	0.151252	0.931	0.43308	0.925	0.25676
E0X6R2	Glycogen synthase 1	GYS1	91.35	5.78	29	1.4	1	3539	1
E0YLM4	Mesencephalic astrocyte-derived neurotrophic factor	MANF	26.3	8.82	54	17.3	3	2148	3	1.243	0.063002	0.741	0.0113148	0.946	0.31122
E1CAJ5	Protein disulfide-isomerase	grp-58	68.97	5.93	791	43.6	24	74	24	0.921	0.29982	0.978	0.23764	0.944	0.006826
E1CAJ6	Protein disulfide isomerase P5	pdi-p5	55.78	5	344	26.1	10	264	10	0.974	0.45844	1.018	0.85218	0.982	0.2232
E1U317	Glutamine:fructose-6-phosphate amidotransferase 1 variant 1	GFAT1	87.77	6.31	415	21.4	13	190	1
E1U8C5	Signal transducer and activator of transcription	stat6	104.43	5.95	28	1.2	2	3589	1
E1Y7F0	Betacellulin (Fragment)	BTC	19.33	8.29	41	10.2	1	2743	1
E2JE26	Dicer	E2JE26	247.95	5.69	87	1.8	3	1324	3	1.051	0.61858	1.1	0.84366	1.088	0.37644
E3VWG5	P58IPK	E3VWG5	70.06	5.61	42	8.7	5	2671	5	1.132	0.035584	0.939	0.110596	1.041	0.43378
E7CR02	Signal transducer and activator of transcription	stat3	99.81	5.94	92	3.5	2	1269	2	1.247	0.039806	1.101	0.20748	1.164	0.0193682
E7CXS0	Low density lipoprotein receptor-related protein 8	ApoER2	117.59	4.9	24	1	1	3990	1
E7EBY5	MACRO domain containing protein 1	MACROD1	40.93	9.34	37	2.8	1	2990	1
E7EI18	Adenosylhomocysteinase	E7EI18	68.93	6.49	110	7.9	4	1070	4	1.041	0.3086	0.958	0.121306	0.993	0.71454
E7EI20	Rho GDP dissociation inhibitor alpha	ARHGDIA	27.79	5.12	391	38.2	7	213	7	0.982	0.83886	0.976	0.54564	1.006	0.8481
E7FLX9	A kinase anchor protein 1	AKAP1	102.11	4.91	34	1.9	2	3168	2
E9KYT5	GH3 domain-containing protein	GHDC	61.15	7.6	65	3.4	2	1795	2	1.162	0.25682	0.936	0.76532	1.047	0.70108
E9M2M1	Activin type I receptor	ACVR1	65.24	7.12	40	2.2	1	2803	1
F1C4E1	Interferon-stimulated protein 60	IFIT3	67.61	4.96	791	22.8	11	75	11	1.122	1.38956e-05	0.943	0.02132	0.997	0.50506
F1REW5	Uncharacterized protein (Fragment)	CLIP1	167.6	5.19	148	10	12	790	9	0.971	0.90626	0.913	0.011893	0.897	0.03193
F1REW9	Uncharacterized protein	DENR	29.18	5.33	89	24.8	4	1309	4	0.963	0.82752	0.951	0.74224	0.996	0.66426
F1REX3	Uncharacterized protein	LOC100518830	35.84	8.68	28	4.5	1	3590	1
F1REX4	ATP synthase subunit f, mitochondrial (Fragment)	ATP5J2	12.3	9.95	32	14.9	1	3325	1
F1REX8	Uncharacterized protein (Fragment)	HIP1R	137.44	6.21	163	8.6	9	697	9	0.961	0.54432	0.961	0.86866	0.944	0.77986
F1REX9	Uncharacterized protein	ARPC1A	47.82	8.46	44	5.9	2	2519	2	0.892	0.061418	0.976	0.25134	0.929	0.035828
F1REY1	Uncharacterized protein	LOC100625487	27.29	5.79	24	3.1	1	3995	1
F1REY3	Uncharacterized protein	N4BP1	113.08	5.45	30	1	1	3467	1
F1REZ2	Uncharacterized protein	VCAN	403.27	4.44	26	0.1	1	3780	1
F1REZ3	Uncharacterized protein	XRCC4	34	4.86	28	3.3	1	3613	1
F1REZ8	Uncharacterized protein (Fragment)	TOX3	64.85	7.51	34	2.4	1	3162	1
F1RF10	Dihydrofolate reductase	DHFR	26.35	8.94	162	34.9	7	706	7	1.067	0.099472	0.946	0.3889	1.024	0.46308
F1RF24	Uncharacterized protein	F1RF24	196.5	4.79	40	1.9	3	2755	3
F1RF33	Uncharacterized protein	PLLP	20.84	9.43	42	8.8	1	2678	1
F1RF45	Uncharacterized protein (Fragment)	HOMER1	46.97	5.48	67	10.2	4	1738	4	1.12	0.134822	1.008	0.6426	1.068	0.76202
F1RF76	Uncharacterized protein	MFN2	96.6	6.23	26	0.9	1	3817	1
F1RF77	Uncharacterized protein (Fragment)	PLOD1	97.25	6.88	151	7	5	766	5	1.191	0.20026	1.288	0.026662	1.272	0.022204
F1RF91	Uncharacterized protein (Fragment)	FBXO2	35.79	4.33	98	19	4	1195	4	1.168	0.139274	1.073	0.22244	1.102	0.5727
F1RF93	Uncharacterized protein	FBXO6	34.14	6.44	62	7.9	2	1853	2	0.913	0.8187	0.893	0.47738	0.91	0.35562
F1RFA5	Uncharacterized protein (Fragment)	PGP	35.15	7.64	55	13.5	4	2113	4	1.189	0.105072	1.053	0.29156	1.116	0.027392
F1RFB4	Uncharacterized protein (Fragment)	SLC9A3R2	41.16	8.25	51	17.3	5	2227	5	1.12	0.9143	0.941	0.16992	0.996	0.54064
F1RFB8	2-aminoethanethiol (Cysteamine) dioxygenase	ADO	31.85	5.67	30	3.3	1	3484	1
F1RFD3	Splicing factor 3A subunit 1	SF3A1	102.52	5.15	307	13	10	324	10	0.931	0.74642	1.005	0.64076	0.966	0.29344
F1RFD6	Uncharacterized protein (Fragment)	TBC1D10A	60.76	8.41	52	6.1	3	2211	3	0.931	0.80034	1.126	0.25716	1.099	0.77536
F1RFD8	Uncharacterized protein	RBBP6	239.58	9.53	83	2.7	4	1397	4	1.099	0.22622	0.976	0.73244	1.087	0.191112
F1RFF5	Uncharacterized protein	NIPSNAP1	37.71	9.3	29	4.2	2	3573	2
F1RFG1	Uncharacterized protein	GTF3C1	270.44	7.73	42	1.7	4	2655	4	0.984	0.71082	0.839	0.039598	0.927	0.009982
F1RFG5	Uncharacterized protein	XPO6	141.27	5.94	28	0.9	1	3626	1
F1RFG6	Uncharacterized protein	NF2	84.01	6.11	68	5.7	4	1685	4	0.984	0.4985	0.974	0.98946	1.005	0.65214
F1RFI1	Elongation factor Tu	TUFM	56.87	6.72	823	36.7	15	65	15	1.044	0.0162662	1.062	0.0008206	1.063	0.0077446
F1RFI2	Uncharacterized protein	AP1B1	119.59	4.96	214	12.6	10	496	4	1.061	0.5605	1.092	0.72196	1.029	0.61388
F1RFI8	Uncharacterized protein	EWSR1	67.85	9.35	35	3.8	2	3124	2	1.194	0.31654	0.908	0.102892	1.037	0.64392
F1RFK3	Uncharacterized protein (Fragment)	TRRAP	456.25	8.49	88	1.6	7	1319	6	0.877	0.178582	1.09	0.181344	1.002	0.88686
F1RFK7	Uncharacterized protein (Fragment)	BAIAP2L1	66.35	8.29	84	9.3	5	1383	5	0.981	0.89286	0.898	0.33102	0.93	0.5081
F1RFK9	Uncharacterized protein	SBNO1	180.96	7.29	25	0.5	1	3872	1
F1RFL4	Uncharacterized protein	RILPL1	53.53	5.13	57	6.9	2	2033	2	1.25	0.59222	0.961	0.97316	1.125	0.37376
F1RFL5	Uncharacterized protein	DDX55	83.25	9.43	51	3.3	2	2245	2	1.028	0.22702	1.011	0.31824	1.015	0.28494
F1RFL6	Uncharacterized protein	EIF2B1	40.55	8.13	21	4.3	1	4174	1
F1RFM7	Uncharacterized protein	AIMP2	39.66	6.79	194	36.1	8	561	8	0.997	0.90952	1.019	0.8761	0.974	0.46048
F1RFM9	Uncharacterized protein	PMS2	105.55	6.31	42	1.9	2	2639	2	0.859	0.12305	1.137	0.030292	0.99	0.62566
F1RFN6	Uncharacterized protein	DHX37	149.43	9.05	52	1.7	2	2200	2	1.117	0.144384	0.984	0.95554	1.05	0.61004
F1RFP4	Uncharacterized protein	BRI3BP	29.09	9.94	59	8.1	2	1956	2	0.85	0.46176	0.605	0.18121	0.747	0.041542
F1RFP8	Uncharacterized protein	AACS	85.13	6.34	79	6.1	4	1461	4	1.27	0.0142604	0.903	0.2522	1.123	0.030262
F1RFQ6	Uncharacterized protein	STX2	39.99	5.98	28	4.8	1	3656	1
F1RFQ7	GTP-binding nuclear protein Ran	RAN	28.93	7.01	196	22.7	5	557	5	0.957	0.65254	1.084	0.33524	1.022	0.23548
F1RFQ9	Uncharacterized protein	SFSWAP	122.79	7.58	47	2	2	2403	2	1.002	0.95898	1.009	0.7114	1.007	0.87434
F1RFR2	tRNA pseudouridine synthase	PUS1	56.2	8.9	104	15.5	7	1130	7	1.132	0.10968	1.016	0.89228	1.048	0.2776
F1RFT3	Uncharacterized protein	LOC100516108	62.02	3.72	31	1.6	1	3420	1
F1RFU3	Uncharacterized protein	CNOT1	296.17	6.66	163	5.3	13	701	13	0.939	0.87532	0.976	0.85616	0.957	0.47668
F1RFV5	Proteasome subunit beta type	PSMB6	27.28	4.99	81	8.7	2	1428	2	1.086	0.26124	1.253	0.0159766	1.159	0.2817
F1RFV9	Uncharacterized protein (Fragment)	MINK1	166.97	8.16	103	5.7	8	1139	6	0.98	0.99042	0.969	0.39916	0.925	0.2245
F1RFW5	Uncharacterized protein	RAB13	28.58	9.27	203	32.5	7	537	5	0.966	0.70648	0.809	0.08986	0.849	0.018424
F1RFW9	Uncharacterized protein	GATAD2B	74.04	9.73	30	2.2	1	3478	1
F1RFX1	Uncharacterized protein	SLC39A1	36.04	5.65	22	3.4	1	4141	1
F1RFX9	Uncharacterized protein	OMC	37.12	9.79	57	10.4	3	2009	3	0.79	0.0072972	0.933	0.50736	0.85	0.077562
F1RFY1	Profilin	PFN1	17.5	8.46	714	65	8	91	7	0.964	0.52324	0.967	0.0131678	0.956	0.0040836
F1RFY6	Uncharacterized protein	KIF1C	135.68	6.87	45	3.2	3	2502	2	1.241	0.44252			1.487	0.52654
F1RFZ5	Uncharacterized protein	GNPTG	37.57	6.31	32	7.2	2	3294	2	1.12	0.31972	0.8	0.036656	0.953	0.13346
F1RG04	Uncharacterized protein	CCDC6	61.04	6.87	32	3.3	2	3332	2	1.026	0.55474	0.95	0.63076	0.984	0.83446
F1RG07	Uncharacterized protein (Fragment)	PHYHIPL	45.72	6.37	101	11.7	4	1160	4	0.855	0.0010974	0.904	0.6276	0.877	0.030362
F1RG09	Uncharacterized protein	LOC100513919	95.92	8.24	45	3.8	3	2517	3	1.147	0.32132	1.085	0.91464	1.208	0.113162
F1RG15	Uncharacterized protein	MAPK8IP3	163.69	5.31	26	1.1	2	3825	2	0.784	0.29882	1.05	0.76056	0.923	0.69912
F1RG16	Uncharacterized protein	HNRNPF	49.88	5.32	441	19.8	7	176	5	1.005	0.31944	0.935	0.3115	0.925	0.84026
F1RG29	Uncharacterized protein (Fragment)	NUBP2	32.05	6.73	22	2.9	1	4155	1
F1RG33	Uncharacterized protein	CHTF18	115.95	8.02	27	2.7	2	3722	2	0.979	0.22328	0.903	0.0065628	0.94	0.026292
F1RG35	Uncharacterized protein	STUB1	40.24	5.62	96	15.8	5	1222	5	1.16	0.079708	0.968	0.43536	1.064	0.275
F1RG36	Uncharacterized protein	RAB4A	27.34	6.18	34	9.3	2	3178	1
F1RG40	Uncharacterized protein	NUP133	142.66	5.08	34	0.8	1	3184	1	0.69	0.136792	1.005	0.92274	0.837	0.21662
F1RG41	Uncharacterized protein	ABCB10	84.69	9.57	27	2.3	2	3742	1
F1RG43	Uncharacterized protein	URB2	185.1	6.41	57	1.8	3	2017	3	0.924	0.75142	0.929	0.0130088	0.934	0.24666
F1RG44	Uncharacterized protein	GALNT2	70.72	8.15	62	7.1	4	1862	4	1.108	0.107208	1.036	0.36768	1.06	0.081714
F1RG61	Uncharacterized protein	TBC1D10B	98.15	9.09	29	1.2	1	3563	1
F1RG62	Uncharacterized protein	DCTPP1	19.52	4.78	21	5.4	1	4182	1
F1RG66	Uncharacterized protein (Fragment)	PITPNB	38.53	6.44	157	12.5	3	739	3	1.081	0.173442	1.065	0.49192	1.084	0.133234
F1RG67	Uncharacterized protein (Fragment)	CD2BP2	41.52	4.39	29	2.3	1	3572	1
F1RG71	Tuftelin-interacting protein 11	TFIP11	111.79	5.48	93	6.7	6	1256	5	1.002	0.5385	1.017	0.58428	0.999	0.8319
F1RG73	Uncharacterized protein	PRR14	70.25	10.61	25	1.7	1	3862	1
F1RG74	Uncharacterized protein	SRCAP	369.17	5.64	26	0.4	2	3838	2
F1RG75	Phosphorylase kinase gamma 2 testis variant	PHKG2	50.65	5.86	40	2.5	1	2754	1
F1RG77	Uncharacterized protein	RNF40	131.93	6.35	77	3.8	4	1498	3	1.073	0.3582	0.84	0.15985	0.943	0.169718
F1RG84	Uncharacterized protein	SETD1A	186.32	5	25	0.8	1	3924	1
F1RGA7	Uncharacterized protein	SART3	125.84	5.37	68	4.1	5	1695	4	0.933	0.69608	0.964	0.9152	0.973	0.689
F1RGA9	Coronin (Fragment)	CORO1C	68.23	6.47	181	14.8	9	613	9	0.76	4.7758e-05	0.951	0.61538	0.845	0.002124
F1RGB8	Uncharacterized protein	KCTD10	41.49	5.98	35	7.3	2	3083	2	0.843	0.51086	1.24	0.24314	1.043	0.41672
F1RGB9	Uncharacterized protein	UBE3B	139.49	8.39	27	0.7	1	3725	1
F1RGC0	Uncharacterized protein (Fragment)	LOC100517228	21.05	11.12	201	35.8	5	541	5	0.961	0.26416	1.109	0.0134426	1.024	0.26492
F1RGC9	Uncharacterized protein	PSMD13	48.4	5.45	137	27.4	10	857	10	0.985	0.2348	1.013	0.6725	1	0.2328
F1RGD1	Uncharacterized protein	BET1L	13.81	8.93	28	11.7	1	3586	1
F1RGD8	Uncharacterized protein	HARS2	66.13	8.19	41	3.8	2	2745	1
F1RGD9	Uncharacterized protein	HARS	67.69	5.79	204	20	11	535	10	0.927	0.45288	1.002	0.82668	0.959	0.53328
F1RGE2	Uncharacterized protein	WDR55	118.56	5.47	49	5.4	5	2293	3	1.167	0.010945	0.787	0.14127	0.965	0.54102
F1RGE3	NADH dehydrogenase [ubiquinone] 1 alpha subcomplex subunit 2	LOC100520950	13.02	9.93	37	28.3	3	3004	3	1.243	0.078194	1.222	0.054204	1.229	0.06449
F1RGE8	Uncharacterized protein	ANKHD1	299.19	5.49	91	2.1	5	1278	3	0.894	0.70502	0.913	0.4199	0.842	0.49796
F1RGG1	Uncharacterized protein	LOC100518254	19.72	10.31	126	33.1	5	919	5	1.146	0.019129	0.992	0.3291	1.058	0.070314
F1RGG2	Uncharacterized protein (Fragment)	ARHGEF1	116.76	5.53	102	6.7	5	1150	5	0.95	0.36584	1.01	0.79202	1.017	0.64686
F1RGI2	Uncharacterized protein	LOC100514845	27.75	6.48	97	7.8	1	1214	1			0.848	0.5431	2.054	0.167544
F1RGI7	Uncharacterized protein	MATR3	110.54	5.87	313	17.3	14	313	14	1.009	0.21394	0.942	0.127358	0.986	0.96734
F1RGJ2	Uncharacterized protein	CTNNA1	117.91	5.95	366	20.8	18	242	18	0.926	0.23368	0.845	9.5208e-06	0.894	1.94798e-05
F1RGJ3	Stress-70 protein, mitochondrial	HSPA9	86.27	5.81	1104	42.7	28	44	27	1.006	0.1258	1.066	0.069944	1.018	0.047588
F1RGK9	Uncharacterized protein	UBAP2L	112.14	6.49	109	5.9	5	1075	5	0.942	0.94026	0.983	0.87008	0.957	0.69278
F1RGL0	Uncharacterized protein	LOC100517526	33.3	4.65	36	8.7	3	3040	3	0.871	0.121866			1.363	0.50868
F1RGM3	Uncharacterized protein	TXNDC17	17.1	5.48	85	18.7	2	1359	2	1.205	0.40906	1.062	0.27094	1.127	0.081126
F1RGM7	Uncharacterized protein	UBE2Q1	52.69	4.96	44	1.9	1	2560	1
F1RGM8	Uncharacterized protein (Fragment)	ADAR	149.49	8.79	340	17	19	269	19	1.006	0.92872	0.984	0.22124	0.96	0.175734
F1RGN6	Uncharacterized protein (Fragment)	XAF1	36.44	8.34	41	8.9	2	2740	2
F1RGP1	Uncharacterized protein	MYBBP1A	178.48	9.06	894	25.4	30	59	30	1.021	0.22464	1.013	0.53888	1.008	0.69698
F1RGP5	Uncharacterized protein	SHC1	56.45	6.71	143	21.1	8	813	8	1.178	0.098658	1.072	0.44282	1.107	0.4166
F1RGP6	Uncharacterized protein (Fragment)	FLAD1	64.97	6.06	49	5.3	3	2310	3	1.072	0.54824	1.212	0.34786	1.076	0.88784
F1RGP8	Uncharacterized protein (Fragment)	PBXIP1	57.9	7.05	40	2.5	1	2794	1
F1RGQ6	Uncharacterized protein (Fragment)	ANKFY1	132.54	5.59	85	6.1	6	1361	6	1.204	0.125422	1.027	0.35204	1.085	0.061524
F1RGR6	Uncharacterized protein (Fragment)	DPM3	10.94	6.73	75	23.4	2	1533	2	1.062	0.64716	1.183	0.33112	1.12	0.4511
F1RGS0	Uncharacterized protein	THBS3	112.76	4.43	45	1.6	1	2504	1	1.203	0.5056	0.906	0.26272	1.042	0.65596
F1RGS3	Uncharacterized protein	C17orf85	82.63	5.78	36	5.5	4	3052	4	1.099	0.48626	1.124	0.2448	1.157	0.32654
F1RGU1	Uncharacterized protein	TSNAX	38.58	5.96	36	8.6	3	3020	3	1.207	0.35162	0.935	0.118088	1.029	0.54448
F1RGV8	Uncharacterized protein	MRPL28	34.78	9.39	36	7	2	3026	2	1.104	0.52742	1.654	0.2983	1.381	0.3227
F1RGW8	Uncharacterized protein	RBM34	61.12	10.18	33	7.5	3	3241	3	1.078	0.5226	1.054	0.61962	1.065	0.09718
F1RGW9	Uncharacterized protein (Fragment)	ARID4B	182.08	5	27	1.2	2	3711	2
F1RGX0	Uncharacterized protein	LOC100739526	40.78	5.9	29	3.7	1	3508	1
F1RGX2	Uncharacterized protein	LOC100738032	63.19	5.93	31	2	1	3381	1
F1RGX3	Uncharacterized protein	LUC7L	49.8	10.05	77	16.7	7	1495	3	0.973	0.41722	1.163	0.27184	1.078	0.48394
F1RGZ0	Galectin	LGALS8	41.26	7.12	33	2.8	1	3244	1
F1RGZ3	Uncharacterized protein	LOC100517883	107.18	8.8	30	1.7	2	3439	1
F1RH16	Uncharacterized protein	EMC10	28.99	6.09	27	3.1	1	3733	1
F1RH21	Uncharacterized protein	JOSD2	22.06	8.54	25	6.4	1	3950	1
F1RH32	DNA polymerase	POLD1	136.01	7.25	75	3	4	1529	4	0.952	0.8291	1.096	0.034094	1.018	0.21452
F1RH41	Uncharacterized protein (Fragment)	LOC100524748	58.07	5.12	30	3.3	2	3460	2	1.025	0.20484	0.969	0.6741	0.994	0.85942
F1RH55	Uncharacterized protein	VRK3	60.93	9.19	25	1.1	1	3904	1
F1RH60	Uncharacterized protein	AP2A1	121.31	6.65	255	15	15	394	10	0.995	0.60292	1.006	0.27286	1.028	0.178112
F1RH75	Uncharacterized protein	KDM3B	220.63	6.73	72	1.6	3	1602	3	0.839	0.066972	0.992	0.964	0.913	0.30828
F1RH90	Uncharacterized protein	KIF20A	115.6	6.27	38	1.6	1	2878	1	1.288	0.2223	1.093	0.42996	1.18	0.2889
F1RH91	Uncharacterized protein	CDC23	78.95	6.75	28	1.9	1	3642	1
F1RH94	Uncharacterized protein (Fragment)	HNRNPA0	36.47	9.36	74	10.5	4	1547	4	0.926	0.188468	0.988	0.73584	0.963	0.23282
F1RHC5	Histone H2A	H2AFY	50.46	9.79	247	28.6	8	405	8	0.978	0.662	0.971	0.26234	0.954	0.62024
F1RHC6	Uncharacterized protein	CAMLG	26.24	8.46	36	4.7	1	3033	1	0.866	0.087662	0.965	0.63134	0.91	0.088342
F1RHC7	Uncharacterized protein	SEC24A	132.9	8.09	83	3	3	1391	3	0.968	0.71372	1.011	0.6868	0.945	0.35642
F1RHD2	Uncharacterized protein	CDKN2AIPNL	14.9	5.01	47	8.6	1	2384	1
F1RHE3	Uncharacterized protein	EMC6	13.25	10.08	30	10.9	1	3430	1
F1RHF0	Ubiquitin carboxyl-terminal hydrolase isozyme L3 (Fragment)	UCHL3	27.43	4.98	47	12.7	2	2394	1	0.983	0.98158	0.675	0.11919	0.815	0.090818
F1RHF7	Uncharacterized protein	DIS3	99.68	7.64	47	4	3	2423	3	1.1	0.38234	0.96	0.3446	0.971	0.7663
F1RHG1	Clustered mitochondria protein homolog	CLUH	157.52	6.06	232	8.7	10	440	10	1.061	0.173402	1.053	0.3552	1.047	0.080568
F1RHG3	Uncharacterized protein	F1RHG3	76.39	8.51	57	3.4	2	2021	2	0.881	0.78526	0.875	0.42592	0.878	0.197018
F1RHH2	Uncharacterized protein (Fragment)	LOC100525608	52.24	6.77	32	1.4	1	3319	1
F1RHH4	Uncharacterized protein	RPA1	78.81	7.43	124	12.2	8	936	8	1.064	0.41022	0.949	0.20726	0.991	0.70112
F1RHH8	Uncharacterized protein (Fragment)	PRPF8	295.82	8.78	301	9.6	22	330	21	1.048	0.10301	1.063	0.110704	1.035	0.014026
F1RHJ1	Uncharacterized protein	MRPL24	28.79	9.44	93	17.1	4	1247	4	1.15	0.15159	1.21	0.0155574	1.214	0.023142
F1RHJ2	Uncharacterized protein	HDGF	33.85	4.67	47	14.4	3	2408	2	0.979	0.87814	0.978	0.60522	0.91	0.54294
F1RHJ3	Uncharacterized protein	PRCC	60.57	4.97	42	2.9	1	2635	1	1.005	0.93372	0.933	0.46946	0.967	0.70684
F1RHJ9	Uncharacterized protein	GLOD4	61.32	9.05	126	11.9	6	924	6	0.914	0.09499	0.97	0.3101	0.947	0.0008086
F1RHK2	Uncharacterized protein (Fragment)	ABR	94.23	7.65	70	5.5	4	1633	4	1.096	0.147436	1.039	0.36802	1.056	0.065054
F1RHK9	Uncharacterized protein	ARHGEF11	182.16	5.37	27	0.7	1	3762	1
F1RHL7	Uncharacterized protein	HEATR1	281.41	6.37	79	3	6	1463	6	1.021	0.53802	0.964	0.56252	0.997	0.95874
F1RHL9	Uncharacterized protein	ACTN2	116.61	5.31	384	9.4	7	221	2	0.93	0.47552	0.684	0.31918	0.792	0.3608
F1RHM8	Uncharacterized protein	RANBP1	29.63	5.07	74	10.7	2	1556	2	1.147	0.04687	0.656	0.0162642	0.829	0.075804
F1RHM9	Uncharacterized protein	TRMT2A	75.4	7.18	29	1.6	1	3568	1
F1RHN3	Catechol O-methyltransferase	COMT	33.4	5.38	96	7.4	2	1221	2	0.977	0.47728	1.239	0.31952	0.701	0.36362
F1RHN8	Uncharacterized protein	TRIM21	60.94	6.07	88	13.2	6	1323	6	0.903	0.028014	0.998	0.95	0.912	0.126134
F1RHR8	Uncharacterized protein	MTOR	320.79	6.8	99	2.2	6	1178	6	0.921	0.7775	0.914	0.091456	0.922	0.002031
F1RHR9	Uncharacterized protein	EXOSC10	118.69	8.71	27	0.8	1	3755	1
F1RHS6	Uncharacterized protein	PEX14	45.13	4.93	87	11	3	1325	3	1.313	0.0020078	1.219	0.32518	1.255	0.053624
F1RHS7	Uncharacterized protein	DFFA	41.52	4.76	30	4.8	1	3442	1
F1RHU0	Uncharacterized protein	PTOV1	51.36	10.6	23	2.2	1	4063	1
F1RHU1	Uncharacterized protein	PNKP	64.14	8.51	41	7.5	4	2744	4	1.14	0.68492	1.039	0.96484	1.098	0.91018
F1RHU3	Uncharacterized protein	TBC1D17	78.14	5.16	33	1.7	1	3253	1	1.161	0.43838	1.183	0.152698	1.17	0.31182
F1RHU6	Uncharacterized protein	PRMT1	47.82	5.3	173	19.1	7	648	7	0.949	0.65216	1.003	0.57728	0.996	0.97318
F1RHV7	Uncharacterized protein (Fragment)	FCGRT	42.7	8.7	40	5.4	2	2782	2	1.131	0.36992	1.204	0.137564	1.17	0.067156
F1RHW0	Uncharacterized protein	NOSIP	39.22	9.05	33	2.7	1	3236	1
F1RHW4	Uncharacterized protein	RRAS	26.44	6.44	71	13.3	2	1610	2	1.476	0.027398	1.104	0.3346	1.367	0.124758
F1RHZ9	Uncharacterized protein	ALDH16A1	89.44	5.92	166	14.3	9	685	9	1.082	0.24172	0.989	0.97052	1.004	0.66746
F1RI01	60S ribosomal protein L13a	RPL13A	30.17	11.09	196	34.3	9	556	9	1.005	0.94518	1.002	0.47528	0.993	0.63864
F1RI13	Uncharacterized protein	C5orf15	32.07	4.93	21	2.6	1	4188	1
F1RI15	Uncharacterized protein	HSPA4	114.31	5.13	953	36.5	26	53	24	0.963	0.22794	0.887	0.0017167	0.957	0.29162
F1RI16	Uncharacterized protein	AFF4	151.67	9.36	44	0.5	1	2529	1
F1RI18	Uncharacterized protein	UQCRQ	11.19	10.17	37	20.7	2	2956	2	1.16	0.24966	1.223	0.41332	1.189	0.35356
F1RI32	Uncharacterized protein	LOC100620899	59.99	8.83	39	3.1	1	2830	1	1.184	0.068928	1.379	0.61546	1.213	0.61806
F1RI39	Uncharacterized protein	LOC100517284	115.52	5.27	1152	43.4	33	42	22	0.876	0.33032	0.948	0.052608	0.921	0.74832
F1RI41	Eukaryotic translation initiation factor 3 subunit K	EIF3K	28.29	4.81	28	8.3	2	3648	2	1.134	0.55326	1.034	0.42842	1.096	0.44038
F1RI78	Protein tweety homolog (Fragment)	TTYH3	60.72	5.37	37	1.5	1	2978	1
F1RI83	Uncharacterized protein	PATL1	95.26	6.38	24	1.7	1	4003	1
F1RIA7	Uncharacterized protein	TMEM109	27.98	9.9	79	11.1	3	1468	3	1.013	0.88358	1.092	0.48236	1.025	0.36174
F1RIE0	Uncharacterized protein	MESDC2	32.16	7.66	22	6.9	2	4127	2
F1RIE2	Uncharacterized protein	DDB1	140.73	5.14	179	9.8	11	623	11	1.004	0.69006	0.975	0.27208	0.976	0.039748
F1RIF3	Uncharacterized protein	FAH	50.29	6.5	27	4.8	2	3717	2
F1RIF4	Uncharacterized protein (Fragment)	ZFAND6	26.93	7.62	31	4.3	1	3369	1
F1RIF8	6-phosphogluconate dehydrogenase, decarboxylating (Fragment)	PGD	61.09	6.93	477	34.1	15	156	15	0.934	0.24576	1.03	0.64634	0.98	0.84956
F1RIF9	Uncharacterized protein	KIF1B	229.06	5.37	29	1.9	3	3525	2
F1RIG2	Uncharacterized protein (Fragment)	UBE4B	117.48	5.73	57	2.6	3	2036	3	1.078	0.098054	1.026	0.67326	1.043	0.3777
F1RIG4	Uncharacterized protein (Fragment)	CLSTN1	116.56	4.79	23	1.7	2	4062	1
F1RIJ5	Uncharacterized protein (Fragment)	DNAJC11	49.21	9.71	44	2.6	1	2534	1	1.038	0.60622	1.04	0.77132	1.037	0.72948
F1RIK3	Uncharacterized protein (Fragment)	ACOT7	46.12	7.25	65	14.2	4	1770	4	1.189	0.37468	0.971	0.59168	1.071	0.21614
F1RIP3	Ferritin	FTL	22.46	5.75	86	24	3	1339	3	0.943	0.75674	0.799	0.112022	0.871	0.110458
F1RIP4	Uncharacterized protein	RUVBL2	57.73	5.49	236	22	9	429	9	0.916	0.054166	0.991	0.9388	0.954	0.159066
F1RIP6	Uncharacterized protein	NUCB1	60.27	5.02	103	13.6	6	1138	6	1.178	0.00588	0.764	0.015091	0.855	0.81408
F1RIQ4	Uncharacterized protein	BAX	23.42	5.1	79	29.2	4	1458	4	1.164	0.20466	0.809	0.12035	0.974	0.60728
F1RIR7	Uncharacterized protein	BCKDK	50.76	8.85	23	1.7	1	4072	1
F1RIR8	Males absent on the first	KAT8	62.99	8.47	20	3.1	2	4206	2
F1RIS8	Uncharacterized protein (Fragment)	MVK	46.86	5.82	58	4.5	2	1979	2	1.257	0.29468	1.105	0.39318	1.171	0.052004
F1RIT0	Glycolipid transfer protein	GLTP	28.57	7.67	41	13.4	3	2727	3	1.096	0.40968	1.053	0.3412	1.093	0.07914
F1RIT6	Uncharacterized protein	GIT2	92.5	6.51	28	1.4	1	3605	1
F1RIU0	Uncharacterized protein	LOC100624266	17.74	9.87	60	8.5	1	1926	1
F1RIU3	Uncharacterized protein	CCT6A	69.16	6.32	534	30.5	16	135	15	0.89	0.00164982	0.982	0.74374	0.964	0.109396
F1RIU9	Uncharacterized protein	CHCHD2	16.77	9.43	43	6.5	1	2585	1
F1RIV0	Uncharacterized protein	OASL	47.58	8.78	48	10.9	4	2358	4	0.731	0.072008	0.961	0.169502	0.839	0.092554
F1RIV2	Uncharacterized protein	MAFK	21.25	10.04	25	4.5	1	3922	1
F1RIV4	Uncharacterized protein	LOC100523779	264.38	5.9	35	1.6	4	3113	4	0.825	0.27858	1.182	0.36406	0.973	0.84404
F1RIV6	Uncharacterized protein	MICALL2	115.33	9.76	40	1.2	1	2797	1
F1RIW4	Uncharacterized protein	DDX60	228.28	8.15	154	3.6	5	753	5	0.966	0.86444	0.79	0.042194	0.855	0.177634
F1RIW5	Uncharacterized protein	PSMG3	15.47	8.52	25	7.4	1	3882	1
F1RIX4	Uncharacterized protein	F1RIX4	25.32	10.32	21	4.2	1	4189	1
F1RIX9	Uncharacterized protein	SH3RF1	99.3	8.96	29	0.9	1	3559	1
F1RIY4	Uncharacterized protein	C4orf27	47.4	6.8	114	12.1	4	1031	4	1.03	0.29792	0.891	0.27466	0.989	0.44158
F1RIY5	Uncharacterized protein	C7orf50	21.53	10.12	26	9.5	1	3804	1
F1RIY7	Uncharacterized protein	F1RIY7	106.46	8.59	65	7.2	5	1772	4	1.137	0.054576	1.125	0.0083854	1.115	0.97288
F1RIY8	Uncharacterized protein	HEATR2	95.66	5.88	34	1.8	1	3134	1
F1RIZ0	Uncharacterized protein	PDGFA	28.6	9.62	28	2.4	1	3653	1
F1RIZ9	Uncharacterized protein (Fragment)	GALNT7	81.11	6.89	35	4.7	3	3062	1
F1RJ12	Protein phosphatase 1 regulatory subunit 3	PPP1R3D	34.19	8.48	38	3.3	1	2927	1
F1RJ25	Fructose-bisphosphate aldolase	ALDOC	44.79	6.21	619	30.8	11	104	11	1.139	0.033972	0.991	0.89412	1.065	0.067916
F1RJ33	Galectin	LGALS9	42.4	9.63	231	18	6	442	6	1.037	0.09635	0.984	0.78146	0.992	0.95644
F1RJ58	Uncharacterized protein (Fragment)	NF1	360.55	7.24	26	0.8	2	3771	2	0.96	0.88018	1	0.97878	0.978	0.90282
F1RJ62	Uncharacterized protein	UTP6	82.71	6.53	61	4.8	3	1898	3	1.004	0.66522	0.977	0.88534	0.942	0.4308
F1RJ74	Uncharacterized protein	SUGT1	46.64	5.39	121	26	8	963	8	0.938	0.22452	1.12	0.02397	1.024	0.68448
F1RJ83	Uncharacterized protein	ELF1	73.85	5.08	23	2.2	1	4057	1
F1RJ88	Uncharacterized protein	NAA16	121.78	7.92	57	4.8	5	2023	1
F1RJ93	Uncharacterized protein (Fragment)	TAGLN2	26.44	8.41	377	49.5	8	230	8	0.948	0.055622	0.865	0.03807	0.914	0.022278
F1RJC3	Uncharacterized protein	CCNL2	24.88	9.44	34	3.9	1	3174	1
F1RJC5	Uncharacterized protein	F1RJC5	107.08	6.78	61	4.8	4	1875	4	1.04	0.73606	1.079	0.73868	0.98	0.67986
F1RJC9	Uncharacterized protein	SSU72	25.46	5.25	25	5.6	1	3927	1
F1RJD0	Uncharacterized protein	MRPL20	20.66	11.4	26	8.1	1	3819	1
F1RJD9	Uncharacterized protein (Fragment)	TRIM6	108.5	7.44	46	1.4	1	2428	1
F1RJE4	Uncharacterized protein	LOC100525876	75.32	9.53	82	9.4	7	1407	7	0.964	0.167132	0.99	0.83392	0.974	0.060224
F1RJE8	Uncharacterized protein	CPSF3L	78.15	8.27	78	7	4	1489	4	0.911	0.102508	0.906	0.81948	0.976	0.28772
F1RJF7	Uncharacterized protein (Fragment)	SDF4	46.31	4.8	73	8.6	3	1571	3	0.853	0.14039	1.11	0.50318	0.984	0.23388
F1RJH2	Short-chain-specific acyl-CoA dehydrogenase, mitochondrial	ACADS	50.55	7.58	199	23.5	8	547	8	1.14	0.048526	0.942	0.95718	1.028	0.66974
F1RJH3	Uncharacterized protein	UNC119B	31.75	5.38	61	11.9	2	1877	2	0.927	0.85474	0.798	0.42666	0.867	0.14227
F1RJH8	Uncharacterized protein	LOC100517757	56.67	6.11	34	4.3	2	3164	2	1.114	0.35438	0.96	0.68114	1.037	0.0172018
F1RJI1	Uncharacterized protein	MLEC	36.25	5.28	36	18	5	3018	5	1.14	0.2429	1.283	0.093562	1.175	0.056452
F1RJI2	Uncharacterized protein	LOC100516668	68.95	6.42	26	1.6	1	3850	1
F1RJI9	Glutamyl-tRNA(Gln) amidotransferase subunit C, mitochondrial	GATC	16.51	4.78	29	10.3	1	3522	1
F1RJJ0	Uncharacterized protein	SRSF9	27.73	8.74	42	5	1	2646	1
F1RJJ2	Uncharacterized protein	TYW1	97.21	7.96	85	6.4	4	1357	4	0.974	0.76382	0.96	0.55348	0.997	0.98658
F1RJJ3	Uncharacterized protein	SBDS	36.58	8.79	104	24.4	6	1126	6	0.818	0.031834	1.024	0.90772	0.954	0.71958
F1RJK0	Uncharacterized protein	COQ5	42.87	8.09	36	3.6	1	3042	1
F1RJL2	Uncharacterized protein	GTF2I	130.41	6.27	227	12.1	11	458	10	0.937	0.99858	1.017	0.44632	0.997	0.96532
F1RJL6	Uncharacterized protein	CLIP2	104.2	5.93	47	6.7	6	2417	4	1.009	0.91514	0.826	0.191456	0.911	0.52546
F1RJM2	Uncharacterized protein (Fragment)	ERP29	35.84	7.01	75	5.7	1	1532	1	1.322	0.22562	0.726	0.0116158	0.997	0.97292
F1RJM3	Uncharacterized protein	NAA25	132.36	6.86	80	4.1	5	1449	4	1.122	0.55168	0.964	0.89886	1.04	0.73422
F1RJM5	Uncharacterized protein (Fragment)	LOC100151787	355.73	5.95	32	0.2	1	3292	1
F1RJN0	Uncharacterized protein	WBSCR22	36.13	9.05	27	2.5	1	3723	1
F1RJN4	Uncharacterized protein	TBL2	57.38	9.32	176	9.5	4	637	4	1.082	0.39328	1.03	0.146918	1.077	0.078088
F1RJP9	Uncharacterized protein	KIF13B	230.49	5.51	57	1.7	3	2006	3	1.027	0.84502	0.833	0.37526	0.925	0.101004
F1RJU9	Uncharacterized protein (Fragment)	SEPT8	58.63	5.88	111	5.3	3	1064	1
F1RJV1	Uncharacterized protein	KIF3A	99.63	6.01	28	4.3	3	3668	2
F1RJV2	Uncharacterized protein	RAD50	188.45	7.73	132	9.8	14	882	14	0.946	0.69376	1.016	0.2356	1.022	0.62366
F1RJW8	Uncharacterized protein	DCAF8	74.63	5.23	71	3.9	2	1608	2	1.001	0.96516	1.001	0.96008	0.949	0.31082
F1RJX8	Coatomer subunit alpha	COPA	159.14	7.7	359	19	20	250	20	0.985	0.168514	0.996	0.3265	0.983	0.5667
F1RJY0	Uncharacterized protein	NCSTN	84.61	5.74	46	4.9	4	2439	4	1.01	0.70996	0.95	0.4563	1.019	0.92942
F1RK06	Uncharacterized protein	LRCH1	94.12	5.56	30	1.6	1	3457	1
F1RK10	Succinyl-CoA ligase [ADP-forming] subunit beta, mitochondrial	SUCLA2	59.32	7.57	163	12.1	6	700	5	1.124	0.070524	1.096	0.00069798	1.087	0.0094438
F1RK12	Integral membrane protein 2B	ITM2B	35.6	5.24	90	18	5	1296	5	1.387	0.0174836	1.168	0.034248	1.262	0.0118782
F1RK18	Uncharacterized protein	CAB39L	47.81	8.49	44	7.4	3	2556	2	1.047	0.25612	1.085	0.0149766	1.067	0.085008
F1RK19	Uncharacterized protein	PHF11	41.11	6.79	31	2.9	1	3382	1
F1RK24	Uncharacterized protein	SPRYD7	24.16	6.22	39	10.2	2	2829	2	0.913	0.39698	1.114	0.30718	1.017	0.8081
F1RK31	Uncharacterized protein	INTS6	113.15	8.74	32	2.3	2	3321	2	1.284	0.171114	0.932	0.25284	1.083	0.62132
F1RK45	Uncharacterized protein	TRAP1	88.94	6.58	454	21.8	13	168	13	1.027	0.05432	0.996	0.45006	1.012	0.06014
F1RK53	Coronin	LOC100513346	107.14	5.69	53	3.9	3	2160	3	0.939	0.45378	0.978	0.52828	0.954	0.23376
F1RK56	Uncharacterized protein	NMRAL1	37.37	6.26	35	4.7	2	3109	2
F1RK58	Uncharacterized protein	HMOX2	41.6	4.99	63	7.9	2	1842	1	0.882	0.51682	0.96	0.83618	0.913	0.6213
F1RK61	Uncharacterized protein	UFD1L	39.99	6.27	103	10.1	3	1144	3	0.958	0.6587	0.957	0.84678	0.938	0.7792
F1RK64	Uncharacterized protein (Fragment)	HIRA	126.99	8.42	40	2	2	2765	2	0.903	0.88704	0.93	0.75088	0.904	0.47842
F1RK68	Uncharacterized protein	ANKS3	77.84	5.35	43	1.5	1	2603	1
F1RK74	Uncharacterized protein	SLC25A1	38.38	9.79	46	5.2	2	2466	2	0.977	0.43808	1.14	0.37738	1.056	0.51088
F1RK77	Uncharacterized protein	ROGDI	35.61	7.74	25	2.8	1	3929	1
F1RK90	Uncharacterized protein	PPL	232.58	5.43	230	9.5	17	447	17	1.099	0.035116	1.041	0.93342	0.989	0.88728
F1RKB2	Uncharacterized protein	DDX54	93.78	10.19	73	5.4	4	1577	4	0.794	0.02001	0.84	0.031632	0.813	0.022638
F1RKB6	Uncharacterized protein	NSUN5	56.17	9.53	35	2.1	1	3104	1	0.961	0.85876	0.951	0.140584	0.955	0.6091
F1RKC0	Uncharacterized protein (Fragment)	HIP1	127.97	5.21	97	2.9	3	1215	3	0.902	0.86608	0.958	0.67632	0.918	0.92526
F1RKE4	Uncharacterized protein (Fragment)	LOC100738785	13.75	6.34	58	18	2	1994	2	0.854	0.136474	1.044	0.41084	0.964	0.28668
F1RKF3	Uncharacterized protein	F1RKF3	78.66	7.22	71	5.2	3	1617	3	1.103	0.24828	0.934	0.45024	0.998	0.80662
F1RKF5	Uncharacterized protein (Fragment)	LOC100521440	31.19	8.51	24	2.7	1	4005	1
F1RKG3	Uncharacterized protein (Fragment)	RFC5	45.36	6.91	27	4.5	2	3767	2	0.856	0.4805	1.051	0.69058	0.947	0.75246
F1RKG8	Uncharacterized protein	PEBP1	24.97	6.96	21	8	1	4170	1
F1RKG9	Uncharacterized protein	TAOK3	124.94	6.83	77	2	2	1497	2	0.899	0.6737	0.852	0.107202	0.897	0.23214
F1RKI3	Uncharacterized protein	HINT1	16.35	6.36	28	11.9	2	3600	2
F1RKI9	Uncharacterized protein	PSMD8	46.12	9.85	32	3.7	2	3343	2	1.148	0.4518	1.225	0.36324	1.178	0.39712
F1RKJ4	Uncharacterized protein	YIF1B	37.4	9.28	50	4.2	1	2274	1
F1RKJ9	Uncharacterized protein	ISOC1	35.81	6.96	138	19.5	5	846	5	1.072	0.52082	0.877	0.026084	0.94	0.41608
F1RKK2	Uncharacterized protein	SLC12A2	147.12	6.13	52	0.8	1	2213	1
F1RKK5	Uncharacterized protein	LOC100515883	47.5	6.45	124	5.7	2	932	2	0.893	0.93128	1.064	0.155958	0.908	0.29004
F1RKM0	Uncharacterized protein	LMNB1	75.84	5.08	689	43.2	27	95	24	1.135	2.2744e-05	1.068	0.051766	1.108	1.68954e-07
F1RKM1	Uncharacterized protein (Fragment)	ALDH7A1	53	6.45	93	8	3	1257	3	1.042	0.24456	1.024	0.51886	1.106	0.158274
F1RKM4	Uncharacterized protein	PHAX	52.75	5.22	21	3	1	4163	1
F1RKQ4	Bifunctional ATP-dependent dihydroxyacetone kinase/FAD-AMP lyase (cyclizing)	DAK	65.5	6.54	229	19.2	7	452	7	0.914	0.134352	0.92	0.21976	0.868	0.047814
F1RKQ8	Uncharacterized protein	CPSF7	55.12	7.33	45	8.9	4	2482	4	1.18	0.39274	0.978	0.35204	1.009	0.93826
F1RKR4	Uncharacterized protein	F1RKR4	18.52	4.85	22	8.2	1	4135	1
F1RKS3	Flap endonuclease 1	FEN1	51.43	8.8	148	10	3	785	3	0.955	0.95398	1.014	0.85176	1.044	0.35046
F1RKS7	Uncharacterized protein	FADS2	58.78	8.57	43	7	4	2582	4	0.914	0.9592	0.932	0.84794	1.012	0.93202
F1RKU0	Isocitrate dehydrogenase [NAD] subunit alpha, mitochondrial	IDH3A	46.25	6.72	129	22.1	7	898	7	0.999	0.35004	1.102	0.094518	1.052	0.027302
F1RKU4	Uncharacterized protein	WDR61	36.49	5.17	25	2.4	1	3869	1
F1RKU5	Uncharacterized protein	F1RKU5	122.6	8.24	42	2.1	2	2633	2	1.127	0.089632	1.14	0.48688	1.132	0.34334
F1RKV6	Uncharacterized protein	SUZ12	97.4	8.94	62	5.4	3	1851	3	1.172	0.016642	0.97	0.83838	1.06	0.24308
F1RKV7	Cytokine receptor-like factor 3	CRLF3	54	4.9	21	2.3	1	4168	1
F1RKW4	Uncharacterized protein (Fragment)	RHOT1	82.27	5.95	53	6.6	3	2152	3	0.973	0.84404	1.107	0.51102	1.04	0.72986
F1RKW6	Uncharacterized protein	C17orf75	49.71	4.88	35	1.8	1	3094	1	1.389	0.00163656	1	0.9505	1.18	0.27108
F1RKW7	Uncharacterized protein	ZNF207	56.05	9.21	60	5.6	2	1908	2	1.229	0.3636	1.14	0.23406	1.012	0.86734
F1RKW8	Uncharacterized protein (Fragment)	PSMD11	52.74	6.41	380	29.8	12	227	12	0.931	0.026936	1.007	0.82756	0.989	0.168856
F1RKW9	Uncharacterized protein (Fragment)	MYO1D	129.47	9.39	49	1.7	2	2335	2	1.057	0.114986	1.135	0.62868	1.098	0.55522
F1RKX0	Uncharacterized protein	TMEM98	27.51	4.96	60	13.1	3	1921	2	1.059	0.601	1.341	0.46228	1.169	0.27634
F1RKX2	Uncharacterized protein	LOC100524193	58.11	6.96	32	2.1	1	3344	1
F1RKY1	Uncharacterized protein	SNAP29	32.85	5.43	30	4.7	1	3477	1
F1RKY3	Uncharacterized protein	PI4KA	265.12	6.47	36	0.7	1	3030	1	1.057	0.70678	0.836	0.036948	0.939	0.4542
F1RKY8	Phosphomannomutase (Fragment)	LOC100737254	17.85	5.1	24	11.2	1	4022	1
F1RKZ6	Ubiquitin carboxyl-terminal hydrolase	USP7	147.84	5.36	68	3.7	4	1687	4	1.032	0.52512	1.127	0.055924	1.082	0.080536
F1RL00	Uncharacterized protein	PPIL2	70.18	8.51	25	1.5	1	3935	1
F1RL02	Uncharacterized protein (Fragment)	MAPK1	43.79	6.96	76	11.1	4	1513	3	0.876	0.2634	1.062	0.61324	1.031	0.65964
F1RL04	Uncharacterized protein	PPM1F	50.01	4.88	59	5.5	2	1937	2	1.028	0.42396	0.938	0.47824	0.981	0.48232
F1RL05	DNA topoisomerase	TOP3B	111.02	8.31	58	3.7	3	1966	3	0.975	0.60882	0.897	0.123906	0.915	0.19812
F1RL23	Uncharacterized protein	DERL3	27.41	7.79	28	3.5	1	3629	1
F1RL26	Uncharacterized protein	ZC3H7A	129.13	6.74	35	2.8	3	3125	3	0.979	0.8922	1.154	0.43266	1.07	0.148392
F1RL37	Uncharacterized protein	GSTT1	31.17	7.05	33	6.3	2	3246	2	0.897	0.027662	0.895	0.44878	0.897	0.27866
F1RL38	Uncharacterized protein	DDT	14.31	5.81	40	15.3	2	2773	2	0.945	0.78834	1.21	0.181324	1.097	0.3656
F1RL78	Uncharacterized protein (Fragment)	HMGXB3	118.21	6.27	23	1.5	2	4071	2
F1RL80	Branched-chain-amino-acid aminotransferase	BCAT2	49.48	8.46	22	3.6	2	4153	2
F1RL81	Uncharacterized protein	HSD17B14	31.19	5.8	25	7.4	2	3892	2
F1RL82	Uncharacterized protein	PLEKHA4	89.19	10.35	48	4.7	3	2357	3	0.836	0.059422	1.039	0.77596	0.923	0.002022
F1RL85	Uncharacterized protein	GRWD1	52.37	4.86	68	9.7	4	1681	3	0.849	0.278	0.97	0.3468	0.921	0.26978
F1RL94	GrpE protein homolog (Fragment)	GRPEL2	28.49	9.34	28	4	1	3671	1
F1RL99	DNA ligase (Fragment)	LIG1	115.94	5.91	150	7.8	6	775	6	1.096	0.41392	1.037	0.7641	1.038	0.50698
F1RLB6	Uncharacterized protein	NAPA	39.86	5.23	213	24.7	6	500	6	1.063	0.056362	1.011	0.98954	1.085	0.11268
F1RLC9	Uncharacterized protein (Fragment)	TNFAIP8	26.98	9.04	27	3.7	1	3706	1
F1RLE5	Uncharacterized protein	TMED7	28.37	6.22	92	14.7	3	1275	3	1.052	0.143442	1.012	0.93432	1.003	0.36968
F1RLG0	Uncharacterized protein (Fragment)	YTHDC2	145.83	7.39	55	3	3	2106	3	1.07	0.85526	0.842	0.4564	0.89	0.23802
F1RLG4	Uncharacterized protein	LOC100517270	20.5	9.87	39	10.4	1	2813	1
F1RLG5	Uncharacterized protein	REEP5	25.23	7.64	48	14.8	4	2366	4	0.889	0.5812	1.2	0.0054852	1.008	0.25472
F1RLI4	Uncharacterized protein (Fragment)	WDR36	119.04	7.19	50	6.5	5	2266	5	1.25	0.133232	1.094	0.99774	1.094	0.16362
F1RLJ4	Uncharacterized protein	SCAMP3	40.91	6.33	136	17	5	862	5	0.926	0.55356	1.112	0.164488	1.013	0.67844
F1RLL1	Uncharacterized protein (Fragment)	F1RLL1	95.33	7.38	86	4	3	1350	3	1.037	0.54116	1.198	0.149528	0.921	0.27544
F1RLL9	Uncharacterized protein (Fragment)	COL4A2	180.19	8.42	41	1.1	1	2731	1
F1RLM1	Uncharacterized protein (Fragment)	COL4A1	178.61	8.49	59	2.4	3	1960	3	1.028	0.79542	0.947	0.92432	0.964	0.95618
F1RLM2	Uncharacterized protein	MSTO1	67.46	5.83	49	4	2	2330	2	1.016	0.40966	0.988	0.9501	0.999	0.99268
F1RLM4	Uncharacterized protein (Fragment)	DAP3	56.66	9.04	77	8.3	4	1502	4	1.076	0.23944	1.13	0.2211	1.123	0.032592
F1RLM5	Uncharacterized protein	LOC100620105	56.78	8.94	26	1.6	1	3833	1
F1RLP5	Rho guanine nucleotide exchange factor 2	ARHGEF2	119.06	6.48	104	9.1	10	1128	9	0.827	0.030486	0.947	0.22564	0.929	0.020102
F1RLQ5	Uncharacterized protein	F1RLQ5	68.26	8.51	38	2.4	1	2914	1
F1RLQ6	Uncharacterized protein	F1RLQ6	17.3	6.58	30	6.5	1	3489	1
F1RLQ9	Uncharacterized protein (Fragment)	F1RLQ9	157.37	5.98	109	6.2	7	1082	5	1.183	0.022484	0.81	0.22742	1.025	0.80268
F1RLR4	Uncharacterized protein	ERCC4	117.68	6.3	51	2	2	2234	2	0.849	0.09861	1.138	0.186806	0.973	0.21914
F1RLR7	Uncharacterized protein	PARN	47.03	6.1	33	2.3	1	3257	1
F1RLV7	Uncharacterized protein	LOC733579	66.41	6.84	44	4.9	3	2541	3
F1RLY9	Uncharacterized protein	DHX34	139.09	8.37	31	1	1	3416	1
F1RM03	Uncharacterized protein	SAE1	45.16	5.22	148	13.9	4	791	4	0.933	0.194638	0.999	0.65382	0.974	0.087978
F1RM07	Uncharacterized protein	ARHGAP35	197.3	6.3	70	3.5	4	1632	4	1.067	0.53156	0.958	0.18375	1.009	0.84158
F1RM08	Uncharacterized protein (Fragment)	SLC1A5	61.56	5.24	90	4.6	2	1298	2	1.137	0.21392	0.856	0.29686	1.056	0.36462
F1RM10	Uncharacterized protein	TCERG1	143.52	8.71	111	5.1	6	1066	6	0.98	0.47536	0.949	0.21106	0.973	0.193376
F1RM15	Uncharacterized protein (Fragment)	LARS	154.05	6.07	278	13.5	16	360	16	1.031	0.49108	0.981	0.68296	1.017	0.95694
F1RM20	Uncharacterized protein	FKRP	56.33	6.48	33	2.2	1	3252	1
F1RM25	Serine/threonine-protein phosphatase (Fragment)	PPP5C	66.6	6.24	115	10.4	6	1023	6	0.878	0.014393	0.912	0.70882	0.917	0.052106
F1RM28	Uncharacterized protein	NOVA2	61.18	8.24	25	1.4	1	3864	1
F1RM40	Uncharacterized protein	SYMPK	161.32	5.74	105	5.2	7	1117	7	0.959	0.63332	1.002	0.87606	1.002	0.77272
F1RM42	Uncharacterized protein	IRF2BP1	67.75	8.52	94	8.4	5	1234	5	0.893	0.194596	0.798	0.144688	0.845	0.096188
F1RM47	Uncharacterized protein	CLPTM1	82.51	5.88	209	8.3	6	519	6	1.216	0.0130736	1.139	0.013437	1.14	0.0014693
F1RM50	Uncharacterized protein	RNF14	61.54	4.75	41	3.2	2	2732	2	0.925	0.78554	0.918	0.168738	0.946	0.39806
F1RM55	Uncharacterized protein	MAN2A1	148.28	7.85	185	8	9	602	9	1.113	0.118628	1.047	0.61882	1.046	0.99858
F1RM56	Uncharacterized protein	RBM42	56.53	9.58	29	1.9	1	3509	1
F1RM57	Uncharacterized protein	HAUS5	76.39	8.03	67	6.3	4	1725	4	0.955	0.59566	1.069	0.48964	1.024	0.9689
F1RM62	Uncharacterized protein	HSPB6	18.39	5.95	33	6.7	1	3259	1	0.809	0.084714	1.228	0.0027922	1.015	0.25278
F1RM65	Uncharacterized protein	LOC100518557	29.75	8.73	59	3.9	1	1944	1	0.956	0.32894	0.933	0.38848	0.942	0.098004
F1RM74	Glyceraldehyde-3-phosphate dehydrogenase	GAPDHS	46.15	8.54	231	10.5	3	443	1	1.523	0.076606	0.839	0.40452	1.124	0.2712
F1RMA3	Uncharacterized protein	CCAR2	113.34	5.15	108	8.6	7	1094	7	1.027	0.23314	1.055	0.92912	0.992	0.49134
F1RMA9	Uncharacterized protein	SLC39A14	59.44	5.51	36	1.8	1	3045	1
F1RMB6	Uncharacterized protein	REEP4	33.61	9.71	43	3.9	1	2590	1
F1RMC3	Uncharacterized protein	XPO7	135.84	5.86	34	2.6	3	3196	3
F1RMD2	Uncharacterized protein (Fragment)	CKAP2	96.29	9.5	28	1.9	1	3628	1
F1RMD6	Uncharacterized protein	VPS36	50.87	6.75	66	11.4	4	1758	4	1.148	0.124172	0.846	0.0012677	0.987	0.83502
F1RME0	Uncharacterized protein	SLC25A15	37.52	9.22	32	2	1	3304	1
F1RME2	Uncharacterized protein	MRPS31	52.81	8.51	27	3.4	1	3750	1
F1RMF9	Uncharacterized protein	FAM111B	99.73	6.87	142	6.6	4	821	4	1.017	0.92198	0.943	0.88284	1.055	0.93978
F1RMG0	Uncharacterized protein	FAM111A	83.15	6.97	35	1.3	1	3111	1
F1RMH7	Uncharacterized protein	UNC45A	118.88	5.96	151	13.2	12	771	11	1.05	0.58432	1.075	0.42988	1.024	0.48842
F1RMJ0	Tyrosine-protein kinase	FES	103.35	6.3	47	1.7	2	2410	1
F1RMJ1	Uncharacterized protein	FURIN	94.17	5.86	33	0.9	1	3235	1
F1RMJ9	Oxysterol-binding protein	OSBP	103.47	7.08	168	12.5	10	671	10	0.88	0.122374	1.089	0.38194	0.998	0.28724
F1RMM0	Uncharacterized protein	PRKCDBP	29.63	6.05	103	18.7	4	1135	4	0.931	0.74324	0.853	0.71944	0.894	0.33432
F1RMN3	Uncharacterized protein	PPP6R1	102.98	4.48	25	1.1	1	3880	1
F1RMQ6	Uncharacterized protein (Fragment)	GVIN1	306.5	6.39	68	3.7	10	1706	9	1.189	0.0178718	1.089	0.027022	1.141	0.00076558
F1RMR6	Uncharacterized protein	HSPBP1	41.89	5.06	158	16	4	730	4	1.085	0.195504	1.088	0.5768	1.036	0.154448
F1RMT1	Uncharacterized protein	PVR	45.82	5.94	74	7.7	2	1548	2	0.947	0.3303	0.792	0.09111	0.897	0.132538
F1RMT5	Uncharacterized protein	DIAPH1	162.87	5.42	51	4.8	6	2254	6	0.878	0.04827	1.156	0.128316	1.007	0.52986
F1RMV4	Uncharacterized protein	PLAUR	38.86	7.04	44	3	1	2522	1	1.147	0.4153	1.156	0.33092	1.15	0.3729
F1RMV5	Uncharacterized protein (Fragment)	F1RMV5	15.69	5.74	23	7	1	4095	1
F1RMX2	Prenylated Rab acceptor protein 1	RABAC1	21.97	7.74	69	8.1	1	1655	1	1.08	0.54888	0.926	0.32578	0.998	0.99536
F1RMX5	Uncharacterized protein	EPHB4	118.37	6.51	55	5.2	5	2120	4	1.258	0.12997	1.063	0.11299	1.134	0.115538
F1RMY4	Uncharacterized protein	AGFG2	54.43	9.17	56	3.7	2	2049	1	1.013	0.8797	1.189	0.51344	1.093	0.6093
F1RMY9	Uncharacterized protein	LOC100513274	82.34	9.46	104	8.1	4	1133	4	1.017	0.94192	1.124	0.4436	0.997	0.76448
F1RMZ0	Uncharacterized protein	ATXN2	150.08	9.68	51	3.5	5	2241	4	0.97	0.24044	0.865	0.62622	0.914	0.4055
F1RMZ8	Uncharacterized protein	ATP6V1B2	61.96	5.57	57	6.8	3	2032	3	1.143	0.4054	0.865	0.003248	1.007	0.82646
F1RN05	Uncharacterized protein	SPTLC1	59.36	5.72	78	6.3	4	1486	4	1.052	0.2844	1.097	0.130684	1.128	0.038218
F1RN28	Uncharacterized protein	PSPC1	57.76	5.9	108	19.8	11	1095	8	0.798	0.0170764	0.94	0.31494	0.874	0.0041558
F1RN43	Uncharacterized protein	CUL4A	103.92	7.9	37	3.4	4	2987	2	1.189	0.143648	1.024	0.83146	1.101	0.24006
F1RN44	Uncharacterized protein	LAMP1	47.37	9.44	53	5.8	2	2178	2	1.056	0.6405	1.034	0.24866	1.047	0.41806
F1RN46	Uncharacterized protein	TUBGCP3	113.33	8.56	29	1.1	1	3521	1
F1RN56	Uncharacterized protein	NUDT12	60.18	6.48	47	5	3	2386	2	1.018	0.68338	1.04	0.7659	1.029	0.6321
F1RN66	Uncharacterized protein	CHD1	250.81	6.69	40	2.4	5	2761	5	1.096	0.58832	0.995	0.69646	1.027	0.60296
F1RN67	Golgi SNAP receptor complex member 1	GOSR1	31.86	9.46	40	3.6	1	2786	1
F1RN68	Uncharacterized protein	CPD	168.69	5.73	30	2	3	3485	3	0.983	0.51818	1.063	0.06494	1.021	0.37074
F1RN71	Uncharacterized protein	LOC100521221	25.75	5.08	58	6.8	1	1976	1	1.186	0.49684	1.019	0.8748	1.107	0.32732
F1RN78	Uncharacterized protein	KIRREL	90.22	5.44	38	2.9	2	2918	2
F1RN87	Uncharacterized protein (Fragment)	GIT1	93.49	6.56	23	2.3	2	4100	2
F1RN89	Uncharacterized protein	NUFIP2	88.72	9.1	28	3.4	2	3588	2	0.814	0.090334	1.092	0.7236	0.908	0.55348
F1RN91	Uncharacterized protein (Fragment)	MYO18A	130.81	5.18	232	15	13	439	13	0.954	0.156844	0.869	0.005675	0.9	0.0070528
F1RNA6	Uncharacterized protein (Fragment)	FLOT2	53.72	5.13	81	7.5	3	1421	3	1.088	0.0129756	1.004	0.91476	1.037	0.29424
F1RNA7	Uncharacterized protein	LOC100518578	54.4	9.2	69	5	2	1667	2	1.165	0.35848	0.842	0.75686	1.033	0.74482
F1RNB0	Uncharacterized protein	SUPT6H	227.42	4.81	90	6.3	7	1292	7	0.999	0.27766	0.868	0.01309	0.958	0.46146
F1RNB1	Uncharacterized protein	SDF2	25.23	6.83	128	17.1	5	903	5	0.975	0.95902	1.032	0.43896	0.946	0.099728
F1RND9	Uncharacterized protein	MNDA	109.17	9.55	117	7.6	5	1002	5	1.153	0.0173908	0.951	0.28972	1.057	0.36466
F1RNG9	Uncharacterized protein (Fragment)	TSEN34	36.56	9.32	22	4.8	2	4140	2
F1RNH0	Uncharacterized protein	MBOAT7	56.67	9.13	61	5.1	2	1881	2	1.13	0.30474	0.77	0.068758	0.958	0.90256
F1RNH3	Uncharacterized protein	CNOT3	86.73	6.14	56	3.5	3	2056	3	0.984	0.39632	0.976	0.6415	0.987	0.68844
F1RNI3	Uncharacterized protein	PRPF31	64.68	5.41	68	6.4	4	1711	4	0.947	0.55514	0.906	0.054934	0.916	0.23338
F1RNK3	Uncharacterized protein	LOC100519316	36.56	8.69	31	2.8	1	3421	1
F1RNL4	Serine/threonine-protein phosphatase	PPP1CC	43.05	7.46	273	26.8	7	368	1
F1RNN0	Uncharacterized protein	VPS29	24.28	6.54	163	17.2	3	695	3	0.841	0.0105836	1.028	0.98212	0.91	0.08875
F1RNN7	Uncharacterized protein	C7orf43	67.75	8.98	24	0.9	1	4039	1
F1RNP4	P2X purinoceptor	P2RX4	50.04	8.41	28	5.9	2	3596	2	1.156	0.022364			0.812	0.57704
F1RNR7	Uncharacterized protein	LOC100525255	27.32	5.99	51	17.5	3	2228	3	1.164	0.076836	1.038	0.71694	1.095	0.173682
F1RNS2	Uncharacterized protein	DIABLO	29.77	5.54	48	4.2	1	2380	1	1.357	0.44922	0.976	0.87558	1.16	0.33134
F1RNS7	Uncharacterized protein	ARPC1B	32.4	8.04	47	12.2	2	2404	2	1.078	0.54996	1.299	0.47008	1.184	0.4886
F1RNS8	Uncharacterized protein	PDAP1	27.09	7.79	51	11	1	2259	1	0.983	0.98606	0.866	0.037962	0.928	0.63076
F1RNT7	Uncharacterized protein	RIOK2	73.3	5.58	48	5.4	2	2345	2	0.828	0.15903	0.859	0.45406	0.84	0.120284
F1RNT9	Uncharacterized protein	LNPEP	131.43	5.38	68	4.7	4	1697	4	1.167	0.31852	1.032	0.5669	1.129	0.35764
F1RNU1	Uncharacterized protein	ERAP1	123.83	6.18	198	12.2	13	549	13	0.818	0.0016818	0.742	0.00132526	0.777	0.000161802
F1RNU9	Glucose-6-phosphate isomerase	GPI	72.03	8.79	554	24.9	12	130	12	0.962	0.051068	1.085	0.0037154	1.032	0.156218
F1RNW4	Uncharacterized protein	LOC100739263	30.31	5.23	39	10.9	3	2867	3	0.968	0.66664	1.105	0.9969	0.915	0.37586
F1RNW7	Uncharacterized protein	GPATCH1	126.22	6.63	39	1.2	1	2849	1
F1RNX2	Programmed cell death protein 5	PDCD5	17.2	5.78	28	10.4	1	3670	1	0.968	0.84404	1.03	0.84744	0.989	0.80106
F1RNX8	Uncharacterized protein	ARRDC3	52.08	6.1	51	5.8	2	2237	2	0.828	0.061062	1.159	0.59198	0.991	1
F1RNY8	Uncharacterized protein	POP4	32.65	10.01	23	5	1	4059	1
F1RNZ1	Cytochrome b-c1 complex subunit Rieske, mitochondrial	UQCRFS1	33.39	8.91	44	12.4	4	2562	4	1.12	0.28666	0.964	0.8514	1.085	0.24676
F1RNZ4	Uncharacterized protein	CETN3	24.25	4.66	27	7.1	1	3753	1
F1RP02	Uncharacterized protein	LOC100522493	27.05	5.54	23	6.3	1	4079	1
F1RP05	Uncharacterized protein	DNAJA2	54.09	6.06	34	6.8	3	3173	3	0.799	0.78196	0.763	0.40544	0.948	0.77756
F1RP07	Uncharacterized protein	PHKB	140.74	6.97	23	1.6	2	4083	2
F1RP13	Uncharacterized protein (Fragment)	GGACT	17.44	6.36	24	6	1	3970	1
F1RP17	T-complex protein 1 subunit gamma	CCT3	70.46	6.79	473	36.6	20	157	19	0.939	0.00075734	0.945	0.74132	0.947	0.4095
F1RP39	Uncharacterized protein	IQGAP3	208.8	8.51	96	4.5	7	1219	5	0.945	0.69638	0.985	0.9504	0.961	0.8194
F1RP42	Uncharacterized protein (Fragment)	STK24	45.02	5.52	89	13.5	4	1300	1
F1RP44	Uncharacterized protein (Fragment)	IPO5	135.28	4.83	769	19.6	17	79	17	0.861	3.5584e-07	0.964	0.13573	0.905	8.7282e-08
F1RP47	Uncharacterized protein	MBNL2	45.22	9.15	36	1.9	1	3056	1
F1RP50	Uncharacterized protein	UGGT2	169.34	5.39	28	1.2	2	3665	2	0.859	0.6938	0.976	0.95082	0.907	0.77678
F1RP54	Uncharacterized protein (Fragment)	LOC100620159	160.06	7.6	33	1.2	1	3264	1
F1RP69	Uncharacterized protein	NDFIP2	37.95	5.15	25	4.2	1	3905	1
F1RP70	Uncharacterized protein (Fragment)	RBM26	132.77	9.24	38	1.2	1	2890	1
F1RP74	Uncharacterized protein (Fragment)	LOC100739847	29.65	6.24	26	2.8	1	3836	1
F1RP77	Uncharacterized protein (Fragment)	MYCBP2	563.89	6.39	43	0.6	3	2598	3	1.061	0.171132	1.001	0.93606	1.07	0.088134
F1RP87	Uncharacterized protein (Fragment)	CTU1	32.6	9.48	62	9.2	2	1859	2	0.93	0.69102	0.895	0.41116	0.911	0.55236
F1RPB0	Uncharacterized protein	ACSM2B	74.18	8.23	22	1.6	1	4125	1
F1RPB5	DCN1-like protein	DCUN1D3	39.32	5.03	35	3.3	1	3128	1
F1RPB7	Uncharacterized protein	DRG1	48.39	8.92	131	18.2	6	889	6	0.986	0.99476	0.956	0.89694	0.989	0.99428
F1RPC8	Uncharacterized protein	CRYM	37.78	5.16	32	2.5	1	3328	1
F1RPD2	Uncharacterized protein	LOC100620271	54.17	8.8	175	20.7	7	643	5	0.959	0.8751	0.997	0.34162	1.093	0.49314
F1RPD4	Uncharacterized protein	LOC100620271	24.94	6.19	151	17.3	3	770	1	1.355	0.127726	0.856	0.36638	1.072	0.55738
F1RPD9	Uncharacterized protein	MORC2	136.68	8.16	27	1.1	1	3745	1
F1RPE5	Pescadillo homolog	PES1	82.47	8	153	14.7	9	761	9	0.874	0.95906	1.002	0.64228	0.942	0.58508
F1RPE7	Uncharacterized protein (Fragment)	POLR3E	87.59	6.15	25	1.2	1	3912	1
F1RPE8	Uncharacterized protein	EEF2K	90.96	5.26	48	3.6	3	2381	3	0.615	0.0163584	0.801	0.70808	0.771	0.067304
F1RPH3	Uncharacterized protein	ATP7A	185.76	6.03	22	0.7	1	4146	1
F1RPH6	Uncharacterized protein (Fragment)	MAGT1	45.85	9.94	37	4.7	2	3011	1
F1RPJ7	Uncharacterized protein	UPRT	37.6	5.79	29	11.2	3	3566	3	0.771	0.169812	0.933	0.12572	0.818	0.13429
F1RPJ8	Uncharacterized protein	ABCB7	91.8	9.42	71	5.1	4	1615	4	0.918	0.93302	1.111	0.175294	1.024	0.40354
F1RPK0	Histone H2A	LOC100154508	17.59	10.9	392	32.3	4	210	1	0.958	0.85192	0.985	0.51968	0.983	0.68192
F1RPK5	Uncharacterized protein (Fragment)	F1RPK5	30.42	6.61	93	5.7	2	1258	2	1.145	0.155714	1.057	0.4479	1.099	0.32176
F1RPM0	Uncharacterized protein (Fragment)	LOC100525092	132.11	5.65	46	2.6	4	2440	4	1.063	0.77418	0.826	0.4516	0.927	0.100146
F1RPN9	Malic enzyme	ME2	75.94	8.26	75	4.1	2	1530	2	0.913	0.11469	1.194	0.50422	0.954	0.48272
F1RPP6	Uncharacterized protein	F1RPP6	14.21	7.82	27	9.2	1	3740	1
F1RPQ3	Uncharacterized protein	PSMD14	40.68	6.46	56	13.2	5	2070	5	0.949	0.64196	1.085	0.085672	1.053	0.53162
F1RPQ8	Uncharacterized protein (Fragment)	MYO5B	247.76	8.48	80	3.1	6	1446	4	1.023	0.50732	1.031	0.86514	0.97	0.63616
F1RPR3	Uncharacterized protein	SMAD2	54.78	6.67	23	3.2	2	4094	1
F1RPR6	Uncharacterized protein	RBMS1	45.52	8.71	105	10.1	3	1120	2
F1RPS8	ATP synthase subunit alpha heart isoform, mitochondrial (Fragment)	ATP5A1	65.27	8.85	631	34.7	17	102	17	1.052	0.0155382	1.024	0.30226	1.03	0.196988
F1RPT3	Uncharacterized protein (Fragment)	TANC1	215.99	8.32	29	0.8	2	3503	1
F1RPU0	Uncharacterized protein	MGPD	91.41	6.41	327	20.7	16	282	16	1.079	0.0080488	1.016	0.71868	1.015	0.3939
F1RPU1	Nuclear receptor subfamily 4 group A member 2	NR4A2	74.48	8.19	27	1.3	1	3749	1
F1RPU6	Uncharacterized protein	MPZL1	33.52	9.01	59	4.8	1	1954	1	1.269	0.09166	1.042	0.177172	1.146	0.041508
F1RPV1	Uncharacterized protein (Fragment)	TIPRL	37.25	5.58	26	4.3	1	3822	1	1.004	0.89486	1.058	0.25908	1.029	0.032342
F1RPV2	Uncharacterized protein	SFT2D2	20.38	9.3	40	6.3	1	2775	1
F1RPW8	Uncharacterized protein	ASRGL1	38.91	6.71	105	12.2	3	1122	3	1.04	0.59524	0.945	0.69588	0.991	0.55818
F1RPX0	Uncharacterized protein	TUT1	100.36	6.14	33	1.3	1	3269	1
F1RPX1	Uncharacterized protein	MTA2	85.8	9.72	156	16.3	12	741	12	1.012	0.170612	0.89	0.040958	0.956	0.18348
F1RPX2	Uncharacterized protein	EML3	102.86	6.4	98	8.2	7	1190	7	1.014	0.45824	1.025	0.65206	1.029	0.48442
F1RPY1	Uncharacterized protein (Fragment)	ATL3	67.42	5.36	77	6.1	3	1512	3	0.781	0.037588	1.188	0.29796	0.99	0.40302
F1RPY3	Reticulon	RTN3	29.59	8.66	28	8.1	2	3662	2	1.027	0.42084	1.183	0.3936	1.093	0.28832
F1RPY5	Uncharacterized protein	MARK2	69.44	9.58	44	7.2	4	2536	4	1.035	0.22356	0.941	0.21412	1.006	0.9798
F1RQ06	Peptidyl-prolyl cis-trans isomerase	FKBP2	18.51	9.05	64	23.6	3	1825	3	0.952	0.96162	1.113	0.051188	1.059	0.20968
F1RQ08	Phosphoinositide phospholipase C	PLCB3	156.38	5.74	68	6.8	9	1701	9	1.123	0.135336	1.087	0.4503	1.064	0.150116
F1RQ21	Uncharacterized protein	TAP2	85.44	5.73	147	8.7	8	792	7	0.798	0.0006195	0.932	0.2294	0.83	0.0052912
F1RQ27	Uncharacterized protein	MTMR1	83.83	6.37	36	3.4	3	3034	3	1.066	0.55772	1.001	0.89486	1.029	0.54036
F1RQ28	Uncharacterized protein	MTM1	77.88	8.38	33	1.3	2	3229	2	0.944	0.59104	1.024	0.5	0.982	0.60514
F1RQ52	Uncharacterized protein	FMR1	78.99	6.77	68	5.9	4	1702	3	0.98	0.57204	0.955	0.37268	0.964	0.026148
F1RQ73	Uncharacterized protein	ATP11C	148.63	6.75	24	0.8	1	4034	1
F1RQ90	Uncharacterized protein	RBMX	45.46	10.06	109	24.4	10	1078	10	0.985	0.53998	1.036	0.31652	1.017	0.7373
F1RQ91	Uncharacterized protein	RPS4	36.22	10.16	455	49.8	14	167	14	0.962	0.95822	0.995	0.81936	0.959	0.47036
F1RQB6	Uncharacterized protein (Fragment)	G3BP1	56.29	5.31	240	12.9	4	421	4	0.89	0.00092712	0.818	0.04169	0.799	0.003536
F1RQC1	Uncharacterized protein	FAM114A2	64.05	4.66	167	11.8	5	678	5	0.997	0.54508	0.977	0.183436	0.982	0.75022
F1RQC2	Uncharacterized protein (Fragment)	GALNT10	71.6	7.94	38	3.8	2	2944	2	1.004	0.5	1.142	0.49146	1.072	0.5
F1RQC5	Uncharacterized protein (Fragment)	F1RQC5	129.09	9	132	9.3	9	888	9	0.893	0.106566	0.95	0.92674	0.937	0.07369
F1RQC8	Uncharacterized protein	GEMIN5	194.75	6.09	99	6.6	9	1187	9	0.899	0.96894	0.961	0.5522	0.969	0.11886
F1RQE0	Uncharacterized protein	C9orf78	41.22	6.12	31	5.5	2	3368	2	1.147	0.07092	0.973	0.43392	1.057	0
F1RQE2	Uncharacterized protein (Fragment)	FNBP1	89.65	5.84	32	2.6	2	3278	2	1.076	0.71222	0.882	0.2194	0.978	0.912
F1RQF6	Uncharacterized protein (Fragment)	CLINT1	78.92	6.22	93	10.1	7	1253	7	0.95	0.95202	1.078	0.48726	0.985	0.42346
F1RQG3	Uncharacterized protein	NTMT1	28.44	5.89	22	6.7	1	4149	1
F1RQH2	Uncharacterized protein	PRPF40A	132.41	7.4	113	7.3	8	1046	8	0.987	0.3513	1.083	0.35266	0.949	0.38476
F1RQH3	Uncharacterized protein	FMNL2	140.37	7.91	37	2.6	3	2997	3	1.114	0.2637	1.334	0.21044	1.231	0.112924
F1RQH5	Uncharacterized protein (Fragment)	MYO7B	104.09	8.78	36	3.4	3	3022	3	0.962	0.5242	0.852	0.0154742	0.895	0.116418
F1RQH8	Uncharacterized protein	WDR33	158.81	9.41	29	2.2	4	3551	4	0.995	0.99416	0.919	0.10131	0.957	0.56142
F1RQH9	Uncharacterized protein	CD109	180.79	5.31	29	1.1	2	3520	2
F1RQI7	Unconventional myosin-VI	MYO6	172.79	8.76	313	14.2	18	311	18	1.008	0.142902	0.985	0.8499	0.982	0.31542
F1RQK4	Uncharacterized protein	F1RQK4	240.83	9.24	30	1	2	3448	2
F1RQM2	Phosphoacetylglucosamine mutase	PGM3	68.89	5.69	71	8.9	5	1609	5	1.062	0.80402	0.994	0.665	1.002	0.89728
F1RQM4	Malic enzyme	ME1	71.77	5.53	102	8.8	4	1152	4	1.085	0.030084	0.925	0.90176	1.018	0.4187
F1RQN5	Uncharacterized protein	SPATA5	96.72	6.25	123	4.5	3	941	2	0.911	0.2177	0.848	0.82936	0.895	0.60962
F1RQP0	Uncharacterized protein	PRDX5	20.63	6.13	53	25.3	3	2180	3	1.154	0.080254	0.812	0.090674	0.982	0.20416
F1RQP1	Uncharacterized protein	LOC100520885	15.61	5.64	52	21.6	2	2202	2	1.33	0.194516	0.869	0.27746	1.065	0.71102
F1RQQ7	Phosphorylase (Fragment)	PYGB	93.28	5.8	109	9.9	8	1076	5	0.977	0.59354	0.924	0.10952	0.915	0.114932
F1RQR0	Uncharacterized protein	SF1	74.92	9.07	46	1.6	1	2443	1
F1RQR4	Uncharacterized protein (Fragment)	EHD1	72.87	6.56	224	22.8	14	468	8	0.991	0.45932	1.003	0.68226	1.015	0.32188
F1RQS5	Uncharacterized protein	CDC5L	110.57	8.22	110	10.6	8	1071	8	1.151	0.043974	1.062	0.5097	1.051	0.137568
F1RQS8	Uncharacterized protein	LOC100515705	24.03	6.32	30	18.5	4	3451	4	0.931	0.37864	1.151	0.62158	1.042	0.7293
F1RQT6	Uncharacterized protein (Fragment)	VPS51	92.78	5.92	41	4.6	3	2725	3	0.864	0.5241	0.97	0.25596	0.918	0.137358
F1RQT7	Uncharacterized protein	AARS2	112.89	6.07	36	3.1	3	3025	3	0.928	0.70616	1.143	0.912	0.983	0.5023
F1RQU1	Uncharacterized protein (Fragment)	SLC35B2	53.04	9.37	88	7.1	3	1311	3	1.146	0.158312	0.948	0.89938	1.058	0.00177868
F1RQU2	Uncharacterized protein	HSPCB	100.96	4.96	2515	41	30	4	16	0.944	0.42078	1.002	0.50276	0.984	0.166432
F1RQU4	Uncharacterized protein (Fragment)	SLC29A1	56.08	6.67	33	2.1	1	3223	1
F1RQU7	Uncharacterized protein	TM7SF2	48.79	8.39	31	5	2	3402	2	1.002	0.9406	1.073	0.52416	1.046	0.44094
F1RQU8	Uncharacterized protein	ZNHIT2	44.62	5.79	97	6	3	1203	3	0.954	0.54246	0.953	0.90354	1.063	0.47298
F1RQV0	Uncharacterized protein	MRPL49	21.14	9.35	36	8.4	1	3048	1
F1RQV4	DNA polymerase alpha subunit B	POLA2	72.66	5.41	31	4.5	3	3407	3	1.049	0.84658	1.17	0.00079824	1.107	0.51706
F1RQW4	Uncharacterized protein	SKIV2L	150.33	5.88	159	8.7	11	723	10	0.997	0.6611	1.004	0.34526	1.044	0.09566
F1RQW5	Uncharacterized protein	NELFE	49.64	9.5	40	1.9	1	2808	1
F1RQW9	Uncharacterized protein	EHMT2	143.94	5.29	37	1.6	2	2977	2	1.066	0.76204	1.037	0.75878	1.054	0.51126
F1RQZ4	Uncharacterized protein	LOC100526134	30.79	4.81	36	5.3	2	3013	1
F1RQZ9	Uncharacterized protein	EFTUD2	124.13	4.85	223	14.3	13	470	13	1.067	0.038792	1.079	0.0112564	1.06	0.22026
F1RR02	Uncharacterized protein	GFAP	54.28	5.32	90	7.7	5	1291	0
F1RR06	Glycylpeptide N-tetradecanoyltransferase	NMT1	66.68	8.04	162	14.3	5	705	5	0.83	0.00039606	0.933	0.066598	0.85	0.0059634
F1RR07	Phosphoinositide phospholipase C	PLCD3	96.68	6.72	28	2.8	2	3592	2	0.827	0.0091726	0.916	0.3563	0.87	0.1285
F1RR16	Uncharacterized protein	ATAD2	181.4	6	39	1.2	2	2844	2	1.045	0.80906	0.974	0.89262	1.013	0.82442
F1RR17	Uncharacterized protein	WDYHV1	26.57	4.99	28	4.8	1	3676	1
F1RR22	Uncharacterized protein	FMNL1	138.93	5.6	49	1.3	1	2299	1
F1RR44	Uncharacterized protein	PPP2R4	47.73	6.8	27	9.5	2	3765	2	1.098	0.5849	0.913	0.0036798	1.003	0.95258
F1RR45	Uncharacterized protein	CRAT	80.98	8.58	177	13.1	6	628	6	0.941	0.137762	0.937	0.79396	0.944	0.040714
F1RR46	Uncharacterized protein	DOLPP1	28.55	9.48	56	2.9	1	2045	1	1.159	0.36784	1.006	0.79632	1.079	0.148522
F1RR48	Uncharacterized protein	SH3GLB2	49.36	5.86	54	9.5	4	2143	3	1.02	0.86608	0.872	0.098768	1.022	0.40428
F1RR49	Uncharacterized protein	NUP188	215.67	6.37	79	2.2	3	1467	3	0.866	0.9263	1.044	0.76072	0.955	0.53296
F1RR54	Uncharacterized protein	SLU7	85.47	6.67	42	3.9	2	2634	2	1.261	0.43692	0.93	0.58328	1.09	0.36302
F1RR63	Uncharacterized protein	C9orf114	49.97	8.62	35	3.4	1	3120	1
F1RR65	Uncharacterized protein (Fragment)	TBC1D13	52.21	4.94	75	7	2	1541	2	0.942	0.6662	0.855	0.087252	0.946	0.71528
F1RR69	Uncharacterized protein	SET	39.09	4.24	77	13.8	4	1504	4	0.999	0.44222	0.972	0.5153	0.982	0.94316
F1RR73	Uncharacterized protein	NUDCD2	20.1	4.99	52	13.4	2	2203	2	0.988	0.53824	0.869	0.120352	0.967	0.62388
F1RR77	Uncharacterized protein (Fragment)	WDR34	62.04	6.13	28	2.6	1	3587	1
F1RR78	Uncharacterized protein	LOC100049693	327.7	5.18	929	18.2	46	55	46	0.934	0.00062154	0.969	0.33578	0.949	0.031796
F1RR80	Uncharacterized protein	GLE1	91.44	7.11	41	1.9	1	2714	1
F1RR89	Uncharacterized protein (Fragment)	RARS	41.76	6.29	266	24	8	382	8	1.028	0.42894	1.048	0.65998	1.053	0.2833
F1RR93	Protein Spindly	SPDL1	85.2	6.42	20	4.7	3	4197	3
F1RR98	Uncharacterized protein	TRUB2	40.58	8.85	21	3	1	4162	1
F1RRA0	Uncharacterized protein	F1RRA0	130.44	5.02	38	4	5	2922	2	1.146	0.54238	1.05	0.67094	1.091	0.59224
F1RRA7	Uncharacterized protein (Fragment)	HSPA4L	116.86	5.74	187	11.1	9	595	6	0.928	0.14848	0.94	0.094658	0.921	0.040176
F1RRB4	Uncharacterized protein	F1RRB4	70.55	8.78	131	10.2	4	890	4	1.189	0.36342	0.952	0.3497	1.01	0.898
F1RRB7	Uncharacterized protein	ACAA1	50.26	8.5	55	16.4	4	2102	4	1.074	0.23142	0.921	0.39566	1	0.91818
F1RRC2	Uncharacterized protein	GOLGA4	326.23	5.22	29	0.4	1	3500	1
F1RRD3	Uncharacterized protein	NAA15	122.89	7.02	286	17.1	17	353	13	0.957	0.184938	1.005	0.169328	1.004	0.53986
F1RRD4	Uncharacterized protein	LOC100513756	165.28	7.48	108	3.8	5	1086	5	1.203	0.05876	1.211	0.100228	1.214	0.029406
F1RRD6	Uncharacterized protein (Fragment)	PDCD6IP	97.51	5.84	363	17.7	14	245	14	1.013	0.81054	0.915	0.02043	0.968	0.048378
F1RRE0	Uncharacterized protein	DYNC1LI1	62.53	6.06	53	9.4	3	2185	3	0.863	0.2709	0.982	0.24876	0.929	0.25338
F1RRE1	Uncharacterized protein (Fragment)	CMTM6	23.24	7.81	21	5.4	1	4160	1
F1RRE7	Uncharacterized protein (Fragment)	ELMOD2	48.01	8.97	32	6.8	2	3313	2
F1RRF0	Oxysterol-binding protein	OSBPL10	67.18	6.44	24	3.5	2	4002	2	0.896	0.155958	1.3	0.41686	1.079	0.48814
F1RRF2	Uncharacterized protein	STT3B	104.15	9.04	73	4.6	5	1573	5	1.114	0.18654	1.033	0.83114	1.07	0.068812
F1RRF3	Uncharacterized protein (Fragment)	LOC100511765	39.19	5.08	25	5.5	2	3907	2	1.1	0.140214			0.751	0.54078
F1RRG9	Uncharacterized protein	SMARCA5	144.2	8.25	263	13.4	14	385	11	0.925	0.76242	0.861	0.0013456	0.917	0.031814
F1RRH2	Uncharacterized protein (Fragment)	SLC4A7	154.24	6.22	57	1.7	2	2007	2	0.687	0.52412	1.086	0.070724	0.859	0.62332
F1RRH9	Uncharacterized protein	DPF2	54.93	6.57	37	4.9	2	2985	2	0.857	0.28416	0.989	0.99788	0.916	0.2162
F1RRI2	Uncharacterized protein	FRMD8	55.74	5.77	21	1.5	1	4180	1
F1RRI4	Uncharacterized protein	LOC100518235	23.53	5.04	29	3.5	1	3564	1
F1RRI6	Uncharacterized protein	F1RRI6	180.24	4.68	88	4	6	1322	6	1.032	0.17143	1.043	0.24868	1.067	0.0128878
F1RRJ3	Uncharacterized protein	YIPF3	40.25	5.59	44	3.2	1	2538	1
F1RRJ4	Uncharacterized protein	POLR1C	43.36	5.13	49	6.8	2	2302	2
F1RRK0	Uncharacterized protein	SCYL1	101.11	5.91	48	0.9	1	2376	1
F1RRK6	Uncharacterized protein	AP5B1	98.61	6.24	25	1.4	1	3860	1	1.063	0.66314	1.077	0.69994	1.071	0.30584
F1RRK9	Uncharacterized protein	LOC100155084	153.94	5.37	370	16.2	19	238	19	0.907	0.27826	0.96	0.073104	0.951	0.65444
F1RRN0	Uncharacterized protein (Fragment)	PTK7	129.73	6.31	51	5.6	6	2249	5	1.095	0.27186	0.929	0.16592	0.997	0.70058
F1RRN1	Uncharacterized protein	KLC4	76.11	6.01	79	8.4	5	1459	2	1.042	0.7916	1.009	0.90966	1.024	0.8452
F1RRN2	Uncharacterized protein	MRPL2	37.78	11.24	31	3.3	1	3411	1
F1RRP6	Annexin (Fragment)	ANXA13	42.23	5.68	101	20.9	7	1154	6	1.104	0.043088	1.163	0.10111	1.086	0.029596
F1RRP8	Uncharacterized protein	TMEM65	27.26	8.75	36	10.2	2	3027	2	0.929	0.73504	0.904	0.013261	0.916	0.43098
F1RRP9	Uncharacterized protein	NDUFB9	25.18	8.99	40	6.7	1	2781	1	1.245	0.183566	1.146	0.024278	1.194	0.065208
F1RRR1	Golgi SNAP receptor complex member 2	LOC100519332	27.71	7.92	42	5.2	1	2670	1
F1RRR7	Uncharacterized protein	FAM84B	37.49	5.34	40	6.7	2	2750	2	1.108	0.2357	1.063	0.67198	1.086	0.2666
F1RRS3	Uncharacterized protein (Fragment)	NSF	97.57	6.72	157	14.6	12	735	12	0.983	0.7275	0.879	0.011064	0.94	0.093256
F1RRT1	Uncharacterized protein (Fragment)	CDC27	86.47	8.38	29	2.9	2	3504	2
F1RRT3	Uncharacterized protein	FAM49B	42.05	5.76	101	24.7	7	1155	6	1.021	0.59146	1.053	0.72602	1.019	0.30172
F1RRT7	Uncharacterized protein (Fragment)	F1RRT7	52.01	9.27	51	5.3	2	2233	2	1.216	0.39246	1.061	0.61728	1.134	0.4644
F1RRU1	Uncharacterized protein (Fragment)	F1RRU1	19.2	6.49	22	7.9	1	4159	1
F1RRV6	Uncharacterized protein	NDRG1	41.31	5.42	213	15.8	4	501	4	0.982	0.55362	1.17	0.08481	1.101	0.198204
F1RRW8	Uncharacterized protein	DNM1	110.5	6.47	164	7.9	8	691	2	0.971	0.2628	1.055	0.24888	0.99	0.8538
F1RRY2	Uncharacterized protein	NPM1	40.4	4.67	382	26.5	6	225	6	1.064	0.025034	0.947	0.3005	1.033	0.29324
F1RRY6	Uncharacterized protein (Fragment)	PTGES2	47.66	9.21	66	7.9	3	1752	3	1.016	0.62642	0.981	0.90234	1.008	0.36884
F1RS15	Uncharacterized protein (Fragment)	FAM129B	92.96	6.63	61	7.9	6	1885	6	1.047	0.20054	0.97	0.86904	1.023	0.31562
F1RS21	Uncharacterized protein	COG6	66.37	5.77	31	2.8	2	3396	2
F1RS34	Uncharacterized protein	GAPVD1	183.28	5.12	115	4.8	6	1019	6	1.035	0.66294	0.935	0.5341	0.961	0.78622
F1RS36	78 kDa glucose-regulated protein	HSPA5	84.3	5.21	1271	46.1	32	33	29	1.023	0.0167154	0.938	0.055516	0.996	0.8511
F1RS38	Uncharacterized protein	ALG5	25.11	6.32	36	5.7	1	3035	1
F1RS43	Uncharacterized protein	OXSM	31.83	6.82	26	4.8	1	3858	1
F1RS44	Uncharacterized protein (Fragment)	NGLY1	85.27	6.31	121	10.4	7	961	7	1.039	0.35698	0.817	0.0035488	0.876	0.022422
F1RS45	DNA topoisomerase 2	F1RS45	225.99	8.23	64	4.9	8	1822	6	1.154	0.2805	0.955	0.44468	1.015	0.91844
F1RS49	Uncharacterized protein	ABCE1	80.89	8.8	115	11.2	7	1030	6	1.079	0.145498	1.101	0.008806	1.104	0.024082
F1RS50	Uncharacterized protein	OTUD4	138.44	6.62	56	4.8	4	2047	4	1.19	0.29102	0.898	0.6809	1.004	0.77162
F1RS52	Uncharacterized protein	MMAA	53.46	9.72	47	2.9	1	2393	1
F1RS56	Uncharacterized protein	UBE2E2	16.5	8.37	20	6.2	1	4204	1
F1RS71	Uncharacterized protein	PRMT10	85.43	4.9	37	2.5	2	2954	2
F1RS78	Uncharacterized protein (Fragment)	OXNAD1	42.89	9.14	35	4.3	2	3119	2	1.108	0.5871	1.181	0.0070342	1.146	0.29602
F1RS81	Uncharacterized protein	ANKRD28	129.72	5.76	28	0.7	1	3591	1
F1RS85	Uncharacterized protein	METTL6	39.36	6.56	25	2.1	1	3923	1
F1RS89	Uncharacterized protein	F1RS89	112.25	5.32	31	2.3	2	3390	2	0.932	0.7975	1.259	0.172176	1.113	0.46904
F1RS91	Uncharacterized protein	SH3D19	99.23	8.47	41	1.9	2	2698	2	0.906	0.5676	1.022	0.38096	0.955	0.57044
F1RSB0	Uncharacterized protein (Fragment)	ARFIP1	45.53	7.26	93	16	5	1255	5	0.865	0.0072942	0.862	0.073218	0.841	0.0061938
F1RSB6	Uncharacterized protein	MRPS23	25.22	9.27	27	6.9	1	3710	1
F1RSC3	Uncharacterized protein	SCPEP1	57.07	5.41	82	11	4	1403	4	1.155	0.21096	0.982	0.3306	1.049	0.65162
F1RSE6	Uncharacterized protein	PRKDC	522.77	7.22	23	0.2	1	4104	1
F1RSE7	Uncharacterized protein	MCM4	107.14	9.14	389	14.7	15	217	15	1.029	0.9019	1.127	0.006576	1.07	0.053498
F1RSF7	Uncharacterized protein	F1RSF7	64.77	5.82	23	1.2	1	4048	1
F1RSG6	V-type proton ATPase subunit H	ATP6V1H	64.02	6.45	100	13	6	1165	6	1.006	0.39194	0.99	0.88784	0.973	0.38028
F1RSG8	Uncharacterized protein	TCEA1	41.74	8.65	149	18	5	778	5	1.01	0.7123	1.037	0.98456	0.986	0.71204
F1RSG9	Uncharacterized protein (Fragment)	LOC100152491	26.15	5.78	60	14.8	3	1925	3	1.021	0.71258	0.879	0.69784	1.1	0.23768
F1RSH0	Uncharacterized protein	MRPL15	38.33	10.12	26	3.4	1	3782	1
F1RSH4	Uncharacterized protein	UTP18	71.37	8.83	68	3.4	2	1684	2	1.007	0.87098	0.945	0.94962	0.977	0.93584
F1RSJ7	Uncharacterized protein	DDX42	117.99	6.52	120	10.9	8	974	8	0.99	0.51576	0.917	0.0036738	0.92	0.078712
F1RSJ8	Uncharacterized protein	FTSJ3	114.64	8.68	172	8.5	7	653	7	1.077	0.97116	1.027	0.9634	0.971	0.73646
F1RSK9	Uncharacterized protein (Fragment)	PARP10	105.44	5.14	30	1.9	2	3486	2
F1RSL0	Uncharacterized protein	EXOSC4	27.85	5.91	22	3.3	1	4119	1
F1RSL4	Uncharacterized protein (Fragment)	MROH1	154	6.5	23	0.7	1	4061	1
F1RSM0	Uncharacterized protein	LOC100524893	91.4	5.73	61	4.1	3	1891	3	1.163	0.25684	0.985	0.97116	1.026	0.4245
F1RSM2	Uncharacterized protein	PSMD12	63.47	7.02	141	12.3	5	829	5	1.041	0.47966	1.081	0.041114	1.048	0.159062
F1RSM4	Uncharacterized protein (Fragment)	BOP1	75.51	8.96	42	6.6	4	2680	4	1.264	0.170068	0.947	0.22286	1.05	0.30582
F1RSM7	Uncharacterized protein	HSF1	62.1	5.04	78	4.6	3	1487	2	0.911	0.083642	1.077	0.60634	0.993	0.73572
F1RSN0	Uncharacterized protein	SHARPIN	45.1	6.42	41	2.7	1	2734	1
F1RSN2	Uncharacterized protein	GPAA1	71.26	8.59	23	1.3	1	4091	1
F1RSN3	Uncharacterized protein (Fragment)	OPLAH	86.97	5.84	26	2.5	2	3848	2
F1RSN8	Uncharacterized protein	CPSF1	136.38	6.78	153	9.5	9	758	9	1.081	0.198808	1.072	0.21236	1.069	0.15696
F1RSP0	Uncharacterized protein	VPS28	29.65	5.37	59	14.5	3	1930	3	0.924	0.22214	0.893	0.04394	0.902	0.036806
F1RSP7	Uncharacterized protein	RECQL4	141.58	8.79	36	1.2	1	3031	1
F1RSP8	Uncharacterized protein	LRRC14	57.73	6.44	25	1.6	1	3894	1
F1RSQ6	Uncharacterized protein	EXOSC8	13.71	5.09	48	11.5	1	2370	1	0.985	0.95654	1.014	0.72204	0.998	0.9914
F1RSR4	Uncharacterized protein	RFC3	47.43	8.65	39	5.9	2	2855	2	0.787	0.20484	0.779	0.35942	0.782	0.2824
F1RSR5	Uncharacterized protein (Fragment)	LOC100155651	130.95	8.38	38	2.1	2	2925	2	0.875	0.063704	1.228	0.43584	1.045	0.66708
F1RSR8	Uncharacterized protein	LOC100154396	71.26	9.23	49	7.1	4	2327	4	0.927	0.176094	1.007	0.80874	0.923	0.22976
F1RST0	Uncharacterized protein	HSPH1	115.88	5.29	142	16.3	14	817	11	0.901	0.006432	1.006	0.49622	0.926	0.07789
F1RSU5	Uncharacterized protein	FLT1	149.6	9.27	28	1.2	2	3601	1
F1RSV2	UDP-N-acetylglucosamine--peptide N-acetylglucosaminyltransferase 110 kDa subunit	OGT	130.49	6.22	98	5.1	6	1188	6	0.948	0.27294	0.898	0.27428	0.924	0.033922
F1RSW6	Uncharacterized protein	POLR1D	17.21	5.67	37	8.5	1	2967	1
F1RSY4	Uncharacterized protein	SMPD2	52.52	6.49	72	14.9	5	1596	5	1.132	0.2495	1.132	0.22542	1.086	0.066488
F1RSY9	Uncharacterized protein	CDC40	77.76	6.62	63	3.8	2	1830	2	1.214	0.40676	1.026	0.74754	1.125	0.60576
F1RSZ3	Uncharacterized protein	ACSL1	89.61	7.81	120	9.2	7	976	6	1.247	0.00065096	0.956	0.67594	1.04	0.070926
F1RSZ5	Caspase-3	CASP3	32.93	8.01	68	12.4	3	1703	3	0.94	0.24948	1.147	0.57796	0.983	0.95948
F1RT10	Uncharacterized protein	CDKN2AIP	73.14	9.17	24	1.9	1	3963	1
F1RT12	Uncharacterized protein	TRAPPC11	147.29	7.83	81	3.4	4	1420	4	1.137	0.2967	1.05	0.51236	1.022	0.37214
F1RT25	Uncharacterized protein	SNX3	15.73	7.81	149	34.8	4	779	3	0.942	0.41176	1.075	0.170598	1.011	0.51818
F1RT28	Uncharacterized protein	SEC63	105.43	5.42	125	9.9	7	928	7	1.051	0.05815	0.984	0.1568	1.013	0.74154
F1RT46	Glutamyl-tRNA(Gln) amidotransferase subunit A, mitochondrial	LOC100737502	65.64	5.55	36	2.1	1	3036	1
F1RT49	Aurora kinase B	AIM1	217.16	5.39	35	1.2	2	3077	2	1.14	0.085874	0.932	0.63628	1.049	0.30284
F1RT52	Uncharacterized protein	TGS1	111.87	5	50	2.8	1	2271	1
F1RT53	Uncharacterized protein	LYN	70.08	8.54	41	4.1	2	2720	1
F1RT57	Uncharacterized protein	PPP1R9B	100.68	4.89	30	3.5	3	3471	3	0.951	0.94228	1.153	0.49286	1.067	0.69794
F1RT62	Uncharacterized protein	ITGA3	125.47	6.3	183	10.8	11	612	11	1.076	0.08363	1.036	0.32754	1.098	0.0057094
F1RT79	Uncharacterized protein	MRPL27	19.17	10.23	26	3.4	1	3846	1
F1RT87	Uncharacterized protein	F1RT87	11.81	4.97	283	53.2	4	355	2	1.194	0.0168796	1.024	0.79078	1.036	0.128728
F1RT90	Uncharacterized protein (Fragment)	F1RT90	72.5	4.6	93	3.2	1	1248	1	1.062	0.48974	1.051	0.61536	1.055	0.13239
F1RT92	Uncharacterized protein	LOC100738426	34.49	9.32	116	25	6	1013	1	1	1	1.04	0.7224	1.021	0.69282
F1RT96	Uncharacterized protein	ACSF2	77.34	8.62	70	5.7	3	1644	3	1.015	0.90606	1.098	0.20702	1.015	0.40248
F1RT98	Uncharacterized protein	EPN3	74.52	5.76	29	1.9	1	3543	1
F1RTA1	Uncharacterized protein (Fragment)	ABCC3	185.19	6.81	171	9.8	13	661	13	1.028	0.162832	1.013	0.70372	1.017	0.96764
F1RTA3	Uncharacterized protein	GGH	40.85	8.74	25	5.7	2	3876	2
F1RTB6	Uncharacterized protein	LUC7L3	61.92	9.77	124	18.1	8	934	8	0.892	0.07393	1.01	0.48042	0.944	0.038002
F1RTD4	Uncharacterized protein	MOSPD1	27.82	7.66	24	4.2	1	4023	1
F1RTH3	Uncharacterized protein	AIFM1	75.98	9.36	456	23.7	14	166	14	1.04	0.075092	1.043	0.029574	1.04	0.012783
F1RTH6	Uncharacterized protein	LOC100523416	105.95	8.92	41	5.7	4	2702	4
F1RTI8	Uncharacterized protein	OCRL	119.11	6.16	55	5.4	5	2119	5	0.92	0.23064	0.932	0.39442	0.89	0.2382
F1RTJ9	60S ribosomal protein L21	RPL21	24.34	10.49	95	26.9	6	1232	6	0.921	0.26	1.056	0.415	1.014	0.97574
F1RTK6	Uncharacterized protein	IGBP1	45.08	5.26	101	7.3	2	1161	2	0.997	0.6466	0.952	0.85874	0.991	0.76332
F1RTL0	Uncharacterized protein	KIF4A	169.75	6.12	113	8	10	1047	9	1.163	0.13939	1.048	0.109298	1.116	0.22058
F1RTN1	Uncharacterized protein	LAS1L	96.27	4.75	37	2.7	2	3009	2
F1RTN3	Moesin	MSN	82.53	6.18	773	31.7	23	78	15	0.907	0.1364	0.966	0.093302	0.942	0.0035354
F1RTQ8	Uncharacterized protein (Fragment)	LRRC16A	170.4	7.39	54	4	5	2141	5	1.119	0.109058	0.959	0.29096	1.007	0.50174
F1RTR6	Uncharacterized protein	PFKFB2	70.04	6.7	29	1.5	1	3569	1
F1RTT0	Uncharacterized protein	SMAP1	59.37	8.7	33	2.6	1	3247	1
F1RTV5	Uncharacterized protein	PAICS	56.01	6.3	100	14.5	6	1164	6	1.004	0.23182	1.09	0.068088	1.054	0.095594
F1RTV6	Uncharacterized protein	SRP72	54.18	6.53	117	10	4	1003	4	0.702	0.0088974	0.708	0.0028708	0.722	0.00033078
F1RTY6	Uncharacterized protein	PPID	51.03	6.48	96	17.6	7	1216	7	0.957	0.84824	1.06	0.042218	1.022	0.3851
F1RTY7	Uncharacterized protein	HSPA14	63.27	5.49	135	9.2	4	869	4	0.962	0.102474	0.932	0.034518	0.95	0.006901
F1RTZ0	Uncharacterized protein (Fragment)	RRS1	51.6	10.71	26	4.8	2	3849	1
F1RTZ5	Uncharacterized protein	LOC100524801	116.83	8.2	86	4.2	3	1349	3	1.044	0.049968	0.976	0.140584	1.007	0.34404
F1RU02	Uncharacterized protein	ARFGEF1	235.84	5.54	75	3.8	7	1542	6	0.982	0.51866	0.964	0.96172	0.988	0.53118
F1RU12	Uncharacterized protein	LACTB2	38.27	6.5	134	17	4	872	4	1.123	0.19196	1.03	0.76458	1.039	0.18427
F1RU24	Uncharacterized protein	FIBP	47.14	6.19	34	4.2	2	3155	2	0.99	0.55522	1.199	0.38486	1.093	0.382
F1RU27	Uncharacterized protein	C11orf68	29.35	5.27	31	5.2	1	3345	1
F1RU28	Uncharacterized protein	DRAP1	27	5.03	30	3.9	1	3493	1
F1RU31	Uncharacterized protein	SART1	108.11	5.66	155	11.7	7	750	6	1.083	0.059162	0.893	0.25928	0.966	0.8486
F1RU33	Uncharacterized protein	LOC100522848	12.56	5.79	62	43.8	3	1858	3	0.885	0.18429	0.897	0.143478	0.623	0.115538
F1RU38	Uncharacterized protein	SF3B2	117.22	5.5	135	9.2	9	871	9	0.887	0.02477	1.076	0.028038	0.982	0.98176
F1RU40	Uncharacterized protein (Fragment)	KLC2	80.09	6.81	99	11.7	6	1180	2	0.853	0.21394	0.95	0.73548	0.896	0.106632
F1RU52	Uncharacterized protein	LOC100519350	91.34	5.07	100	16	10	1172	10	1.113	0.115814	1.007	0.33224	1.043	0.2839
F1RU54	Uncharacterized protein	MRPL11	25.4	10.04	118	12.5	2	990	2	1.485	0.113554	1.486	0.00185254	1.439	0.023362
F1RU62	Uncharacterized protein	STAG2	152.73	5.53	169	5.9	7	669	6	0.993	0.4744	1.066	0.25242	1.026	0.09466
F1RU72	Uncharacterized protein	THOC2	228.04	8.59	83	5.1	9	1390	9	1.074	0.2173	0.962	0.59126	1.014	0.36492
F1RU78	Interleukin 13 receptor, alpha 1	IL13RA1	55.41	5.91	24	1.7	1	4010	1
F1RU83	Putative pre-mRNA-splicing factor ATP-dependent RNA helicase DHX16	DHX16	134.67	6.03	42	2.8	3	2632	3	1.006	0.56062	1.075	0.65396	1.029	0.47806
F1RUA0	Uncharacterized protein	NKRF	103.78	8.89	99	6.9	5	1179	5	1.169	0.021516	1.029	0.69328	1.064	0.0140828
F1RUA1	Uncharacterized protein	SEPT6	59.9	6.35	173	18.2	8	652	6	1.041	0.126348	1.002	0.56038	1.031	0.30068
F1RUA4	Uncharacterized protein	RNF113A	46.56	5.61	30	6.4	1	3447	1
F1RUC0	Uncharacterized protein	LAMP2	50.53	6.22	61	6.6	3	1876	3	1.284	0.23786	0.731	0.108216	1.002	0.88342
F1RUC1	Uncharacterized protein (Fragment)	CUL4B	92.4	9.03	142	11.3	9	819	9	0.936	0.4917	1.086	0.053138	1.046	0.28302
F1RUE3	Uncharacterized protein	ALDH5A1	65.71	8.61	77	7.8	4	1509	4	0.979	0.97234	1.059	0.7334	1.018	0.69732
F1RUE9	Uncharacterized protein	MAGED2	76.8	9.47	87	6.3	4	1335	4	0.701	0.02945	0.873	0.4047	0.817	0.0156306
F1RUG1	Uncharacterized protein	GNL3L	77.81	8.71	46	4.2	2	2452	2	1.013	0.81934	1.043	0.66432	1.033	0.34688
F1RUH0	Uncharacterized protein	HUWE1	530.02	5.1	163	3.8	16	694	16	1.03	0.054152	0.959	0.46556	0.988	0.22654
F1RUH7	Uncharacterized protein	TPMT	32.92	5.46	270	32.2	8	372	8	0.95	0.42774	1.052	0.154746	0.987	0.102342
F1RUI1	Uncharacterized protein	HSD17B10	30.29	8.44	425	56.3	10	184	10	1.052	0.44742	1.088	0.04666	1.07	0.0150646
F1RUK8	Rab GDP dissociation inhibitor beta	GDI2	59.06	5.79	403	41.8	16	199	12	1.032	0.68876	0.984	0.2454	0.957	0.19245
F1RUL1	Uncharacterized protein	RBM17	54.02	5.76	116	5.9	2	1007	2	1.707	0.105658			2.526	0.088856
F1RUL2	Uncharacterized protein	PFKFB3	72.68	8.52	27	4.2	2	3685	2
F1RUN2	Serum albumin	ALB	85.14	5.98	89	4.9	3	1305	3	0.894	0.737	1.15	0.102054	1.144	0.11188
F1RUN3	Uncharacterized protein	COX18	40.52	10.04	39	2.7	1	2835	1
F1RUN9	Uncharacterized protein	DCK	35.01	5.53	25	8.1	2	3947	2	1.338	0.61614	0.83	0.76724	1.137	0.59846
F1RUP2	Uncharacterized protein	GRSF1	58.73	6.14	71	12.5	5	1605	5	1.058	0.57198	0.885	0.127532	0.977	0.36992
F1RUP7	Uncharacterized protein	LOC100511529	27.98	5.24	68	10.2	2	1693	2	1.049	0.22412	0.897	0.3137	0.967	0.37206
F1RUR6	Uncharacterized protein	F1RUR6	14.61	5.54	24	9.4	1	4035	1
F1RUR7	Uncharacterized protein	CUL2	69.65	7.97	55	6.1	3	2101	3	1.022	0.91852	1.069	0.85398	0.993	0.83024
F1RUR8	Uncharacterized protein	PARD3	138.32	5.62	40	0.9	1	2784	1
F1RUS8	Uncharacterized protein (Fragment)	TBCC	43.44	5.38	75	11	5	1537	5	0.737	0.133128	1.033	0.96554	0.922	0.30346
F1RUS9	Uncharacterized protein	B3GNT1	51.27	6.57	65	8	3	1783	3	1.064	0.3333	0.897	0.101454	0.987	0.649
F1RUT9	Uncharacterized protein	UBR2	179.44	5.8	26	0.5	1	3791	1
F1RUU2	Uncharacterized protein	MRPS10	27.57	9.19	33	4.5	1	3276	1
F1RUV3	Uncharacterized protein	RCE1	37.82	8.33	28	2.1	1	3619	1
F1RUW0	Uncharacterized protein	BYSL	53.18	9.31	47	4.2	2	2390	2	0.939	0.8181	0.841	0.3909	0.884	0.55918
F1RUW3	Uncharacterized protein	TOMM6	8.22	4.66	122	25.7	2	953	2	1.441	0.150738	0.977	0.7859	1.379	0.185026
F1RUX1	Coronin	CORO1B	61.04	6.01	78	7.8	5	1485	4	1.133	0.29142	1.106	0.21076	1.082	0.204
F1RUX3	Uncharacterized protein (Fragment)	ADRBK1	87.88	6.88	41	1.5	1	2724	1
F1RUZ6	Uncharacterized protein	AIP	44.33	6.15	80	18.5	6	1447	6	0.95	0.31824	1.083	0.24532	0.979	0.90822
F1RUZ7	Uncharacterized protein	PITPNM1	144.73	5.67	24	0.6	1	3956	1
F1RV14	Uncharacterized protein (Fragment)	PRKCA	63	7.81	55	3.7	3	2098	3	0.973	0.89864	1.027	0.78514	0.975	0.86412
F1RV20	Uncharacterized protein	GNA13	50.55	7.09	156	16.6	7	743	6	1.006	0.89944	0.911	0.91882	0.922	0.36434
F1RV23	cAMP-dependent protein kinase type I-alpha regulatory subunit	PRKAR1A	48.39	5.27	195	18.4	6	560	6	0.948	0.59792	1.008	0.87584	1.016	0.8775
F1RV32	Uncharacterized protein	COG1	122.6	6.98	40	2.1	2	2779	2	1.109	0.2633	1.021	0.68648	1.062	0
F1RV35	Uncharacterized protein	CDC42EP4	41.93	4.95	36	2	1	3021	1
F1RV50	Protein tweety homolog	TTYH2	61.6	5.33	66	6.6	3	1763	3	0.902	0.46006	0.922	0.97332	0.909	0.113404
F1RV70	NADPH:adrenodoxin oxidoreductase, mitochondrial	FDXR	58.63	9.18	60	10.6	5	1916	5	0.894	0.075508	1.096	0.22822	0.998	0.87116
F1RV76	Uncharacterized protein	MCUR1	46.13	10.23	34	4.1	2	3139	2	0.989	0.95442	1.053	0.186648	1.023	0.84758
F1RVA1	Uncharacterized protein	EEF1E1	22.82	9.12	68	9.2	2	1710	2	1.157	0.031718	0.89	0.13498	1.014	0.90592
F1RVA6	Uncharacterized protein (Fragment)	XPO4	121.87	4.75	58	1.9	2	1998	2	0.961	0.9849			1.441	0.31042
F1RVC9	Uncharacterized protein (Fragment)	HNRNPD	28.4	9.47	161	6.9	1	709	1	1.025	0.65924	0.909	0.14942	0.973	0.64484
F1RVD1	Uncharacterized protein (Fragment)	HNRNPDL	28.56	8.93	165	11.1	2	689	2	1.006	0.66546	0.807	0.114456	0.958	0.136156
F1RVD2	Uncharacterized protein	ENOPH1	32.54	4.74	62	4.6	1	1854	1	0.979	0.63162	1.12	0.45782	1.004	0.57054
F1RVD4	Uncharacterized protein	SEC31A	147.42	6.33	236	14.4	16	432	16	0.926	0.99216	1.014	0.8883	0.972	0.30456
F1RVE7	Integrin beta	ITGB1	104.27	5.29	277	14.7	11	363	11	1.037	0.40776	1.101	0.027978	1.05	0.037276
F1RVE8	Uncharacterized protein	UBA6	136.04	5.66	46	3	3	2434	3	0.948	0.65116	0.819	0.035838	0.918	0.155004
F1RVF1	tRNA pseudouridine synthase	PUS3	63.7	6.93	36	2.1	1	3024	1
F1RVH5	Peptidyl-prolyl cis-trans isomerase	LOC100524880	26.51	8.48	32	4.7	1	3320	1
F1RVH7	Uncharacterized protein	IGFBP7	33.45	8.07	59	4.6	1	1931	1
F1RVJ2	Uncharacterized protein (Fragment)	KIAA1217	224.98	6.88	62	3.7	7	1863	6	0.986	0.8897	0.944	0.29148	0.951	0.32354
F1RVJ5	Uncharacterized protein	F1RVJ5	18.58	5.12	24	3.5	1	3992	1
F1RVJ6	Uncharacterized protein	THNSL1	96.11	7.57	34	0.9	1	3194	1
F1RVK1	Uncharacterized protein (Fragment)	YME1L1	99.47	8.76	38	5.5	4	2886	4	0.931	0.68978	0.909	0.12837	0.918	0.34634
F1RVK2	Uncharacterized protein	MASTL	111.18	5.59	48	1.1	1	2373	1	1.21	0.21998	1.511	0.47288	1.352	0.33142
F1RVM6	Uncharacterized protein (Fragment)	F1RVM6	26.14	8.11	62	11	2	1850	1	0.995	0.97234	0.955	0.66624	0.973	0.76948
F1RVN0	Uncharacterized protein (Fragment)	LOC100739163	25.6	7.07	157	28.6	4	736	3	1.102	0.141282	1.028	0.74286	1.059	0.23838
F1RVN1	Uncharacterized protein	NDUFV1	57.41	8.37	113	11.6	5	1042	5	1.242	0.05153	1.202	0.0044284	1.28	0.064904
F1RVP5	Uncharacterized protein	LOC100522238	72.03	6.48	42	5.1	2	2650	2	1.202	0.070424	1.151	0.31298	1.066	0.78766
F1RVP9	Uncharacterized protein	CHKA	58.1	6.26	32	2	1	3307	1
F1RVQ9	Uncharacterized protein	KCNK5	61.57	6.08	64	2.4	1	1824	1	1.027	0.61944	1.095	0.29056	1.033	0.2968
F1RVS1	Uncharacterized protein	F1RVS1	36.18	5.27	49	7.4	2	2308	2	0.981	0.83134	0.933	0.83344	0.966	0.61658
F1RVS3	Uncharacterized protein	TBC1D22B	65.66	6.96	41	1.6	1	2735	1
F1RVV6	Uncharacterized protein	HID1	97.03	5.6	42	3.6	3	2638	3	1.096	0.61428	0.818	0.033292	0.948	0.57356
F1RVV7	Uncharacterized protein	CDR2L	59.91	5.57	44	4.3	3	2570	3	0.716	0.025466	0.831	0.3181	0.767	0.086646
F1RVV9	NADPH-dependent diflavin oxidoreductase 1	NDOR1	70.74	6.41	26	2.8	1	3844	1
F1RVX4	Uncharacterized protein	MRPS7	33.98	9.93	29	5	1	3553	1
F1RVX6	Uncharacterized protein	NUP85	83.04	5.46	53	5.2	3	2176	3	1.043	0.063472	0.804	0.2701	0.952	0.50332
F1RVX9	Uncharacterized protein	NELFB	74.95	5.77	64	9	6	1816	6	0.996	0.65784	0.893	0.073728	0.954	0.168088
F1RVY3	Uncharacterized protein	TMEM141	15.61	8.64	40	4.8	1	2805	1
F1RVY6	Integrin beta	ITGB4	221.35	5.57	213	6.8	11	502	11	1.006	0.53834	1.096	0.047058	1.056	0.0275
F1RVY7	Uncharacterized protein (Fragment)	GALK1	47.14	5.93	121	14	5	971	5	1.122	0.17828	1.057	0.32906	1.052	0.073278
F1RVZ1	Uncharacterized protein (Fragment)	ACOX1	72.84	7.76	44	4.2	3	2547	3	1.291	0.35998	1.265	0.5234	1.063	0.33834
F1RVZ4	Uncharacterized protein (Fragment)	TRAF2	66.34	8.15	50	6	3	2283	3	1.127	0.094594	0.998	0.53456	1.059	0.29064
F1RW03	Uncharacterized protein	MRPL38	48.11	8.78	93	9.5	3	1264	3	1.357	0.22026	1.442	0.124462	1.571	0.09158
F1RW08	Signal recognition particle subunit SRP68	SRP68	82.27	8.65	206	20.2	12	530	12	0.904	0.020918	0.925	0.085324	0.895	0.0125238
F1RW09	Uncharacterized protein	EXOC7	93.37	6.4	31	2.2	2	3362	2	0.889	0.30674	1.002	0.95666	0.935	0.15014
F1RW31	Uncharacterized protein	NUDT9	45.77	7.63	80	8	3	1442	3	0.904	0.0051274	0.987	0.50152	0.95	0.069394
F1RW40	Uncharacterized protein	CCDC22	77.15	6.13	59	3.8	2	1952	2	1.075	0.39498	1.198	0.20314	1.057	0.25698
F1RW43	Uncharacterized protein	PLP2	17.83	6.25	40	8.6	1	2796	1	1.319	0.073512	1.139	0.6152	1.228	0.24908
F1RW48	Uncharacterized protein	GPKOW	59.53	6.47	27	3.3	1	3688	1
F1RW55	Uncharacterized protein	PRAF2	20.76	9.41	59	22.5	3	1938	3	1.174	0.132928	0.846	0.045396	1.542	0.193318
F1RW76	Serine/threonine-protein kinase RIO1	RIOK1	77.8	6.52	55	6.4	4	2094	4	0.913	0.42292	0.922	0.52988	0.894	0.2889
F1RW78	Uncharacterized protein	SSR1	34.64	4.36	27	3.9	1	3679	1
F1RW89	Electron transfer flavoprotein-ubiquinone oxidoreductase, mitochondrial	ETFDH	78.88	7.08	132	5	3	887	3	1.211	0.04163	1.076	0.0158752	1.114	0.36336
F1RW98	Uncharacterized protein	LOC100621992	13.98	4.84	72	21.2	3	1593	3	1.009	0.67944	0.874	0.184364	0.898	0.122872
F1RWD6	Uncharacterized protein	SVIL	262.6	6.6	27	0.4	1	3727	1
F1RWE3	Uncharacterized protein	MTPAP	73.98	9.11	23	1.4	1	4052	1
F1RWF7	Uncharacterized protein	CALCOCO2	62.8	5.3	64	13.8	6	1820	6	1.104	0.042622	1.106	0.127136	1.089	0.026266
F1RWH6	Uncharacterized protein	CDK5RAP3	54.34	4.61	115	16.1	6	1017	6	1.072	0.21666	1.126	0.34694	1.084	0.116138
F1RWI8	Uncharacterized protein	SCRN2	49.62	5.97	42	7.3	2	2645	2	0.954	0.8179	0.997	0.97662	0.97	0.093254
F1RWJ0	Uncharacterized protein	MRPL10	33	9.76	32	2.7	1	3305	1
F1RWJ6	Uncharacterized protein	LOC414413	117.66	5.61	300	15.2	14	331	14	0.983	0.84898	0.963	0.63872	0.973	0.176218
F1RWL3	Uncharacterized protein	CDK12	192.87	9.44	35	0.9	1	3126	1
F1RWL6	Uncharacterized protein (Fragment)	LOC100513467	48.29	5.87	47	6.1	2	2396	2	1.006	0.89904	0.872	0.5595	0.947	0.50618
F1RWN0	Uncharacterized protein (Fragment)	AGPAT2	27.25	9.21	44	8.7	2	2526	2	0.84	0.0138804	1.149	0.0085448	0.994	0.31446
F1RWN4	14 kDa phosphohistidine phosphatase	PHPT1	16.56	5.91	46	19	2	2460	2	1.037	0.20484	0.955	0.70936	0.995	0.95218
F1RWP0	Uncharacterized protein	PRPSAP1	48.02	8.61	36	5.7	2	3029	1
F1RWS8	Uncharacterized protein	SNRPA1	33.52	8.72	42	7.5	2	2659	2	1.05	0.078856	1.136	0.25058	1.084	0.1271
F1RWT2	Uncharacterized protein	PLS3	83.22	5.47	166	16.9	10	682	9	0.958	0.56726	0.892	0.13618	0.895	0.05779
F1RWU4	Uncharacterized protein	CAPN6	85.74	6.95	30	1.2	1	3456	1	1.525	0.30114	0.851	0.44584	1.129	0.07856
F1RWU7	Uncharacterized protein	NXT2	18.29	5.06	20	5.6	1	4193	1
F1RWV2	Metalloproteinase inhibitor 1	TIMP1	25.59	8.47	38	5.8	1	2926	1	1.642	0.28796			1.066	0.7208
F1RWV4	Uncharacterized protein	NDUFB11	18.84	5.02	52	9.7	1	2204	1	1.453	0.29652	1.236	0.4876	1.334	0.38354
F1RWW3	Uncharacterized protein	SMARCAD1	138.15	5.54	41	1.7	3	2713	3	0.858	0.029224	1.039	0.175014	0.939	0.047264
F1RWW4	Uncharacterized protein	PDLIM5	66.83	8.63	151	11.5	5	769	5	0.801	0.002303	0.834	0.072592	0.817	0.0096838
F1RWX6	Uncharacterized protein (Fragment)	RBM10	97	7.37	84	5.1	4	1384	3	1.082	0.40906	1.006	0.93108	1.041	0.66818
F1RWX8	Uncharacterized protein	UBA1	131.14	5.55	1171	28.8	27	40	27	0.993	0.12126	1.009	0.27514	1.016	0.063144
F1RWX9	Uncharacterized protein (Fragment)	CDK16	42.48	6.45	26	1.9	1	3835	1
F1RWY7	Uncharacterized protein	BPHL	36.53	7.72	44	5.7	2	2537	2	1.251	0.0123434	1.169	0.23198	1.205	0.090546
F1RWZ2	Uncharacterized protein	PRPF4B	54.75	9.01	25	3.3	2	3889	2	0.972	0.40966	1.243	0.105982	1.096	0.18887
F1RWZ4	Uncharacterized protein	ECI2	50.65	9.09	70	5.3	2	1639	2	0.944	0.48246	0.968	0.82364	0.979	0.84202
F1RX08	Uncharacterized protein	RPP40	46.63	6.17	23	1.9	1	4109	1
F1RX12	Uncharacterized protein	GMDS	45.69	6.28	28	3.1	1	3621	1
F1RX15	Uncharacterized protein	CASK	103.86	6.35	35	3.1	3	3058	2	1.21	0.24942	0.871	0.41294	1.034	0.70998
F1RX16	Uncharacterized protein	DDX3X	81.07	6.73	563	26.5	17	123	16	1.014	0.29712	1.013	0.49158	0.994	0.6327
F1RX17	Ubiquitin carboxyl-terminal hydrolase (Fragment)	LOC100517440	227.21	5.58	110	5.2	8	1072	6	1.221	0.050578	0.97	0.91422	1.061	0.052992
F1RX38	Uncharacterized protein (Fragment)	PLRG1	64.89	9.31	69	7	4	1676	3	1.004	0.40858	1.002	0.61226	0.997	0.70514
F1RX50	Uncharacterized protein (Fragment)	PITRM1	96.12	5.74	42	1.2	1	2658	1
F1RX64	Uncharacterized protein	RBPMS	26.77	9.42	27	8.4	1	3689	1
F1RX66	Uncharacterized protein (Fragment)	GSR	61.61	8.17	86	6.7	3	1341	3	1.165	0.44664	1.163	0.054472	1.162	0.004671
F1RX74	Uncharacterized protein (Fragment)	HNRNPA2B1	42.14	8.83	812	32.3	13	68	1	1.105	0.47846			0.47	0.20958
F1RX81	Uncharacterized protein (Fragment)	LOC100627228	92.02	5.5	150	8	6	777	5	0.952	0.147174	0.916	0.58084	0.958	0.4915
F1RX83	Uncharacterized protein	ERLIN2	45.35	5.36	138	22.7	7	851	5	1.011	0.9258	1.19	0.04928	1.102	0.26834
F1RX84	Uncharacterized protein	PROSC	35.64	7.77	117	12	4	1000	4	0.975	0.57322	1.114	0.64908	1.017	0.86084
F1RX91	Uncharacterized protein	RWDD1	32.32	4.12	66	3.7	1	1748	1	1.009	0.87904	1.141	0.4463	1.074	0.26704
F1RXA1	Uncharacterized protein	PAG1	53.08	4.54	31	6.7	2	3415	2	0.918	0.76674	0.978	0.9783	0.947	0.86882
F1RXA7	Uncharacterized protein	LOC100512253	69.5	8.2	417	22.8	12	188	11	0.987	0.2973	0.966	0.38006	0.984	0.51706
F1RXA9	Uncharacterized protein	LOC100736580	125.39	6.38	38	2.9	3	2921	3	0.901	0.110132	0.964	0.90946	0.962	0.43072
F1RXD4	Uncharacterized protein	RMDN1	41.95	8.51	30	12.6	4	3445	4	1.149	0.26958	1.166	0.0060386	1.07	0.70938
F1RXD5	Uncharacterized protein	CPNE3	69.8	5.57	86	10.9	6	1337	5	0.873	0.20024	0.814	0.077226	0.786	0.029392
F1RXE6	Uncharacterized protein	SMARCE1	25.85	8.55	39	10.3	2	2853	2	1.092	0.068928	0.753	0.174578	0.903	0.27906
F1RXF2	Uncharacterized protein	NBN	43.09	6.55	44	6.3	2	2530	2	0.942	0.58406	0.969	0.78798	0.95	0.0127306
F1RXF3	Uncharacterized protein	DECR1	40.91	9.37	108	9.1	3	1090	3	1.179	0.063118	1.158	0.04	1.292	0.1347
F1RXI6	Uncharacterized protein	LOC100626499	28.69	5.85	156	14.2	2	740	2	0.932	0.82982	1.001	0.69022	1.03	0.8775
F1RXM1	Uncharacterized protein	TBC1D8B	52.12	6.21	22	3.3	2	4136	2
F1RXR2	Uncharacterized protein	CRELD2	44.44	4.46	132	10.2	3	885	3	0.949	0.65808	1.038	0.25472	0.959	0.88352
F1RXR3	Uncharacterized protein (Fragment)	ALG12	45.7	10	59	6.2	3	1957	3	0.95	0.61874	1.132	0.2747	1.04	0.16637
F1RXR9	Uncharacterized protein	TRABD	47.64	8.45	67	8	2	1732	2	1.312	0.27124	1.195	0.145904	1.174	0.16406
F1RXS1	Uncharacterized protein	TUBGCP6	208.19	6.12	26	0.5	1	3827	1
F1RXT5	Uncharacterized protein	SBF1	226.42	6.94	43	1	2	2617	2	1.297	0.070446	1.101	0.085008	1.198	0.071854
F1RXT9	Uncharacterized protein	LMF2	84.17	10.06	48	1.6	1	2355	1	1.063	0.77174	1.147	0.2389	1.097	0.4937
F1RXV9	Uncharacterized protein	WDR75	110.67	5.52	65	3.8	3	1779	3	1.004	0.67706	0.868	0.3205	1.01	0.53308
F1RXW5	Uncharacterized protein	TMEM177	35.39	9.12	26	3.5	1	3781	1
F1RXX3	Uncharacterized protein (Fragment)	LOC100621511	32.09	8.05	54	9.4	3	2125	3	1.005	0.92702	0.989	0.92768	0.984	0.76194
F1RXX7	Uncharacterized protein	NIFK	43.55	10.16	189	21.4	5	584	5	1.031	0.22004	1.022	0.40418	1.034	0.176314
F1RXY3	Uncharacterized protein	F1RXY3	21.14	4.84	24	8.7	1	4007	1
F1RXY7	Uncharacterized protein	TSN	21.86	5.64	61	30.2	4	1882	4	1.031	0.39876	1.172	0.02175	1.133	0.143126
F1RXZ5	Uncharacterized protein	ERCC3	104.25	6.83	28	0.9	1	3594	1
F1RY01	Uncharacterized protein	NDUFAF4	25.2	9.56	22	9.1	2	4133	2
F1RY04	Uncharacterized protein	LOC100620629	105.2	6.24	127	6.6	5	916	5	0.951	0.096388	0.962	0.95224	0.954	0.45654
F1RY07	Uncharacterized protein	C2orf76	19.59	6.38	22	5.1	1	4131	1
F1RY11	Uncharacterized protein	CCDC93	71.32	8.78	82	5.8	3	1405	3	1.007	0.98324	0.976	0.60348	0.984	0.87212
F1RY13	Uncharacterized protein	DDX18	92.83	9.46	223	16.1	10	469	10	1.006	0.41006	1.04	0.82812	1.045	0.4026
F1RY21	Uncharacterized protein	F1RY21	150.47	8.14	24	1	1	4013	1
F1RY31	Uncharacterized protein	MGAT5	99.75	8.87	42	1.1	1	2626	1
F1RY37	Uncharacterized protein	RUNX1T1	72.06	7.36	21	1.2	1	4167	1
F1RY38	Uncharacterized protein	LOC100737436	14.29	8.89	34	23.3	2	3198	2	0.987	0.85526	1.04	0.58022	1.019	0.69954
F1RY40	Uncharacterized protein	RBM12B	126.93	6.46	21	1.2	2	4179	2
F1RY42	Uncharacterized protein	LOC100515024	97.78	6.42	40	2.3	2	2756	2	0.922	0.02053	1.025	0.81064	0.969	0.6107
F1RY43	Uncharacterized protein	PDP1	66.97	6.17	43	4.5	2	2594	2	1.084	0.03785	0.946	0.40386	1.013	0.56796
F1RY51	Uncharacterized protein (Fragment)	KIAA1429	216.96	4.86	27	0.5	1	3751	1
F1RY55	Uncharacterized protein	INTS8	129.15	6.64	27	1.4	1	3766	1
F1RY63	Uncharacterized protein (Fragment)	PPP6R3	87.09	4.62	164	14.7	8	692	8	1.027	0.59688	1.036	0.47048	0.992	0.33918
F1RY74	Uncharacterized protein (Fragment)	TPCN2	61.61	6.03	53	2.2	1	2168	1	0.871	0.132346	0.883	0.36188	0.877	0.114726
F1RY75	Uncharacterized protein (Fragment)	ORAOV1	18.84	5.15	38	6.8	1	2883	1
F1RY81	Anoctamin (Fragment)	ANO1	49.74	8.63	40	3.7	1	2768	1
F1RY89	Oxysterol-binding protein	OSBPL5	111.69	7.3	22	0.9	1	4121	1
F1RY92	Uncharacterized protein	SRSF3	20.82	11.61	69	12.2	2	1659	1
F1RYA1	Uncharacterized protein	MAPK14	46.07	5.48	20	3.6	1	4190	1
F1RYA3	Uncharacterized protein (Fragment)	CARS	106.29	6.15	206	18.7	13	532	13	0.964	0.58964	1.009	0.4578	0.99	0.99364
F1RYA4	Uncharacterized protein	NAP1L4	52.2	4.57	215	12.2	4	495	3	0.918	0.42818	1.049	0.47394	0.959	0.69912
F1RYC6	Uncharacterized protein	MORF4L2	39.38	9.72	20	3.8	1	4205	1
F1RYJ4	Uncharacterized protein (Fragment)	ITGAV	117.7	5.38	48	3.4	3	2369	3	1.038	0.4742	1.011	0.90546	1.027	0.6659
F1RYJ5	Uncharacterized protein	ZC3H15	63.41	5.15	71	8.7	3	1622	3	0.923	0.2432	0.917	0.0173444	0.913	0.085356
F1RYL1	Uncharacterized protein (Fragment)	LOC100522904	22.28	9.28	41	11.8	2	2688	2	0.999	0.95762	0.847	0.099054	0.926	0.025794
F1RYL3	Uncharacterized protein	NCKAP1	144.68	6.93	81	4.2	5	1419	5	0.851	0.122594	0.976	0.77182	0.893	0.56448
F1RYL5	Uncharacterized protein (Fragment)	DNAJC10	85.32	6.6	68	8.4	6	1712	6	1.016	0.87628	1.167	0.0118556	1.108	0.067104
F1RYM5	Uncharacterized protein (Fragment)	SPPL2A	67.59	8.38	29	1.9	1	3511	1
F1RYM9	Uncharacterized protein	AP4E1	147.51	5.67	27	1.4	1	3678	1	1.052	0.7704	0.886	0.53138	0.961	0.19003
F1RYP5	Uncharacterized protein	CWC22	122.36	7.34	37	2.2	2	2984	2	1.018	0.105136	1.085	0.49268	1.048	0.45112
F1RYR3	Uncharacterized protein	LOC100517018	50.85	8.17	37	2.6	1	2959	1
F1RYR4	Uncharacterized protein	LOC100517018	48.17	5.87	27	2.2	1	3764	1
F1RYS7	Uncharacterized protein (Fragment)	SHROOM3	224.91	6.84	32	0.9	2	3338	2	0.776	0.0071208	1.041	0.0155242	0.883	0.013543
F1RYT3	Uncharacterized protein	SCARB2	59.94	5.15	64	8.6	5	1818	5	0.918	0.59952	0.924	0.37516	0.909	0.0080548
F1RYT5	Uncharacterized protein	NUP54	62.55	6.53	37	6.3	4	2976	4	0.951	0.153796	1.106	0.18298	1.005	0.50758
F1RYU6	Uncharacterized protein	SDAD1	98.66	9.38	26	4.7	4	3810	3
F1RYU9	Uncharacterized protein	USO1	122.67	4.8	327	21.5	20	285	20	1.038	0.32648	0.963	0.2213	0.975	0.43824
F1RYW8	Uncharacterized protein (Fragment)	EREG	18.75	6.96	25	4.8	1	3919	1
F1RYX2	Uncharacterized protein	RASSF7	41	5.97	39	3.1	1	2857	1
F1RYY5	Uncharacterized protein	EPS8L2	91.5	6.96	184	12.3	8	604	8	1.057	0.29556	0.963	0.2855	0.968	0.94822
F1RYY6	Transaldolase (Fragment)	TALDO1	43.32	7.83	310	34.7	11	319	11	1.093	0.0173022	1.023	0.68106	1.051	0.145358
F1RYY7	Uncharacterized protein (Fragment)	PDDC1	26.29	6.24	58	5.6	1	2003	1	1.235	0.28502	0.83	0.41312	1.019	0.85986
F1RYY8	Uncharacterized protein	SLC25A22	39.03	9.61	126	10.2	2	920	2	1.098	0.4952	0.962	1	1.025	0.55546
F1RYZ0	60S acidic ribosomal protein P2	RPLP2	14.21	4.44	134	36.5	3	877	2	0.976	0.6867	1.043	0.5927	1.008	0.6188
F1RYZ1	Uncharacterized protein	CD151	31.79	8.13	95	19.8	5	1227	5	0.934	0.89404	1.102	0.28276	1.02	0.53502
F1RZ01	Uncharacterized protein	CHID1	49.97	9.04	35	8.7	3	3099	3
F1RZ16	U1 small nuclear ribonucleoprotein C	SNRPC	19.61	9.71	46	5.7	1	2447	1
F1RZ24	Uncharacterized protein	DKC1	72.76	9.5	178	15.5	8	627	8	0.961	0.97978	0.977	0.41414	0.984	0.28328
F1RZ25	Uncharacterized protein	MPP1	59.65	6.45	43	2.6	1	2587	1
F1RZ28	Uncharacterized protein	RPS10	22.13	10.15	212	42.4	9	505	9	0.903	0.39046	1.09	0.07489	0.989	0.55958
F1RZ35	Uncharacterized protein	LOC100517628	43.22	6.64	25	7	2	3946	2
F1RZ41	Uncharacterized protein	BRCC3	36.71	5.61	37	3.8	1	3003	1
F1RZ52	Tripartite motif-containing protein 26	TRIM26	70.6	4.96	83	8.4	4	1389	4	1.028	0.66388	1.029	0.31672	1.016	0.3678
F1RZ67	Uncharacterized protein	RHBDF2	103.5	9.1	50	1.3	1	2284	1
F1RZ71	Uncharacterized protein	SEPT9	75.51	9.15	192	20.5	11	570	11	0.996	0.19294	1.024	0.81938	1.02	0.191118
F1RZ82	Uncharacterized protein (Fragment)	GAA	101.74	5.87	27	1.3	1	3737	1
F1RZA4	Uncharacterized protein	F1RZA4	196.6	8.27	267	8.8	14	380	14	1.099	0.084562	0.968	0.80098	1.045	0.2593
F1RZA6	Uncharacterized protein (Fragment)	RNF213	409.69	6.44	602	11.9	36	111	35	1.067	0.00130952	0.958	0.074748	1.011	0.95406
F1RZB0	Uncharacterized protein	BAIAP2	69.14	9.09	64	9.9	5	1807	5	0.879	0.48816	0.985	0.6761	0.93	0.146944
F1RZB7	Uncharacterized protein	LEO1	86.14	4.38	71	2.9	2	1614	2	1.039	0.93758	1.066	0.17773	1.05	0.44466
F1RZD2	Uncharacterized protein (Fragment)	MYO5A	260.61	8.79	121	5	9	962	7	1.12	0.133896	1.077	0.28696	1.11	0.167382
F1RZD9	Uncharacterized protein	RSL24D1	26.53	10.04	89	13.5	2	1301	2	0.974	0.97134	1.013	0.8915	0.987	0.93904
F1RZE0	Uncharacterized protein	PRKRA	40.3	8.81	27	4.8	1	3724	1
F1RZE9	Uncharacterized protein	CCPG1	104.16	7.33	24	1.4	1	4036	1
F1RZH4	Disintegrin and metalloproteinase domain-containing protein 10	ADAM10	17.14	9.51	130	21.8	3	897	3	0.887	0.047708	1.026	0.36984	1	0.96362
F1RZH8	Uncharacterized protein	KIAA1715	46	9.18	56	3.6	2	2081	2	0.937	0.081866	1.113	0.28044	1.016	0.63092
F1RZI9	Uncharacterized protein (Fragment)	DSE	123.25	6.88	32	0.8	1	3317	1
F1RZJ0	Uncharacterized protein (Fragment)	RAB11FIP1	84.75	9.45	22	1.3	1	4154	1
F1RZJ8	Fibroblast growth factor receptor	FGFR1	104.2	5.9	23	1.8	2	4099	1
F1RZK2	Uncharacterized protein (Fragment)	TSPYL1	52.77	5.73	23	1.8	1	4086	1
F1RZK5	Uncharacterized protein	NT5DC1	60.73	5.94	23	7.3	3	4074	3	1.37	0.107776	0.915	0.48398	1.121	0.124654
F1RZK8	Uncharacterized protein (Fragment)	HDAC2	71.58	5.78	83	6	4	1401	3	1.03	0.68196	1.074	0.89696	1.001	0.72216
F1RZL1	Uncharacterized protein (Fragment)	PLEKHA2	39.98	8.86	30	3.8	1	3497	1
F1RZL4	Uncharacterized protein	ADAM-9	102.07	6.68	42	2.9	2	2660	2	1.049	0.64268	1.088	0.0036378	1.068	0.34676
F1RZN9	Sorbin and SH3 domain-containing protein 2	SORBS2	20.55	9.25	57	5.9	1	2012	1	1.137	0.22934	0.864	0.27302	0.896	0.35266
F1RZP9	Uncharacterized protein (Fragment)	MICAL1	131.55	6.25	81	5.3	5	1434	5	0.87	0.083724	0.996	0.89638	0.93	0.127292
F1RZQ3	Uncharacterized protein	UFSP2	60.77	7.03	59	2.3	1	1955	1	1.235	0.023056	1.087	0.091584	1.174	0.00183398
F1RZQ6	Uncharacterized protein	SLC25A4	38.73	9.82	418	36.9	11	187	1
F1RZQ7	Uncharacterized protein	VBP1	27.95	5.65	55	4.6	1	2110	1
F1RZQ8	Uncharacterized protein	LEMD2	62.48	9.4	81	8.6	4	1426	4	1.039	0.37606	0.793	0.0197564	0.89	0.26574
F1RZR0	Uncharacterized protein	ITPR3	344.04	6.11	59	2.5	7	1940	7	1.246	0.002899	1.15	0.09026	1.196	0.011845
F1RZR2	Uncharacterized protein	BAK1	24.18	5.74	44	5.2	1	2572	1
F1RZS7	Uncharacterized protein	KIFC1	61.29	8.95	48	8.1	4	2367	4	1.055	0.26978	1.21	0.022356	1.149	0.036368
F1RZT0	Uncharacterized protein	TAPBP	52.73	6.06	77	6.9	2	1506	2	0.845	0.23076	0.967	0.47384	0.905	0.29972
F1RZT2	Uncharacterized protein	PFDN6	17.8	8.83	40	20.9	3	2763	3	0.968	0.31212	0.874	0.4229	0.934	0.074944
F1RZT3	Uncharacterized protein (Fragment)	WDR46	79.97	9.83	87	8.9	5	1328	5	0.954	0.71748	0.823	0.161922	0.927	0.2382
F1RZT5	Uncharacterized protein	VPS52	89.2	5.7	72	4.5	3	1588	3	0.914	0.104532	0.867	0.10188	0.897	0.030924
F1RZU3	Uncharacterized protein	HCFC1	230	6.38	87	2.3	4	1330	4	0.912	0.26012	0.901	0.34468	0.875	0.21508
F1RZU4	N-acylglucosamine 2-epimerase	RENBP	50.22	5.95	23	1.7	1	4093	1
F1RZU5	Uncharacterized protein	NAA10	30.48	5.4	124	15.7	3	933	3	1.154	0.05478	0.759	0.0090812	1.018	0.95044
F1RZU8	Uncharacterized protein (Fragment)	DST	966.42	5.15	282	3.7	29	356	24	1.074	0.0072616	1.037	0.24262	1.108	0.00147888
F1RZV1	Uncharacterized protein	LOC100522554	27.01	6.03	88	18.6	5	1316	4	0.7	0.0032332	0.896	0.097088	0.795	0.00142586
F1RZV2	Uncharacterized protein	RAB23	31.98	6.85	28	3.8	1	3614	1
F1RZV4	Uncharacterized protein	PRIM2	67.59	7.66	27	1.2	1	3734	1
F1RZV7	Uncharacterized protein	GCLC	82.4	5.38	28	1.6	1	3625	1
F1RZY6	Uncharacterized protein (Fragment)	CHMP6	24.34	5.16	55	11.7	2	2095	2	0.796	0.83836	1.379	0.24162	1.052	0.67332
F1RZY7	Uncharacterized protein (Fragment)	LOC100512677	125.15	6.83	26	1.5	1	3818	1
F1RZZ1	Uncharacterized protein	TBCD	142.72	6.32	230	11.9	12	445	12	1.095	0.0068706	1.025	0.145198	1.106	0.0019678
F1RZZ3	Uncharacterized protein	FN3KRP	37.24	6.84	34	4.9	1	3156	1
F1S001	Uncharacterized protein	MRPS2	33.73	9.6	27	2.1	1	3702	1
F1S010	Uncharacterized protein	C17orf62	22.88	6.65	44	4.3	1	2568	1
F1S021	Uncharacterized protein (Fragment)	COL5A1	205.15	4.9	36	1	2	3044	2	1.132	0.2618	1.171	0.37434	1.151	0.33734
F1S029	Uncharacterized protein	LPCAT1	64.78	8.06	39	6.4	4	2834	4	1.028	0.83636	1.063	0.71936	0.971	0.78312
F1S031	Uncharacterized protein	NDUFS6	14.7	8.8	45	12.2	1	2476	1
F1S034	Uncharacterized protein	WDR5	45.32	8.54	106	8.1	2	1107	2	1.095	0.52608	0.865	0.068384	0.975	0.47626
F1S050	Uncharacterized protein	F1S050	90.03	5.36	24	1.7	2	4006	1
F1S052	Uncharacterized protein	SLTM	44.64	10.64	30	3.9	2	3475	1
F1S057	Uncharacterized protein	MYO1E	147.94	9.13	72	5.7	6	1594	6	1.071	0.307	0.982	0.81634	1.006	0.66558
F1S064	Uncharacterized protein (Fragment)	LOC100621629	77.96	5.42	48	2.3	1	2347	1
F1S069	Uncharacterized protein	PDK1	54.55	8.4	42	4.1	2	2668	2	1.191	0.27796	1.145	0.37924	1.166	0.32948
F1S073	Annexin	ANXA2	46.63	6.92	1627	68.7	25	18	25	0.966	0.37482	0.983	0.25744	0.984	0.35968
F1S081	Uncharacterized protein	ITGA6	139.95	6.59	36	2.5	3	3038	2
F1S084	Uncharacterized protein	HAT1	56.57	5.69	59	7.2	3	1950	3	1.141	0.194504	1.059	0.50894	1.053	0.885
F1S087	Uncharacterized protein	DYNC1I2	78.23	5.17	190	15.4	7	579	7	1.071	0.5927	1.029	0.88062	0.988	0.81786
F1S096	Uncharacterized protein (Fragment)	USP3	37.89	8.9	37	2.7	1	2979	1
F1S098	Uncharacterized protein	HERC1	586.26	5.71	44	0.3	2	2575	2	0.964	0.92426	0.982	0.085512	0.975	0.84316
F1S0A1	Uncharacterized protein (Fragment)	LOC100157196	47.49	8.39	33	2.5	1	3270	1
F1S0A2	Peptidyl-prolyl cis-trans isomerase	LOC100737887	23.93	9.64	230	33	6	446	2	1.112	0.111928	0.919	0.084978	1.017	0.6688
F1S0A3	Uncharacterized protein (Fragment)	SNX1	63.92	5.53	227	15.6	7	457	6	0.982	0.81262	0.985	0.64794	0.966	0.50402
F1S0B9	Uncharacterized protein	EIF4E	29.19	5.79	81	22.1	4	1431	4	1.029	0.93156	1.064	0.82996	1.048	0.76764
F1S0C0	Methionine aminopeptidase 1	LOC100513747	49.4	6.75	31	6.5	2	3419	2
F1S0C1	Uncharacterized protein	ADH5	47.8	7.46	85	8.8	4	1352	4	0.911	0.06138	0.997	0.5678	0.951	0.147722
F1S0C3	Uncharacterized protein	LYRM2	12.13	10.64	42	10.2	1	2643	1
F1S0C8	Uncharacterized protein	RRAGD	51.82	4.81	91	10.4	4	1282	4	0.847	0.02945	0.939	0.170992	0.849	0.022426
F1S0D2	Uncharacterized protein	F1S0D2	90.99	9.09	27	1.3	1	3757	1
F1S0D4	Uncharacterized protein (Fragment)	RAB3GAP1	112.03	5.77	93	5.1	4	1263	4	1.223	0.179996	1.031	0.78042	1.064	0.28472
F1S0D8	Uncharacterized protein (Fragment)	UBXN4	62.48	6.19	52	8.1	4	2193	4	0.986	0.90112	1.104	0.094178	1.04	0.48114
F1S0D9	Uncharacterized protein	DARS	64.44	6.07	362	30.7	15	247	14	1.112	0.0004482	1.05	0.133118	1.062	0.0020168
F1S0E1	Uncharacterized protein	PM20D2	53.17	5.39	43	6	2	2605	2	0.98	0.94094	1.087	0.5479	1.035	0.16023
F1S0E8	Uncharacterized protein	ORC3	96.59	8.39	59	5.6	5	1946	5	0.891	0.42612	1.006	0.81812	0.928	0.23494
F1S0H7	Uncharacterized protein	ORC4	57.39	8.4	25	2.5	1	3933	1
F1S0J8	Uncharacterized protein	KRT19	48.54	5.05	681	53.7	22	97	16	0.973	0.60366	0.997	0.46046	0.966	0.133498
F1S0K1	Uncharacterized protein	KRT13	54.32	4.88	71	10.6	6	1613	1	0.933	0.4003	0.992	0.98832	0.963	0.74894
F1S0L1	Uncharacterized protein	KRT14	57.08	4.94	49	12.2	7	2309	1
F1S0L4	Uncharacterized protein	LEPREL4	54.34	4.65	21	1.4	1	4185	1
F1S0L6	Uncharacterized protein	PGCP	34.78	7.07	45	9.2	3	2500	3	0.586	0.063968			0.388	0.045492
F1S0L8	Uncharacterized protein	MTDH	80.49	9.25	94	16.8	9	1238	9	0.938	0.65716	0.929	0.61032	0.926	0.085842
F1S0M1	Uncharacterized protein (Fragment)	C8orf47	41.83	4.46	63	7.9	2	1829	2	1.043	0.26488	0.988	0.6821	1.013	0.62926
F1S0M2	Uncharacterized protein	HRSP12	16.25	6.18	144	42.3	5	806	5	1.043	0.106546	1.066	0.044278	1.037	0.05596
F1S0M3	Uncharacterized protein	LOC100739449	111.02	9.19	88	7.7	7	1317	7	1.092	0.068172	0.984	0.85854	1.014	0.5432
F1S0M9	Peptidyl-prolyl cis-trans isomerase	FKBP10	36.29	8.24	147	20.7	6	793	6	1.1	0.3203	1.062	0.159346	1.046	0.11312
F1S0N2	Uncharacterized protein	ACLY	66.06	6.72	170	20.2	13	663	1
F1S0P3	C-type natriuretic peptide	CNP	56.56	9.09	388	31.7	16	218	16	1.142	0.0082282	1.094	0.03357	1.119	0.122746
F1S0P4	Uncharacterized protein	DNAJC7	69.01	6.6	132	19.8	11	884	11	0.958	0.3033	1.012	0.47412	0.991	0.57982
F1S0P6	Uncharacterized protein	DHX58	85.89	8.93	104	6.8	6	1131	5	1.07	0.67696	0.97	0.97506	0.992	0.83836
F1S0Q0	Uncharacterized protein	KAT2A	109.28	9.2	20	1.2	1	4191	1
F1S0R3	Uncharacterized protein	RRM2B	46.56	5.42	39	5.1	2	2870	2	1.036	0.78914	1.027	0.83728	1.031	0.82068
F1S0R4	Uncharacterized protein	ATP6V1C1	52.88	7.02	120	12.6	5	977	5	1.03	0.3315	0.935	0.29204	1.02	0.95052
F1S0R7	Uncharacterized protein	NSUN2	102.52	5.88	135	12.2	8	870	8	1.15	0.152524	1.037	0.43132	1.043	0.64104
F1S0S8	Uncharacterized protein	GTF3C4	104.13	6.67	38	3.3	3	2942	3	1.048	0.76428	0.993	0.96108	1.017	0.68066
F1S0T1	Uncharacterized protein (Fragment)	MTRR	86.42	6.11	46	3.4	2	2459	2	0.874	0.39436	1.036	0.34922	0.953	0.38694
F1S0U0	Uncharacterized protein (Fragment)	DDX31	97.15	10.37	47	1.1	1	2398	1	1.233	0.50838	1.101	0.58042	1.164	0.53488
F1S0U6	Uncharacterized protein	SETX	352.39	8.11	39	1.8	5	2824	4	0.861	0.02251	0.953	0.87904	0.911	0.028312
F1S0U8	Uncharacterized protein (Fragment)	F1S0U8	54.03	8.52	71	7.3	3	1618	3	1.027	0.75316	1.321	0.127158	1.061	0.184264
F1S0W9	Uncharacterized protein	NUP214	232.7	8.41	114	2.8	6	1036	6	1.019	0.52124	0.825	0.086964	0.966	0.39362
F1S0X6	Uncharacterized protein	EXOSC2	37.56	7.09	22	2	1	4142	1
F1S0X8	Uncharacterized protein	FUBP3	63.96	8.15	72	11.1	7	1591	6	1.109	0.092026	1.239	0.0176336	1.162	0.154866
F1S0Z2	Uncharacterized protein (Fragment)	RG9MTD2	52.09	6.35	53	8	3	2150	3	1	0.71292	0.813	0.013758	0.897	0.51322
F1S106	Uncharacterized protein	LOC100524511	113.46	7.79	26	1.3	1	3778	1
F1S108	Uncharacterized protein	CISD2	19.25	9.59	40	19.3	2	2758	2
F1S142	Uncharacterized protein	AP1AR	39.02	4.79	32	2.6	1	3310	1
F1S146	Uncharacterized protein	ANK2	488.53	4.93	161	3	11	714	9	0.96	0.9707	0.868	0.067088	0.939	0.087196
F1S150	Uncharacterized protein	LARP7	89.42	9.57	70	4	2	1642	2	1.178	0.2309	1.069	0.31158	1.127	0.046792
F1S179	Uncharacterized protein (Fragment)	TSTD1	15.99	5.5	47	14.5	2	2414	2	1.003	0.94708	0.933	0.042378	0.964	0.39656
F1S187	Uncharacterized protein	LOC100518332	44.55	9.38	47	7.9	3	2425	2
F1S192	Uncharacterized protein	PFDN2	20.18	6.2	68	14.9	2	1705	2	1.032	0.40782	0.634	0.144806	0.908	0.172526
F1S193	Uncharacterized protein	NIT1	37.63	6.79	27	2.6	1	3732	1
F1S197	Orexin	PPOX	54.02	8.57	28	6.9	3	3663	3	1.078	0.42054	0.901	0.3102	0.987	0.47582
F1S1A8	Uncharacterized protein	NDUFS2	57.89	6.37	25	1.5	1	3865	1
F1S1B7	Uncharacterized protein	AATF	73.29	4.75	28	2.7	1	3597	1
F1S1B9	Uncharacterized protein	DHRS11	30.8	6.71	96	14.1	4	1218	4	1.056	0.6442	1	0.81134	0.96	0.92934
F1S1D3	Uncharacterized protein (Fragment)	SLC25A32	41.75	9.55	27	2.2	1	3681	1
F1S1D6	Uncharacterized protein	LOC100523018	105.1	6.15	83	6.3	5	1385	5	0.993	0.4731	0.859	0.052154	0.941	0.3465
F1S1D7	Uncharacterized protein	NAGLU	85.63	5.76	27	1.5	1	3694	1
F1S1E0	Uncharacterized protein	FAM134C	53.63	4.95	34	1.9	1	3145	1
F1S1E1	Uncharacterized protein	DCAF13	60.91	9.46	49	9.7	4	2319	4	1.144	0.23356	1.108	0.21428	1.122	0.2245
F1S1E9	Uncharacterized protein	OXR1	108.64	5.14	61	1.4	1	1884	1
F1S1F3	Uncharacterized protein	COA3	13.11	9.77	23	8.5	1	4049	1
F1S1F4	Uncharacterized protein	WNK4	188.15	5.97	44	1	1	2552	1
F1S1F6	Beclin-1	BECN1	58.64	4.87	45	4.5	2	2507	2	1.025	0.54708	0.97	0.33162	0.997	0.70484
F1S1G0	Eukaryotic translation initiation factor 3 subunit E	EIF3E	58.77	5.99	123	15.7	6	947	6	0.945	0.24594	1.027	0.51568	1.014	0.64
F1S1G5	Uncharacterized protein (Fragment)	NUDCD1	58.59	4.83	58	9.6	4	1975	4	0.905	0.4041	0.982	0.71148	0.976	0.53524
F1S1H3	Uncharacterized protein	DHX8	159.69	8.22	69	3.1	3	1653	3	1.164	0.138848	0.981	0.41978	1.002	0.72396
F1S1J7	Uncharacterized protein	LOC100738992	170.08	8.87	49	0.9	1	2305	1
F1S1J9	Eukaryotic translation initiation factor 3 subunit H	EIF3H	43.42	6.47	209	24.5	8	516	8	0.849	0.033972	0.906	0.0137716	0.888	0.008638
F1S1K0	Uncharacterized protein	LOC100738633	81.69	4.56	115	8.1	5	1025	5	1.036	0.2188	1.03	0.73958	1.001	0.89238
F1S1L1	Uncharacterized protein	TIMM8A	12.87	5.09	29	11.3	1	3538	1
F1S1L9	Uncharacterized protein	CSTF2	61.68	6.36	74	8.5	5	1545	3	0.92	0.64868	1.007	0.9434	0.965	0.46298
F1S1M4	Uncharacterized protein	TSPAN6	32	8.58	41	7.3	2	2711	2	0.989	0.99406	1.034	0.140214	1.008	0.9085
F1S1P6	Uncharacterized protein (Fragment)	CHM	78.27	4.79	89	7.3	4	1302	4	1.069	0.149106	0.885	0.62774	0.997	0.89036
F1S1Q7	Uncharacterized protein (Fragment)	LOC100153260	36.45	9.64	86	16.4	4	1345	4	1.109	0.3475	0.922	0.45166	1.016	0.71198
F1S1R4	Uncharacterized protein (Fragment)	SH3BGRL	13.59	5.52	45	9.1	1	2518	1	0.937	0.24918	1.009	0.80718	0.969	0.51026
F1S1S7	Uncharacterized protein	PDE5A	98.69	6.17	97	5.4	4	1213	4	1.045	0.97844	1.036	0.9124	1.039	0.95962
F1S1S9	Uncharacterized protein	MAD2L1	26.87	5.03	60	18	4	1927	4	0.947	0.02207	1.071	0.32708	1.011	0.90752
F1S1T6	Uncharacterized protein	EXOSC9	58.06	5.19	41	2.5	1	2700	1
F1S1U5	Uncharacterized protein	GORASP2	50.35	4.7	47	7.3	3	2388	3	1.181	0.29452	1.019	0.76778	1.017	0.31632
F1S1V0	Uncharacterized protein	F1S1V0	79.81	5.14	26	1.1	1	3841	1
F1S1V1	Uncharacterized protein	SSB	58.8	9.98	469	32.1	15	161	15	0.981	0.73674	0.976	0.6398	0.985	0.39376
F1S1X1	Uncharacterized protein	SPG21	39.19	5.76	39	2.9	1	2821	1
F1S1X3	Uncharacterized protein	NARS	73.88	6.06	328	17.3	11	281	11	1.024	0.7332	0.866	0.28062	0.956	0.106
F1S1X9	Uncharacterized protein	TXNL1	37.01	4.84	313	26.3	5	312	5	0.948	0.75952	0.905	0.010707	0.922	0.9949
F1S203	Uncharacterized protein (Fragment)	MYO19	111.99	8.89	39	3.9	3	2852	3	1.13	0.29598	0.996	0.99302	0.984	0.5293
F1S210	Uncharacterized protein	UAP1	67.79	5.82	26	6.7	4	3851	4
F1S212	Uncharacterized protein	DDR2	108.57	5.42	41	1	1	2738	1
F1S221	Uncharacterized protein	INTS2	146.66	5.73	24	1.5	2	4004	2	1.048	0.803	0.851	0.21	0.941	0.75338
F1S227	Uncharacterized protein	PTRH2	22.24	6.82	51	16.8	2	2247	2	1.112	0.653	1.068	0.41114	1.095	0.45112
F1S232	4-trimethylaminobutyraldehyde dehydrogenase	ALDH9A1	73.61	8.71	329	21.1	11	279	11	1.019	0.163794	1.045	0.21806	1.022	0.04259
F1S268	Uncharacterized protein	CREG1	26.21	7.74	37	8.1	2	2981	2	1.034	0.188084	0.799	0.2558	0.91	0.2447
F1S282	Uncharacterized protein (Fragment)	TAF2	145.18	8.04	40	0.9	1	2753	1
F1S286	Uncharacterized protein	MRPL13	23.63	9.16	27	11.2	2	3728	2	1.127	0.17914	1.168	0.030292	1.148	0.062382
F1S293	Uncharacterized protein	L1CAM	154.67	5.59	31	0.8	1	3372	1
F1S296	Uncharacterized protein	SSR4	20.39	5.49	101	19.8	3	1157	3	1.199	0.3964	1.044	0.189916	1.139	0.26386
F1S2A1	Uncharacterized protein	ABCD1	88.01	8.91	63	5.9	4	1837	4	1.106	0.27282	0.951	0.36164	1.04	0.21312
F1S2A8	Uncharacterized protein	BCAP31	33.86	8.44	208	39.8	11	521	11	1.035	0.32602	1.044	0.5148	1.04	0.174694
F1S2B5	Uncharacterized protein	HAUS7	45.4	5	43	5.2	1	2608	1
F1S2E1	Uncharacterized protein	VMA21	12.44	6.56	63	21.8	2	1832	2	1.02	0.68868	0.8	0.0116972	0.907	0.188868
F1S2E2	Annexin	ANXA11	59.98	6.92	287	17.5	8	350	7	0.964	0.57074	0.886	0.069314	0.939	0.23352
F1S2E5	40S ribosomal protein S24	RPS24	24.69	10.61	39	7.4	2	2846	2	0.905	0.106224	1.05	0.26388	0.984	0.133068
F1S2E6	DNA-directed RNA polymerase	POLR3A	183.62	8.79	46	2.9	4	2454	4	0.808	0.153518	0.97	0.4393	0.916	0.170728
F1S2F4	Uncharacterized protein	COMTD1	29.53	9	44	5.9	1	2528	1
F1S2F7	Secretory carrier-associated membrane protein 1 (Fragment)	SCAMP1	36.75	8.29	74	10.6	3	1546	3	1.073	0.6136	0.942	0.51006	1.052	0.94958
F1S2G3	Uncharacterized protein (Fragment)	TBCA	15.47	4.79	27	9.6	1	3712	1
F1S2G5	Uncharacterized protein	ADK	48.83	6.1	160	16.6	6	718	5	1.076	0.073664	1.075	0.098776	1.082	0.0089888
F1S2G6	Uncharacterized protein	WDR41	58.12	5.48	27	1.5	1	3695	1
F1S2I3	Uncharacterized protein	COL4A3BP	80.92	5.33	48	2.4	2	2354	2	0.951	0.91752	0.92	0.166862	0.918	0.3526
F1S2I4	3-hydroxy-3-methylglutaryl-coenzyme A reductase	HMGCR	108.32	6.14	29	0.9	1	3515	1
F1S2J1	Uncharacterized protein	FAM65A	140.99	5.8	58	1.6	2	1993	2	0.916	0.104454	0.973	0.57812	0.973	0.23638
F1S2J2	Uncharacterized protein (Fragment)	F1S2J2	52.26	5.88	47	3.2	1	2409	1
F1S2J4	Uncharacterized protein	EDC4	165.61	5.58	102	4.9	6	1148	6	1.017	0.25922	0.922	0.123364	0.987	0.95412
F1S2J5	Uncharacterized protein	FAM169A	84.99	4.52	37	1.8	1	2960	1
F1S2J6	Uncharacterized protein (Fragment)	GFM2	97.8	6.92	59	3.5	2	1964	2	1.352	0.36156	0.94	0.36426	1.144	0.3658
F1S2K3	Uncharacterized protein	LOC100621711	16.27	5.1	158	28.3	3	728	3	0.887	0.071176	1.085	0.29522	0.963	0.30518
F1S2K5	Uncharacterized protein	CENPT	65.54	6.41	23	2.3	1	4077	1
F1S2L2	Uncharacterized protein	TERF2	70.81	9.29	54	4.4	2	2147	2	0.99	0.75544	0.877	0.50274	0.932	0.51436
F1S2M9	Uncharacterized protein	POMT2	98.55	9.67	64	1.6	1	1803	1
F1S2N4	Uncharacterized protein	IRF2BPL	89.49	8.56	55	2.7	2	2091	2	0.778	0.0043872	1.207	0.038464	0.947	0.0135334
F1S2Q3	Uncharacterized protein	TMED10	29.25	6.02	72	13.7	4	1597	3	0.993	0.86112	1.087	0.59282	1.046	0.55968
F1S2Q4	Uncharacterized protein (Fragment)	NEK9	123.27	5.6	73	4.1	5	1567	5	0.974	0.3423	0.939	0.36626	0.961	0.24662
F1S2R7	Uncharacterized protein	EIF2B2	42.48	5.86	21	4.6	1	4176	1
F1S2T6	Uncharacterized protein	FABP7	17.93	5.17	51	13.6	2	2236	1	1.277	0.20824	0.818	0.28362	1.02	0.84162
F1S2U8	Uncharacterized protein (Fragment)	LOC100526126	24.58	9.64	23	5.7	1	4064	1
F1S2X6	Uncharacterized protein	FLVCR1	65.61	5.14	48	5.2	2	2350	2	0.921	0.93328	0.801	0.089434	0.866	0.60038
F1S2Y5	Uncharacterized protein	CENPF	355.3	4.95	50	1.7	6	2280	3	1.366	0.21452	0.835	0.61678	1.102	0.24648
F1S2Z5	Uncharacterized protein	F1S2Z5	26.68	9.3	30	7.3	1	3454	1
F1S2Z9	Uncharacterized protein	C1orf27	59.15	5.7	27	7	3	3697	3	0.917	0.25826	0.923	0.52086	0.917	0.38682
F1S300	Uncharacterized protein	TPR	308.54	4.97	247	9.6	23	406	23	1.119	0.0076816	0.831	0.00131588	0.937	0.161036
F1S306	Uncharacterized protein (Fragment)	F1S306	54.69	5.19	84	13.4	6	1382	6	0.864	0.04517	0.811	0.00021474	0.839	0.0014197
F1S317	Uncharacterized protein	AKAP9	529.46	5.01	43	1.5	7	2612	3
F1S340	Uncharacterized protein	SRI	23.61	5.32	33	6	1	3268	1
F1S346	Uncharacterized protein (Fragment)	KIF2C	93.64	7.85	27	3.2	2	3760	2	0.84	0.57	1.031	0.52848	0.935	0.56484
F1S359	Uncharacterized protein (Fragment)	RBBP5	70.18	5.02	51	2.2	1	2229	1
F1S361	Uncharacterized protein	DSTYK	117.95	6.11	23	1	1	4081	1
F1S386	Uncharacterized protein	THOC3	44.5	5.7	61	12	5	1894	4	1.034	0.47214	1.052	0.7023	1.007	0.44564
F1S390	Uncharacterized protein (Fragment)	LOC100517220	76.43	4.94	60	3.8	3	1918	3	0.765	0.03405	1.117	0.054668	0.931	0.35682
F1S393	Uncharacterized protein	CYB5B	18.08	4.96	220	39.6	5	481	5	1.001	0.56522	0.98	0.22626	0.95	0.21716
F1S394	Uncharacterized protein	NFAT5	180.89	5.17	34	1.5	2	3161	2	1.103	0.0061806	0.833	0.157762	0.963	0.31548
F1S395	Uncharacterized protein	NQO1	36.49	8.92	48	6.6	2	2377	2	1.031	0.64448	0.823	0.048924	0.942	0.118838
F1S396	Uncharacterized protein (Fragment)	NOB1	55.48	8.61	39	4.7	2	2871	2	0.871	0.32076	1.477	0.27676	0.896	0.879
F1S399	Uncharacterized protein (Fragment)	FAF2	57.96	5.9	32	3.4	1	3339	1
F1S3B0	Uncharacterized protein	F1S3B0	27.88	9.69	34	10.3	2	3187	2
F1S3B4	Uncharacterized protein (Fragment)	LOC100626669	37.49	5.85	107	17.1	6	1103	6	0.971	0.61804	0.967	0.85532	0.985	0.7417
F1S3C7	Uncharacterized protein (Fragment)	AP1G1	105.34	7.05	76	5.8	5	1514	5	0.951	0.45408	0.842	0.28106	0.94	0.5456
F1S3D5	Uncharacterized protein	LMAN2	44.86	6.86	38	5.6	2	2893	2	0.923	0.34034	1.029	0.84832	0.984	0.96702
F1S3E0	Uncharacterized protein (Fragment)	TMED9	32.05	8.18	168	6.9	2	673	2	0.915	0.03135	1.005	0.6517	1.045	0.11357
F1S3E3	Uncharacterized protein	NHP2	20.91	7.55	44	6.5	1	2523	1
F1S3E8	Uncharacterized protein (Fragment)	VAC14	47.34	5.63	54	6.5	2	2134	2	1.17	0.151408	0.934	0.24732	1.044	0.40244
F1S3F3	Uncharacterized protein	ISCA2	17.78	5.16	43	7.8	1	2591	1
F1S3F7	Uncharacterized protein	LOC100152503	74.7	7.59	68	2.6	1	1691	1	1.53	0.08211	0.899	0.29006	1.162	0.118114
F1S3H1	Uncharacterized protein	ALDH6A1	65.69	8.48	38	1.9	1	2940	1
F1S3H7	Uncharacterized protein	LOC100156930	43.29	5.35	79	8	2	1471	2	0.972	0.33898	1.027	0.4157	0.997	0.65208
F1S3I2	Uncharacterized protein	PPAN	60.8	10.35	90	7.7	3	1289	3	0.979	0.65034	1.037	0.8533	1.001	0.69018
F1S3I3	Eukaryotic translation initiation factor 3 subunit G	EIF3G	42.63	7.57	299	24.2	9	335	9	1.022	0.6633	1.03	0.60234	0.987	0.67234
F1S3I5	Cytosine-specific methyltransferase	DNMT1	216.75	7.28	75	3.7	6	1540	6	1.13	0.30972	1.086	0.018894	1.092	0.029004
F1S3I9	Uncharacterized protein	ACOT4	50.9	7.21	71	7.7	3	1619	2	0.859	0.71508	1.2	0.3112	1.019	0.69222
F1S3J0	Uncharacterized protein	ACOT6	51.59	6.5	92	8.3	3	1273	2	1.066	0.53418	1.106	0.17937	1.077	0.102088
F1S3J8	Uncharacterized protein	MRPL4	36.79	9.8	28	5.8	2	3674	2	1.36	0.54056	1.254	0.2536	1.315	0.31884
F1S3J9	Intercellular adhesion molecule 1	ICAM-1	64.24	6.2	184	8.6	4	606	4	1.219	0.08673	1.057	0.074308	1.175	0.025898
F1S3K5	Uncharacterized protein	F1S3K5	86.02	9.02	25	1.6	1	3875	1
F1S3L7	Uncharacterized protein	SIPA1L1	223.93	8.56	40	1.5	3	2790	2	1.216	0.4547	1.026	0.79302	1.115	0.54064
F1S3M3	Uncharacterized protein (Fragment)	KRI1	99.99	5.13	35	1.4	1	3068	1
F1S3M5	Uncharacterized protein	L3MBTL3	105.03	6.02	43	2.7	2	2622	2	0.699	0.20092	0.995	0.97146	0.819	0.00175376
F1S3M9	Uncharacterized protein	EPB41L2	109.19	5.23	152	11.4	9	762	3	0.927	0.99552	1.069	0.22686	1.074	0.4504
F1S3N1	Uncharacterized protein	MED23	137.2	7.62	23	1.1	1	4108	1
F1S3N9	Uncharacterized protein	EDEM3	93.46	6.26	31	2.3	2	3352	2	0.816	0.053358	1.105	0.54948	0.964	0.66718
F1S3P6	Connective tissue growth factor	CCN2	46.15	8.41	48	6.6	2	2342	2	1.649	0.26128	1.09	0.48584	1.307	0.51328
F1S3P8	Uncharacterized protein	STX7	33.68	5.45	56	10.7	2	2054	2	0.941	0.142012	0.924	0.80276	0.936	0.54762
F1S3Q9	Uncharacterized protein	VNN2	65.49	6.65	26	1.3	1	3783	1
F1S3R5	Uncharacterized protein	HBS1L	90.19	6.32	36	3.2	2	3014	2	0.999	0.97528	1.074	0.48292	1.037	0.71678
F1S3S2	Uncharacterized protein	NFXL1	126.38	8.98	44	0.9	1	2549	1
F1S3T1	Uncharacterized protein (Fragment)	GUF1	82.38	8.79	21	1.5	1	4186	1
F1S3U0	Galactose-1-phosphate uridylyltransferase (Fragment)	GALT	46.06	6.09	24	6.9	3	3954	3	0.859	0.33714	1.031	0.21432	0.948	0.35898
F1S3U9	Uncharacterized protein	PRDX1	26.71	8.67	499	45.7	10	142	8	0.943	0.20586	0.925	0.054704	0.93	0.0060826
F1S3V9	Uncharacterized protein	LRRC41	95.63	8.82	24	1.1	1	4009	1
F1S3W0	Cytochrome b-c1 complex subunit 6	UQCRH	12.32	4.49	39	8.8	1	2864	1
F1S3W2	Fatty-acid amide hydrolase 1	FAAH	68.69	7.79	31	1.7	1	3393	1
F1S3Y7	Uncharacterized protein (Fragment)	XDH	172.66	7.91	26	0.4	1	3845	1
F1S3Z9	Uncharacterized protein	WDR11	154.6	6.8	42	1.7	2	2675	2	1.058	0.72714	0.987	0.98404	1.031	0
F1S402	Uncharacterized protein (Fragment)	BIRC6	410.6	5.83	39	0.6	2	2873	2	0.982	0.93822	0.887	0.33204	0.939	0.21108
F1S403	Uncharacterized protein	LOC100512832	59.48	5.54	24	1.7	1	3969	1
F1S408	Uncharacterized protein	FAM98A	62.62	9.1	45	4	2	2480	2	1.227	0.30172	0.777	0.31446	0.986	0.9657
F1S409	Uncharacterized protein	SEC23IP	98.21	5.53	92	6.9	5	1270	5	1.24	0.022794	0.912	0.30438	1.017	0.78332
F1S413	Uncharacterized protein	MCMBP	80.99	5.63	100	6.5	3	1168	3	0.915	0.8393	0.89	0.046636	0.893	0.133334
F1S418	Uncharacterized protein	PRDX3	31.89	7.21	106	18.4	5	1111	5	1.01	0.77676	1.163	0.0067626	1.086	0.022232
F1S419	Uncharacterized protein	SF3B3	39.06	5.17	93	16	3	1259	3	1.272	0.29938	1.203	0.22062	1.149	0.124974
F1S429	Uncharacterized protein (Fragment)	RUFY1	95.98	5.81	165	9.2	6	690	6	0.909	0.48316	0.911	0.133492	0.884	0.039904
F1S430	Uncharacterized protein (Fragment)	LOC100525578	34.91	9.26	29	7.1	2	3512	2	1.01	0.86476	1.082	0.2322	1.042	0.182106
F1S431	Uncharacterized protein	AARS	119.16	5.33	383	18.4	15	222	15	1.01	0.3259	0.949	0.159402	0.997	0.64428
F1S433	Uncharacterized protein	LOC100525224	68.84	5.74	26	2.4	1	3834	1
F1S435	Uncharacterized protein	EXOSC6	27.36	6.06	63	19.3	3	1828	3	0.943	0.87676	1.041	0.37836	0.981	0.83036
F1S441	Uncharacterized protein	CANX	81.53	4.5	311	28	18	316	17	1.103	0.0080336	1.217	4.1054e-07	1.168	5.4128e-07
F1S445	Uncharacterized protein	SQSTM1	53.37	4.97	28	4.5	1	3659	1
F1S448	Uncharacterized protein	TBC1D9B	158.23	5.21	29	0.8	1	3536	1
F1S458	Lysine--tRNA ligase	KARS	83.07	6.4	321	15.8	12	297	12	1.004	0.42726	1.041	0.46256	1.027	0.3859
F1S475	Phosphoinositide phospholipase C	PLCG2	159.17	6.04	69	5	6	1665	6	0.943	0.96064	0.894	0.138602	0.952	0.19434
F1S484	Uncharacterized protein	AAR2	48.37	5.63	36	4.4	1	3017	1
F1S496	Uncharacterized protein (Fragment)	MED6	33.5	8.7	39	7.7	2	2839	2	1.105	0.70618	0.971	0.67502	1.035	0.82182
F1S497	Uncharacterized protein	TTC9	29.11	9.14	61	11.7	2	1900	2	1.139	0.125524	0.97	0.32394	1.053	0.59986
F1S4B2	Uncharacterized protein	SRSF5	34.29	11.59	238	16.7	4	425	4	1.008	0.28804	0.976	0.97186	1.016	0.3092
F1S4D4	Uncharacterized protein (Fragment)	PKN2	125.43	5.66	100	9.1	6	1171	6	1.095	0.045136	1.036	0.56666	1.041	0.21334
F1S4D5	Uncharacterized protein (Fragment)	CCBL2	57.82	6.68	111	5.6	2	1059	2	1.188	0.04856	1.05	0.89112	1.074	0.25688
F1S4D7	Uncharacterized protein	GBP1	82.29	5.77	304	21.2	14	327	12	1.751	6.156e-07	1.491	2.3228e-06	1.636	2.8608e-08
F1S4D8	Uncharacterized protein	GBP2	80.47	5.49	161	12.4	8	712	1
F1S4E0	Uncharacterized protein	GBP4	68.53	5.1	287	23.1	12	351	11	1.113	0.00030156	1.124	0.5848	1.121	0.0081214
F1S4F9	Uncharacterized protein	RPAP2	81.79	8.09	38	2	1	2941	1
F1S4G1	Uncharacterized protein (Fragment)	F1S4G1	107.24	6.66	25	2.3	2	3893	2
F1S4G6	Uncharacterized protein	TMEM33	29.95	9.81	29	4.9	1	3519	1
F1S4H0	Uncharacterized protein	RBM47	71.49	7.56	80	13	6	1448	6	0.962	0.88422	0.846	0.078406	0.931	0.07107
F1S4I0	Uncharacterized protein (Fragment)	NAA35	90.47	8.04	63	5.2	3	1845	3	0.923	0.88578	0.937	0.084666	0.922	0.44844
F1S4I1	Uncharacterized protein	F1S4I1	52.04	5.08	65	8.6	3	1788	3	1.084	0.70522	1.001	0.99326	1.038	0.9151
F1S4I7	Uncharacterized protein	RFC1	164.54	9.34	38	1.7	2	2947	2
F1S4J0	Uncharacterized protein	FAM114A1	70.63	4.56	24	1.6	1	3981	1
F1S4K5	Uncharacterized protein (Fragment)	TBC1D1	63.59	5.82	47	6.2	2	2413	2	1.15	0.62482	0.766	0.34496	0.959	0.64862
F1S4K7	Uncharacterized protein (Fragment)	PGM2	81.39	5.94	88	12.9	8	1321	8	0.896	0.075536	0.99	0.48008	0.993	0.34648
F1S4K9	Uncharacterized protein (Fragment)	RELL1	33.75	7.21	34	3.3	1	3183	1	0.862	0.63854	1.092	0.175342	0.968	0.86818
F1S4M5	Uncharacterized protein (Fragment)	HABP4	29.97	5.28	42	9.1	1	2667	1
F1S4N5	Uncharacterized protein	SFXN4	39.45	9.44	50	4.8	1	2275	1
F1S4P0	Uncharacterized protein	STRN	98.09	5.09	39	4.7	3	2841	3	1.095	0.58084	0.971	0.42544	1.032	0.7284
F1S4P1	Uncharacterized protein	HEATR5B	250.4	6.68	27	0.8	2	3758	2	0.797	0.096942	0.95	0.71168	0.869	0.13222
F1S4P2	Uncharacterized protein	GPATCH11	36.07	5.07	30	6.6	2	3481	2	1.049	0.3305	1.091	0.1108	1.06	0.119584
F1S4P4	Uncharacterized protein (Fragment)	FAM45A	45.57	6.03	69	10.1	3	1652	3	0.851	0.47248	0.762	0.078528	0.689	0.129106
F1S4P6	Eukaryotic translation initiation factor 3 subunit A	EIF3A	186.06	6.28	389	17.7	28	216	27	0.913	0.29424	0.999	0.82694	0.979	0.086502
F1S4P7	Uncharacterized protein	NDUFAF7	54.66	6.51	34	1.8	1	3199	1
F1S4Q6	Uncharacterized protein	CEBPZ	146.99	5.36	64	4.7	4	1802	4	1.041	0.5577	0.911	0.73726	1.042	0.79796
F1S4R2	Uncharacterized protein (Fragment)	ATL2	73.36	5.3	24	3.2	2	3976	2	0.987	0.8652	1.011	0.8943	1.003	0.92956
F1S4R5	Uncharacterized protein (Fragment)	SRSF7	33.27	11.81	177	19	5	629	4	0.888	0.0035096	1.073	0.122652	0.948	0.50336
F1S4S1	Uncharacterized protein	KIAA1598	87.91	5.36	66	6	4	1741	4	1.284	0.02355	0.977	0.53458	1.095	0.15799
F1S4S6	Uncharacterized protein	GEMIN6	21.64	5.22	44	7.2	1	2573	1
F1S4S9	Uncharacterized protein (Fragment)	DHX57	96.57	5.44	67	2.7	2	1729	1
F1S4T3	Uncharacterized protein (Fragment)	LOC100520016	65.01	6.57	23	2.4	1	4111	1
F1S4U6	Uncharacterized protein	THUMPD2	66.83	5.87	45	4	2	2511	2	0.955	0.72086	0.937	0.51528	0.943	0.08877
F1S4U9	Uncharacterized protein (Fragment)	EML4	125.72	5.99	32	1.2	1	3312	1
F1S4V3	Uncharacterized protein	FAM160B1	95.79	5.09	47	4.1	3	2424	3	0.918	0.26212	0.9	0.15719	0.833	0.079074
F1S4V5	Uncharacterized protein	ABLIM1	103.2	8.84	81	5.8	5	1430	5	0.821	0.122688	0.97	0.4269	0.855	0.02541
F1S4V8	Uncharacterized protein	CPNE1	65.54	5.43	45	3.4	2	2499	1
F1S4X9	Uncharacterized protein	GSS	57.52	5.64	87	12.7	8	1327	7	0.909	0.049228	1.149	0.41054	0.937	0.62416
F1S4Y1	Uncharacterized protein	GGT7	73.56	4.98	39	1.5	1	2862	1
F1S4Y7	Adenosylhomocysteinase (Fragment)	AHCY	53.75	5.79	288	27.7	12	348	12	1.027	0.52078	1.063	0.40394	1.02	0.33648
F1S4Y8	Uncharacterized protein	LOC100621044	49.07	5.85	176	23.5	8	636	8	0.993	0.31226	1.029	0.64544	0.986	0.45908
F1S4Y9	Uncharacterized protein	RALY	39.45	8.74	217	32.3	10	489	10	0.957	0.40506	0.904	0.116734	0.957	0.967
F1S4Z2	Uncharacterized protein	CHMP4B	30.91	4.68	43	10.7	2	2614	2	1.069	0.17054	1.107	0.46006	1.083	0.29446
F1S514	Uncharacterized protein (Fragment)	COMMD7	16.31	6.81	44	20	2	2546	2	1.2	0.39886	0.716	0.33662	0.966	0.037406
F1S519	Uncharacterized protein (Fragment)	KIF3B	103.19	8.2	45	5.2	4	2506	3	0.893	0.3651	0.898	0.31142	0.893	0.33148
F1S520	Uncharacterized protein	TM9SF4	72.07	6.16	30	3.2	2	3496	2	0.922	0.64538	1.199	0.56816	1.058	0.76452
F1S533	Uncharacterized protein	TMED5	29.08	4.74	101	21.7	5	1153	5	1.128	0.152948	1.049	0.21114	1.115	0.03157
F1S535	Uncharacterized protein (Fragment)	FNBP1L	84.66	6.36	68	8.3	6	1688	6	1.047	0.48082	1.013	0.88162	0.999	0.61422
F1S536	Uncharacterized protein	BCAR3	102.33	8.24	48	2.9	3	2371	3	1.194	0.037782	0.883	0.48668	1.048	0.43592
F1S537	Uncharacterized protein	DNTTIP2	103.02	5.22	45	1.2	1	2489	1	1.126	0.097368	1.009	0.9158	1.065	0.5093
F1S538	Uncharacterized protein	GCLM	35.4	5.84	62	9.5	2	1873	2	0.935	0.78426	0.868	0.101192	0.766	0.115726
F1S543	Uncharacterized protein	CNN3	42.21	5.69	222	33.1	9	476	8	1.081	0.037134	1.015	0.53866	1.061	0.167382
F1S549	Uncharacterized protein (Fragment)	LOC100515203	48.95	8.99	38	4	2	2910	1	1.072	0.7099	1.111	0.143134	1.097	0.47376
F1S551	Uncharacterized protein	LOC100515025	52.62	4.98	41	7.5	3	2686	3	0.933	0.55064	0.9	0.64758	0.918	0.3154
F1S555	Uncharacterized protein	FRRS1	72.79	8.89	25	3.1	2	3888	2
F1S557	Uncharacterized protein	AGL	166.56	6.36	93	4.8	6	1262	6	1.165	0.20172	0.979	0.8205	1.086	0.23028
F1S563	Uncharacterized protein	DBT	62.89	8.6	49	5.4	3	2337	3	1.16	0.36924	1.119	0.83912	1.026	0.40174
F1S564	Uncharacterized protein	RTCA	44.99	6.46	47	6.3	2	2397	2	0.698	0.14634	0.894	0.4144	0.773	0.2165
F1S567	Uncharacterized protein	VCAM1	68.25	5.05	46	2.4	1	2442	1
F1S568	Uncharacterized protein	EXTL2	41.83	9.14	30	2.1	1	3461	1
F1S569	Uncharacterized protein	DPH5	35.68	5.11	78	11.6	3	1473	3	1.094	0.54456	0.917	0.85342	1.001	0.9426
F1S580	Uncharacterized protein	PRPF38B	77.82	10.57	80	3.8	2	1439	2	0.827	0.045742	0.901	0.34746	0.824	0.086228
F1S586	Queuine tRNA-ribosyltransferase	QTRT1	48.29	7.58	52	14.6	5	2215	5	1.177	0.079506	0.86	0.35288	1.001	0.42146
F1S589	Uncharacterized protein	YIPF2	37	5.83	37	2.6	1	2950	1
F1S590	Uncharacterized protein (Fragment)	CARM1	71.31	6.32	73	7.7	5	1565	5	1.01	0.60256	1.029	0.67618	0.967	0.3801
F1S592	Uncharacterized protein	TMED1	27.48	4.39	26	4	1	3796	1
F1S593	Uncharacterized protein (Fragment)	DNM2	105.82	8.02	112	13.5	12	1049	7	0.95	0.63202	1.081	0.33046	1.018	0.66862
F1S596	Uncharacterized protein	PRKCSH	69.04	4.36	115	10.4	5	1020	5	1.095	0.080742	0.993	0.75602	1.042	0.153218
F1S5A8	Uncharacterized protein	DHX15	102.67	7.12	333	15.7	11	276	11	1.003	0.96726	0.979	0.61224	1.02	0.78208
F1S5C5	Uncharacterized protein	NCAPG	132.33	5.27	124	7.9	8	938	8	0.997	0.7026	0.996	0.74442	1.004	0.58928
F1S5C7	Uncharacterized protein (Fragment)	LOC100623976	93.72	9.23	27	0.9	1	3683	1
F1S5D1	Uncharacterized protein	NAV1	70.05	5.93	24	3	2	3953	2
F1S5F9	Uncharacterized protein	BOD1L1	378.91	5.02	31	0.3	1	3357	1
F1S5G4	Uncharacterized protein	LYAR	60.02	9.42	86	11.7	4	1338	4	1.022	0.188812	1.002	0.2176	1.041	0.15127
F1S5H2	Uncharacterized protein	AFAP1L2	115.32	5.33	27	0.9	1	3703	1
F1S5H4	Uncharacterized protein (Fragment)	C10orf118	130.88	5.73	28	0.9	1	3598	1
F1S5I0	Uncharacterized protein	ZFP36L2	55.74	8.52	28	1.8	1	3666	1
F1S5J1	Uncharacterized protein	LRPPRC	185.29	6.24	512	20.7	28	138	27	1.048	0.004771	1.038	0.19615	1.06	0.039404
F1S5J7	Palmitoyltransferase	LOC100156349	54.38	8.81	24	2.9	1	4014	1
F1S5J8	Uncharacterized protein	LOC100627133	89.31	6.16	111	6.6	4	1061	4	1.098	0.131638	0.851	0.136348	1.01	0.98564
F1S5K0	Uncharacterized protein	LOC100511191	58.82	4.94	28	3.1	2	3644	2	0.987	0.48414	1.02	0.62076	0.978	0.84762
F1S5K8	Uncharacterized protein	F1S5K8	13.51	4.78	31	7.9	1	3354	1
F1S5M5	Uncharacterized protein	TTC7A	43.07	5.77	24	1.7	1	3982	1
F1S5M7	Uncharacterized protein	SMNDC1	33.96	6.78	23	2.9	1	4101	1
F1S5M9	Uncharacterized protein	ADD3	91.13	5.91	34	1.8	1	3151	1
F1S5N6	Uncharacterized protein	ITPRIP	69.59	5.71	46	2.2	1	2427	1
F1S5P1	Uncharacterized protein	COL17A1	120.77	9.03	34	2.7	2	3190	2
F1S5P2	Uncharacterized protein	SLK	165.72	4.98	123	6.6	9	949	9	0.968	0.021326	0.959	0.56356	0.921	0.105234
F1S5Q3	Uncharacterized protein	MAPK9	55.37	5.41	22	1.9	1	4124	1
F1S5R9	Uncharacterized protein	LOC100513720	25.4	6.44	51	13.1	3	2232	3	1.096	0.0076162	1.08	0.158974	1.085	0.04807
F1S5S1	Uncharacterized protein	IBA57	40.62	9.55	38	2.8	1	2937	1
F1S5V0	Uncharacterized protein	USP10	40.35	6.28	53	16.2	5	2169	5	0.971	0.9678	0.915	0.043324	0.942	0.180298
F1S5W4	Uncharacterized protein	KIAA0513	53.88	5.11	22	3.2	1	4150	1
F1S5W6	Uncharacterized protein (Fragment)	RAB3D	28.75	5.07	71	13.7	3	1625	2	1.157	0.48002	1.119	0.115414	1.203	0.2491
F1S5Y5	Uncharacterized protein	STXBP3	84	8.67	132	7.1	4	886	4	0.976	0.4225	0.88	0.114038	0.903	0.17115
F1S5Y7	Uncharacterized protein	CLCC1	71.79	5.4	51	3.1	2	2246	2	0.801	0.17224	0.983	0.99648	0.893	0.3259
F1S5Z3	Uncharacterized protein	SARS	69.65	6.29	143	14.2	9	811	9	0.904	0.0077336	0.962	0.34148	0.887	0.02338
F1S606	Uncharacterized protein	EPS8L3	74.4	7.66	35	3.4	2	3092	2	0.751	0.2304	0.857	0.037928	0.801	0.141084
F1S619	Uncharacterized protein	RBM15	119.05	10.02	53	6.3	4	2165	4	1.076	0.20316	0.766	0.29558	0.935	0.45378
F1S662	Uncharacterized protein (Fragment)	LOC100514975	144.21	6.17	59	2.2	2	1958	2	1.278	0.23406	1.145	0.67864	1.216	0.38302
F1S663	Uncharacterized protein	LAMC1	201.39	5.09	392	14.1	19	212	19	1.165	0.0002497	1.043	0.138192	1.156	9.9438e-05
F1S678	Uncharacterized protein	STX6	31.93	4.77	35	4.3	1	3121	1
F1S684	Uncharacterized protein	BCLAF1	127.67	10	57	4	4	2016	4	1.111	0.35778	1.016	0.38584	1.1	0.12794
F1S698	Uncharacterized protein	TOR1AIP1	27.96	5.44	46	11.8	3	2436	3	1.048	0.92374	0.865	0.96026	0.972	0.6897
F1S6A3	Uncharacterized protein	TOR3A	50.25	6.74	94	15.3	6	1242	6	1	0.54176	0.95	0.75188	0.916	0.528
F1S6A4	Uncharacterized protein	TNFAIP3	101.28	8.68	28	2.4	2	3652	2	0.912	0.60138	1.265	0.151966	1.095	0.81286
F1S6C1	Uncharacterized protein	F1S6C1	31.9	9.04	33	4	1	3233	1
F1S6D2	Uncharacterized protein (Fragment)	ADAMTS15	117.7	8.91	25	0.7	1	3913	1
F1S6D8	Uncharacterized protein (Fragment)	F1S6D8	24.37	5.25	169	26.7	4	668	4	0.974	0.54508	1.067	0.88654	1.02	0.78538
F1S6E6	Uncharacterized protein	FAF1	71.03	4.94	63	9.8	5	1840	5	1.008	0.78696	0.906	0.42888	0.953	0.60844
F1S6E8	Uncharacterized protein	APLP2	92.1	4.68	65	6.7	5	1776	4	1.496	0.04289	0.92	0.38634	1.15	0.119146
F1S6F7	Uncharacterized protein	CDKN2C	19.73	5.65	58	13.7	2	1991	2	1.071	0.88756	1.002	0.53046	1.022	0.71618
F1S6G0	Uncharacterized protein (Fragment)	EPS15	114.89	4.52	149	6.5	5	781	5	0.897	0.37498	0.945	0.160832	0.909	0.77512
F1S6G2	Uncharacterized protein	NRD1	151.13	5.51	113	4.5	5	1039	4	0.993	0.61756	1.098	0.35534	1.063	0.2083
F1S6G4	Uncharacterized protein (Fragment)	TXNDC12	22.73	4.88	38	3.4	1	2899	1
F1S6G5	Uncharacterized protein	BTF3L4	10.24	9.39	24	14.6	1	4008	1
F1S6G9	Uncharacterized protein (Fragment)	ETS1	53.93	4.87	25	1.9	1	3936	1
F1S6H1	Uncharacterized protein	LOC100737111	48.79	9.98	43	2.7	1	2599	1
F1S6H4	Uncharacterized protein	FOXRED1	59.53	6.4	41	2.1	1	2693	1
F1S6H6	Uncharacterized protein	CC2D1B	91.24	4.96	53	4.1	4	2187	4	0.981	0.40726	0.99	0.78886	0.981	0.29336
F1S6H7	Uncharacterized protein	LOC100520746	112.89	9.17	24	1.7	1	4031	1
F1S6I3	DNA replication complex GINS protein PSF2	GINS2	24.26	5.75	30	7.6	1	3468	1
F1S6K5	Uncharacterized protein	LOC100622001	21.81	6.75	95	25	4	1233	4	1.103	0.40774	0.88	0.4871	1.017	0.92164
F1S6M7	Uncharacterized protein	LOC100620928	54.74	4.82	1036	30.9	12	49	1	0.815	0.032574	0.993	0.96562	0.905	0.20684
F1S6P9	Uncharacterized protein	GATAD2A	77.26	9.93	44	5.5	3	2569	3	0.827	0.042784	0.829	0.83696	0.765	0.3143
F1S6Q1	Uncharacterized protein	NDUFA13	18.71	8.89	66	22.2	4	1753	4	1.243	0.089682	1.249	0.029074	1.294	0.0181108
F1S6Q7	ATP synthase subunit delta, mitochondrial	ATP5D	18.61	5.2	78	13.7	2	1481	2	0.965	0.9503	1.228	0.37764	1.088	0.47056
F1S6R1	Uncharacterized protein	CIRBP	20.2	9.51	35	8.1	1	3106	1
F1S6R3	Uncharacterized protein	MISP	68.97	6.08	40	1.9	1	2751	1
F1S6R5	Uncharacterized protein	WDR18	51.17	6.04	42	7.2	3	2665	3	0.962	0.83922	1.202	0.25474	1.08	0.092484
F1S6R7	Polypyrimidine tract-binding protein 1 (Fragment)	PTBP1	67.63	9.21	253	25.3	9	400	6	0.863	0.10925	0.922	0.187504	0.922	0.051154
F1S6T0	Uncharacterized protein (Fragment)	MED16	103.01	7.75	28	1	1	3603	1
F1S6V0	Uncharacterized protein	SWAP70	84.75	5.81	129	12.5	8	899	8	1.025	0.61736	0.863	0.41912	0.939	0.45564
F1S6V3	Uncharacterized protein	CTR9	158.66	6.52	55	3.3	5	2123	5	0.861	0.074772	0.809	0.25088	0.811	0.174034
F1S6V4	Uncharacterized protein (Fragment)	EIF4G2	123.75	7.66	154	13	12	755	12	0.912	0.31636	1.012	0.55746	0.955	0.037324
F1S6Y3	Uncharacterized protein	FAM20B	52.37	6.47	36	2	1	3053	1
F1S6Y8	Uncharacterized protein	RASAL2	143.61	8.37	20	0.6	1	4208	1
F1S6Z2	Uncharacterized protein	REPS1	95.81	5.38	27	2.5	2	3708	2
F1S6Z3	Uncharacterized protein	ABRACL	10.96	5.86	20	16	1	4194	1
F1S706	Uncharacterized protein	TNR	159.99	4.79	22	0.5	1	4157	1
F1S710	Uncharacterized protein	CACYBP	34.16	8.29	81	30.4	7	1429	7	0.95	0.67076	0.916	0.049496	0.931	0.166092
F1S714	Uncharacterized protein	PEX3	47.94	8.37	32	4.3	2	3335	2	1.076	0.53066	1.037	0.81692	1.051	0.50606
F1S715	Uncharacterized protein (Fragment)	FUCA2	59.98	5.91	41	4.3	2	2695	2	0.899	0.037774	1.118	0.37128	1.01	0.82498
F1S718	Uncharacterized protein (Fragment)	F1S718	38.68	4.45	30	4	1	3491	1
F1S731	Uncharacterized protein	STX11	39.15	6.33	28	3.8	1	3615	1
F1S742	Uncharacterized protein (Fragment)	DARS2	83.83	8.53	38	3.5	3	2905	3	0.869	0.99504	1.151	0.38552	0.963	0.6815
F1S754	Signal recognition particle receptor subunit alpha	SRPR	82.57	9.05	155	13.8	9	751	9	1.042	0.40988	1.199	0.0029026	1.066	0.0087896
F1S764	Uncharacterized protein	CPT2	83.43	8.99	99	5.6	4	1177	4	1.089	0.061466	1.029	0.64386	1.096	0.24024
F1S765	Uncharacterized protein	C1orf123	21.9	5.17	61	33.8	5	1887	5	0.981	0.9691	1.005	0.73962	0.99	0.66164
F1S775	Uncharacterized protein	STT3A	87.79	8.3	142	9.1	7	824	7	1.08	0.11836	1.123	0.023916	1.059	0.40892
F1S781	Uncharacterized protein	PARS2	57.87	8.29	55	7.6	3	2093	3	1.096	0.594	0.928	0.3762	0.975	0.28234
F1S785	Uncharacterized protein (Fragment)	PPAP2B	35.14	8.99	38	4	1	2915	1
F1S7A4	Uncharacterized protein	TACSTD2	40.46	8.98	43	6.8	4	2609	4	1.511	0.0085958	1.161	0.030254	1.275	0.0040118
F1S7B0	Uncharacterized protein	HOOK1	100.13	5.06	56	11.5	8	2042	8	0.91	0.28336	0.923	0.170846	0.946	0.032266
F1S7C4	Uncharacterized protein (Fragment)	ATP13A1	149.09	8.41	34	0.9	1	3165	1	1.025	0.73172	1.137	0.59562	1.074	0.45524
F1S7C8	Uncharacterized protein	GSTA4	30.37	7.11	38	3.6	1	2916	1	1.066	0.70806	1.586	0.16313	1.297	0.2914
F1S7D6	Uncharacterized protein	ARMC6	56.39	5.95	165	13.9	6	688	6	0.89	0.090436	0.798	0.062986	0.856	0.003811
F1S7D9	Uncharacterized protein	DDX49	63.1	9.14	33	3.5	2	3214	2
F1S7E0	Uncharacterized protein	LOC100525632	38.41	5.03	141	14.9	3	832	3	1.194	0.157456	1.002	0.49394	1.114	0.20024
F1S7H6	Uncharacterized protein (Fragment)	HM13	45.3	8.16	63	7.3	3	1844	3	0.986	0.798	1.158	0.178246	1.11	0.090348
F1S7J6	Uncharacterized protein	SAFB	118.56	5.5	268	16.5	17	378	12	1.02	0.54512	1.04	0.94026	1.015	0.5976
F1S7K1	Uncharacterized protein (Fragment)	UHRF1	107.89	8.63	46	3.8	3	2468	3	1.24	0.103634	1.033	0.76074	1.137	0.112256
F1S7K5	Uncharacterized protein	LOC100526035	90.87	7.62	49	3.7	3	2317	2	1.059	0.188512	1.099	0.37288	1.077	0.192352
F1S7L7	Uncharacterized protein	CHAF1A	128.04	5.36	71	3.2	4	1612	3	1.119	0.25448	1.291	0.04586	1.174	0.0159952
F1S7L8	Uncharacterized protein	SH3GL1	49.78	5.43	81	10.6	4	1422	4	0.991	0.75204	0.926	0.22026	0.928	0.050766
F1S7N8	Uncharacterized protein	CCDC94	44.22	5.77	38	4.9	1	2908	1
F1S7P5	Uncharacterized protein	APBA3	65.78	4.86	76	3.6	2	1521	2	1.29	0.39286			2.081	0.25506
F1S7Q6	Uncharacterized protein (Fragment)	TJP3	108.27	6.06	29	3	2	3546	2	0.903	0.63122	1.025	0.76972	0.959	0.48368
F1S7R4	Uncharacterized protein	MFSD12	54.82	8.16	32	3.8	1	3279	1
F1S7S7	Uncharacterized protein	F1S7S7	17.35	9.24	58	22.3	3	1982	1	1.006	0.92726	0.923	0.55226	0.969	0.5
F1S7S8	Uncharacterized protein	METTL13	88.95	6.5	44	2.6	2	2532	2	0.889	0.38642	0.89	0.54064	0.884	0.068046
F1S7T1	Uncharacterized protein	PRRC2C	365.83	9.14	25	0.3	1	3883	1	0.974	0.68308	1.284	0.43144	1.12	0.39192
F1S7T6	Uncharacterized protein	KATNA1	33.93	5.41	44	6.8	2	2542	2	0.82	0.031804	1.117	0.075816	0.951	0
F1S7V1	Uncharacterized protein	F1S7V1	23.06	4.92	57	13.2	2	2038	2	0.966	0.53298	1.023	0.87128	0.93	0.62118
F1S7V9	Uncharacterized protein	LOC100154722	32.71	6.52	67	8.1	2	1739	2	0.965	0.7928	0.998	0.50952	0.981	0.87422
F1S7W0	Uncharacterized protein (Fragment)	AKAP12	200.5	4.34	49	1.2	2	2336	2	0.681	0.173276	0.913	0.77368	0.784	0.3747
F1S7W3	Uncharacterized protein	C6orf211	18.45	6.9	28	5.3	1	3632	1
F1S7X0	Uncharacterized protein (Fragment)	F1S7X0	287.31	5.64	35	1	2	3093	1
F1S811	Uncharacterized protein	ALG6	66.56	8.72	33	1.8	1	3245	1
F1S827	Uncharacterized protein	SERBP1	53.17	8.6	189	19.7	6	586	6	1.001	0.27926	0.819	0.024004	0.967	0.20582
F1S833	Uncharacterized protein	LRRC40	77.58	6.38	68	8.7	5	1678	5	1.201	0.035024	1.082	0.44952	1.021	0.73632
F1S835	Uncharacterized protein	OBFC1	48.59	5.94	31	1.9	1	3414	1
F1S843	Uncharacterized protein	LOC100157027	251.13	8.93	61	2	4	1888	4	1.019	0.42844	0.984	0.8783	1.019	0.37478
F1S845	Uncharacterized protein (Fragment)	TAF5	68.59	6.37	27	1.8	1	3719	1
F1S848	Uncharacterized protein	NT5C2	66.65	5.36	26	3.5	2	3795	2	1.171	0.063082			0.779	0.54934
F1S852	Uncharacterized protein	F1S852	33.26	10.06	20	2.2	1	4202	1
F1S862	Sulfiredoxin	LOC100517736	15.39	7.82	22	7.3	1	4130	1
F1S870	Uncharacterized protein	LOC100736938	31.83	5.48	51	11.1	3	2248	3	1.115	0.28002	1.191	0.4814	1.21	0.27072
F1S880	Uncharacterized protein	NSFL1C	44.44	5.07	288	33	10	349	10	1.042	0.22476	0.93	0.0084268	1.017	0.83584
F1S891	Small nuclear ribonucleoprotein-associated protein	LOC100512637	27.53	11.12	191	13	4	576	4	1.14	0.144502	1.039	0.70356	1.031	0.12732
F1S895	Uncharacterized protein	LOC100624528	81.61	9.41	228	18	9	455	9	1.05	0.23742	1.01	0.961	1.001	0.66742
F1S897	Isocitrate dehydrogenase [NAD] subunit beta, mitochondrial	IDH3B	48.16	8.45	68	11.2	5	1709	5	0.998	0.5819	1.084	0.123794	1.063	0.29064
F1S8A3	Uncharacterized protein	VPS16	106.93	6.78	27	1.8	2	3747	2
F1S8A5	Uncharacterized protein	MRPS26	26.1	9.91	142	33.2	7	823	7	1.125	0.0163584	1.233	0.0030508	1.137	0.096836
F1S8B0	Uncharacterized protein	DDRGK1	39.64	5.09	71	6.7	2	1607	2	0.807	0.77696	1.076	0.5748	0.934	0.8733
F1S8B6	Uncharacterized protein	ATRN	176.45	7.03	26	0.6	1	3773	1
F1S8C7	Uncharacterized protein (Fragment)	PANK2	70	9.33	33	2.6	1	3222	1
F1S8D4	Uncharacterized protein	WDR77	40.11	5.27	54	12	3	2144	3	1.035	0.54864	0.758	0.101304	0.903	0.047556
F1S8E6	Deoxyhypusine hydroxylase	DOHH	34.33	4.71	68	18.2	6	1699	6	0.964	0.46304	1.028	0.72282	0.939	0.36378
F1S8E9	Nicalin	NCLN	68.1	6.03	58	8.2	5	1985	5	0.969	0.78878	0.985	0.91172	0.959	0.87346
F1S8F9	Uncharacterized protein	PARP2	76.59	7.89	22	1.4	1	4132	1
F1S8G5	Thimet oligopeptidase	THOP1	89.2	5.82	121	8.5	5	958	5	0.869	0.0087148	1.021	0.9448	0.969	0.174624
F1S8G6	Uncharacterized protein	SGTA	37.38	4.87	115	27.5	9	1029	9	1.081	0.192684	0.861	0.00048906	0.944	0.2813
F1S8H0	Uncharacterized protein	LSM7	14.23	5.1	52	7.8	1	2192	1	1.161	0.037638	0.818	0.175768	0.988	0.78948
F1S8H4	Probable tRNA N6-adenosine threonylcarbamoyltransferase	OSGEP	39.18	5.47	74	6.8	2	1549	2	1.093	0.35522	1.122	0.0112916	1.126	0.081086
F1S8H8	Uncharacterized protein (Fragment)	PNP	38.32	8.59	230	29.9	6	450	6	0.998	0.26212	1.087	0.116396	1.002	0.4047
F1S8I4	Uncharacterized protein	MOB3A	23.73	8.53	27	14	3	3743	3	1.044	0.68512	1.104	0.59034	1.075	0.23488
F1S8J5	Uncharacterized protein	CHD8	330.09	6.13	25	1.2	3	3949	2
F1S8J6	Uncharacterized protein	RAB2B	27.26	6.96	177	27.8	5	632	3	1.015	0.30866	1.037	0.95306	0.979	0.23976
F1S8K5	Uncharacterized protein	SUPT16H	145.3	5.5	135	7.3	8	867	8	0.915	0.30102	0.932	0.24582	0.887	0.036968
F1S8L9	Uncharacterized protein	HNRNPU	102.88	5.42	491	22.9	17	150	17	1.047	0.157994	1.006	0.88972	1.029	0.25514
F1S8M9	Uncharacterized protein	LRPAP1	49.4	8.45	43	6.5	3	2583	3	1.196	0.77446	0.736	0.72052	0.909	0.8585
F1S8N5	Uncharacterized protein	HDH	372.58	5.96	35	0.8	2	3091	2
F1S8P1	Uncharacterized protein	SCCPDH	53.99	9.4	20	1.6	1	4195	1
F1S8P4	Uncharacterized protein	AHCTF1	286.38	5.77	38	1.5	4	2939	4
F1S8P5	Uncharacterized protein (Fragment)	CDC42BPA	217.99	6.28	23	0.9	2	4103	1
F1S8P6	Uncharacterized protein	MFSD10	50.37	10.43	23	1.5	1	4080	1
F1S8P8	Uncharacterized protein	NOP14	112.48	8.93	74	3.5	3	1544	3	0.969	0.81022	0.848	0.23858	0.916	0.184156
F1S8P9	Adducin 1 (Alpha)	ADD1	92.56	5.34	138	14.4	9	849	9	0.903	0.13414	0.904	0.43148	0.909	0.0147094
F1S8R2	Pyrroline-5-carboxylate reductase	LOC100524702	37.96	8.2	78	17.2	5	1488	3	0.971	0.73594	0.917	0.49164	0.972	0.54838
F1S8R5	Signal recognition particle 9 kDa protein	SRP9	12.24	7.77	29	8.1	1	3530	1
F1S8S0	Uncharacterized protein (Fragment)	WHSC1	180.02	9.09	49	0.7	1	2295	1
F1S8S1	Uncharacterized protein	NELFA	57.38	9.18	31	2.4	1	3359	1
F1S8S4	Uncharacterized protein (Fragment)	ENAH	83.18	8.01	38	2.6	2	2898	2	1.02	0.40664	0.919	0.062164	0.973	0.86004
F1S8S7	Uncharacterized protein	TACC3	88.24	5.03	31	1.5	1	3366	1
F1S8S9	Uncharacterized protein	GBF1	230.26	5.52	66	4.5	8	1746	7	0.798	0.112198	1.012	0.74412	0.908	0.129624
F1S8T1	Uncharacterized protein	NOLC1	99.94	9.46	64	5.9	5	1801	5	1.091	0.131182	0.909	0.36168	0.994	0.7903
F1S8T6	Uncharacterized protein	MGEA5	118	4.82	44	1	1	2566	1
F1S8T7	Uncharacterized protein	NPM3	21.05	4.75	134	14.8	3	876	3	0.872	0.055678	1.039	0.2041	0.983	0.20054
F1S8U0	Uncharacterized protein	DPCD	28.31	8.9	63	9.9	2	1847	2	0.997	0.63022	0.968	0.72798	0.977	0.4985
F1S8U2	Uncharacterized protein	BTRC	65.63	8.44	42	4	2	2653	2
F1S8U4	Uncharacterized protein	MRPL43	19.01	9.72	31	8.2	1	3347	1
F1S8V2	Uncharacterized protein	CWF19L1	71.95	7.54	65	4.6	3	1782	3	0.56	0.0020406	0.583	0.00196272	0.561	0.00189294
F1S8X0	Uncharacterized protein (Fragment)	LOXL4	91.49	7.86	29	1.6	1	3526	1
F1S8X7	Uncharacterized protein	PI4K2A	61.36	8.47	40	3.3	2	2798	2	0.931	0.41492	1.107	0.464	1.02	0.54334
F1S8Y1	Uncharacterized protein	UBTD1	29.91	8.22	32	4.2	1	3336	1
F1S8Y2	Uncharacterized protein (Fragment)	MMS19	125.9	5.95	48	2.6	3	2352	3	0.96	0.85782	0.866	0.084284	0.919	0.03278
F1S8Y4	Uncharacterized protein	EXOSC1	24.9	8.73	43	6.6	2	2620	2	0.911	0.6062	1.257	0.40884	0.993	0.53548
F1S8Y5	Uncharacterized protein	PGAM1	33.75	6.41	299	29.8	7	334	7	0.991	0.21478	1.176	0.021922	1.095	0.58298
F1S8Y8	Uncharacterized protein	RRP12	142.84	8.43	136	8.1	7	865	7	0.946	0.4497	1.016	0.58428	0.951	0.72732
F1S8Z3	Uncharacterized protein	VWA5A	99.84	6.32	30	1.3	1	3470	1
F1S912	Uncharacterized protein	FKBP8	50.56	4.77	101	6	2	1158	2	1.017	0.8404	1.233	0.030016	1.037	0.74146
F1S935	Uncharacterized protein	RPL18A	31.13	10.92	139	23.2	5	844	5	0.996	0.59256	0.962	0.7977	0.993	0.4876
F1S937	Uncharacterized protein	B3GNT3	46.06	8.65	31	1.9	1	3388	1
F1S940	Glycosyltransferase 25 domain containing 1	GLT25D1	79.15	7.7	90	8.5	6	1293	6	0.8	0.000111796	0.899	0.11245	0.888	0.0013501
F1S956	Uncharacterized protein (Fragment)	PGLS	30.61	5.71	47	6.1	1	2411	1
F1S960	Uncharacterized protein	USE1	36.09	8.62	25	2.9	1	3901	1
F1S995	Uncharacterized protein	PLEKHA7	134.96	9.47	55	4.9	6	2121	6	0.983	0.18211	0.872	0.60366	0.939	0.027526
F1S9A4	Uncharacterized protein	NUCB2	61.22	5.07	27	11.9	5	3769	5	1.36	0.05453	0.917	0.136534	1.089	0.025164
F1S9A7	Uncharacterized protein (Fragment)	USH1C	115.66	6.54	49	5.1	4	2304	4	0.869	0.123438	0.797	0.076092	0.83	0.0933
F1S9B6	Uncharacterized protein (Fragment)	OXA1L	60.44	9.77	96	6.3	3	1217	3	0.918	0.12706	1.107	0.50548	0.931	0.22556
F1S9C9	Proteasome subunit beta type	LOC100155139	30.87	6.44	43	4.6	1	2618	1	1.261	0.22484	1.089	0.042854	1.17	0.153328
F1S9D1	Uncharacterized protein (Fragment)	ACIN1	173.25	5.94	42	3.6	5	2664	5	1.015	0.98446	1.053	0.080866	1.017	0.048068
F1S9F3	Uncharacterized protein	LETM1	94.75	6.27	396	27	16	204	16	0.979	0.9498	1.066	0.050134	1.04	0.27204
F1S9H9	Uncharacterized protein (Fragment)	F1S9H9	19.44	6.15	45	14.9	3	2492	3	1.107	0.24274	1.136	0.48646	1.124	0.40648
F1S9I0	Uncharacterized protein	MIA3	236.54	4.82	121	3.1	7	960	6	1.043	0.34206	1.117	0.38164	1.059	0.30288
F1S9J7	Uncharacterized protein	F1S9J7	64.4	4.39	24	3.2	2	3959	2	1.326	0.58644	1.025	0.8412	1.185	0.5
F1S9J9	Uncharacterized protein	RAB3GAP2	176.13	5.68	106	7	9	1108	9	1.056	0.40268	1.08	0.57742	1.072	0.10438
F1S9K1	Uncharacterized protein	LOC100739845	93.74	8.54	116	8.5	5	1014	2	0.885	0.48332	1.104	0.156712	0.985	0.94512
F1S9K3	Uncharacterized protein	BPNT1	38.39	5.45	66	6.5	3	1742	3	1.065	0.242	0.959	0.72296	1.007	0.4337
F1S9K5	Uncharacterized protein	EPRS	204.57	6.92	736	21.8	29	85	25	0.973	0.83218	1	0.27666	0.977	0.86902
F1S9L2	Inflammatory response protein 6	IRG6	48.51	7.04	180	22.4	10	622	10	1.475	3.4434e-06	1.053	0.30504	1.192	0.0163948
F1S9L3	Uncharacterized protein (Fragment)	CMPK2	53.34	6.83	36	2.7	1	3050	1
F1S9L5	Uncharacterized protein	KIDINS220	77.81	5.61	63	1.9	1	1841	1
F1S9N9	Cystathionine gamma-lyase	CTH	43.88	6.73	65	3.1	1	1796	1	1.501	0.21412	1.281	0.0124368	1.377	0.129216
F1S9P9	Uncharacterized protein (Fragment)	GRAMD1B	96.09	5.64	39	2.4	2	2860	2	0.994	0.85942	0.94	0.55544	0.966	0.618
F1S9Q3	Uncharacterized protein	F1S9Q3	84.28	5.63	2054	47.6	31	8	21	0.953	0.0115604	1.005	0.74808	0.968	0.0039218
F1S9R0	Uncharacterized protein	RABGGTB	18.81	4.93	39	7.6	1	2815	1	0.979	0.46738	0.664	0.22916	0.809	0.21794
F1S9R7	Uncharacterized protein	SC5D	39.06	8.4	35	2.3	1	3088	1
F1S9S2	Uncharacterized protein (Fragment)	ARHGEF12	196.39	5.52	59	1.3	2	1945	2	1.037	0.73472	0.873	0.21086	0.959	0.39192
F1S9S5	Uncharacterized protein	FUBP1	74.48	6.85	194	23.1	14	563	12	1.01	0.17763	0.889	0.39892	0.937	0.055486
F1S9S8	Uncharacterized protein	NEXN	99.69	5.3	26	1.6	1	3853	1
F1S9T2	Uncharacterized protein	IFI44	56.68	5.79	59	8.6	4	1949	4	0.914	0.50252	0.959	0.114556	0.93	0.20594
F1S9U7	Uncharacterized protein	SIN3B	149.82	6.82	48	0.9	1	2360	1
F1S9W0	Uncharacterized protein	C2H19orf42	9.81	7.9	34	13.3	1	3158	1
F1S9W3	Uncharacterized protein	CHERP	106.61	6.5	55	3.9	3	2112	3	0.916	0.45752	0.865	0.74804	0.888	0.195418
F1S9W6	Uncharacterized protein (Fragment)	EPS15L1	76.99	5.23	108	6.2	4	1088	4	0.822	0.026206	0.821	0.20334	0.852	0.02417
F1S9W8	Uncharacterized protein	LOC100523621	78.43	5.87	61	11.2	7	1879	4	0.8	0.467	1.045	0.78188	0.906	0.23694
F1S9Y5	Uncharacterized protein (Fragment)	PPP2R5C	67.51	6.29	69	4.6	2	1669	1
F1S9Y8	Uncharacterized protein (Fragment)	F1S9Y8	187.96	7.65	211	9.5	14	508	10	0.999	0.50486	1.046	0.92804	1.038	0.30438
F1SA03	Uncharacterized protein (Fragment)	AKAP8L	81.63	4.9	49	6.4	3	2307	3	1.17	0.22404	0.807	0.7837	1.024	0.4895
F1SA04	Uncharacterized protein	AKAP8	85.89	4.99	62	4.5	3	1849	3	1.021	0.75966	0.742	0.3728	0.914	0.186904
F1SA10	Uncharacterized protein	RCOR1	49.32	6.31	38	2.8	1	2907	1
F1SA16	Uncharacterized protein	ELAVL3	45.16	9.35	30	1.6	1	3474	1
F1SA25	Uncharacterized protein	VTI1B	30.34	9.22	42	6	2	2649	2	0.913	0.9488	1.086	0.066382	1.002	0.94026
F1SA26	Uncharacterized protein	ARG2	42.04	5.9	63	12.4	4	1835	4	0.896	0.7148	0.886	0.0168118	0.864	0.24332
F1SA40	Uncharacterized protein	ATP6V1D	34.65	9.36	26	4	1	3790	1
F1SA41	Uncharacterized protein	MPP5	89.43	5.75	52	6.7	5	2198	5	0.989	0.43804	0.976	0.86878	0.981	0.92584
F1SA50	Uncharacterized protein (Fragment)	HNRNPM	85.03	9.1	573	32.2	22	117	22	0.912	0.4742	1.026	0.24888	1.009	0.27694
F1SA54	Alpha-(1,6)-fucosyltransferase	FUT8	75.98	7.68	23	2.6	2	4054	2
F1SA59	Uncharacterized protein	CHURC1	15.07	4.73	35	7.1	1	3129	1
F1SA60	Uncharacterized protein (Fragment)	SPTB	307.58	5.23	46	0.9	3	2455	1
F1SA61	Uncharacterized protein	PLEKHG3	147.64	5.96	81	1.6	1	1432	1	1.034	0.54238			1.374	0.36746
F1SA66	Mitochondrial import inner membrane translocase subunit TIM44	TIMM44	61.61	8.04	58	5.7	3	2002	3	0.983	0.72386	0.928	0.34984	0.944	0.0131992
F1SA70	Uncharacterized protein	HSPA2	82.21	5.51	1070	18.6	12	47	2	1.024	0.37606	0.903	0.27686	0.979	0.71066
F1SA71	Uncharacterized protein	ZBTB1	95.35	5.97	24	1.1	1	3998	1
F1SA96	Uncharacterized protein	IAH1	29.84	5.95	24	3.6	1	4016	1
F1SA98	Uncharacterized protein (Fragment)	YWHAQ	33.82	4.7	567	44.5	14	121	2	1.011	0.69596	0.919	0.97322	1.081	0.20874
F1SAA1	Uncharacterized protein	NOL10	95.12	8.49	41	3.3	3	2726	3	0.917	0.2966	0.981	0.52534	0.935	0.031704
F1SAA9	Uncharacterized protein (Fragment)	LOC100511033	41.88	5.36	116	20.8	6	1010	6	0.978	0.95406	1.005	0.3943	0.991	0.91188
F1SAB0	Uncharacterized protein	CDC73	39.38	9.4	55	10.1	3	2097	3	0.761	0.3551	1.028	0.82352	0.905	0.03701
F1SAB2	Uncharacterized protein	COG7	95.79	5.24	64	6	5	1811	5	0.997	0.58704	1.005	0.55432	0.995	0.4031
F1SAB5	Uncharacterized protein (Fragment)	UBFD1	46.59	7.77	49	6	2	2296	2	1.253	0.39576	1.225	0.0169726	1.241	0.23774
F1SAB8	Uncharacterized protein	DCTN5	16.94	8.66	23	16.2	2	4110	2
F1SAC1	Uncharacterized protein	ECHS1	36.72	9	73	21.1	5	1572	5	0.961	0.8485	0.989	0.78244	1.047	0.35306
F1SAD7	Uncharacterized protein	CUL1	106.23	8.03	68	6.2	5	1716	5	0.902	0.39736	0.986	0.8305	0.955	0.47064
F1SAD9	Protein disulfide-isomerase	PDIA4	88.62	5.02	915	37.2	24	57	24	0.903	0.008796	0.936	1.66832e-06	0.911	5.599e-07
F1SAE9	Uncharacterized protein (Fragment)	LAMB1	225.38	4.81	245	7.7	14	409	14	1.108	0.044574	0.895	0.094564	0.976	0.73488
F1SAF0	Dihydrolipoyl dehydrogenase	DLD	63.23	7.59	325	19.4	8	291	8	1.016	0.079148	1.159	0.0037756	1.07	0.0027972
F1SAG7	PDZK1-interacting protein 1	PDZK1IP1	13.17	4.82	32	9.6	1	3330	1
F1SAH0	Uncharacterized protein	CBL	113.54	6.13	25	2.4	2	3952	2	0.989	0.8262	0.815	0.136276	0.902	0.24504
F1SAH1	Uncharacterized protein	NLRX1	115.17	6.68	25	0.8	1	3867	1
F1SAH4	Uncharacterized protein	C2CD2L	82.46	7.08	20	1.1	1	4209	1
F1SAH7	Uncharacterized protein	VPS11	122.29	6.43	91	3.1	3	1277	3	0.861	0.61944	0.951	0.175852	0.908	0.191742
F1SAI0	Phosphatidylinositol 3-kinase	PIK3C3	118.76	6.37	31	2.7	2	3401	2
F1SAI6	Polypeptide N-acetylgalactosaminyltransferase 1	GALNT1	73.54	7.83	30	4.3	2	3464	2	1.012	0.8953	1.011	0.89318	1.011	0.9003
F1SAI8	Uncharacterized protein	HYOU1	129.58	5.15	390	25.7	25	214	24	0.987	0.79382	1.063	0.0085854	1.029	0.025268
F1SAI9	Solute carrier family 37 (Glucose-6-phosphate transporter), member 4	SLC37A4	50.75	9.23	25	1.9	1	3873	1
F1SAJ5	DEAD (Asp-Glu-Ala-Asp) box helicase 6	DDX6	62.76	8.85	112	13.3	8	1052	8	0.93	0.99006	0.911	0.26432	0.957	0.144398
F1SAJ9	Uncharacterized protein (Fragment)	MAPRE2	39.64	7.68	33	2.8	1	3267	1
F1SAK6	Uncharacterized protein	ATP5L	13.39	9.52	152	44.7	4	764	4	1.124	0.124188	1.071	0.21898	1.086	0.026356
F1SAK7	Uncharacterized protein	UBE4A	135.4	5.19	58	3.1	3	1972	3	0.997	0.81404	1.057	0.73786	1.037	0.77416
F1SAL8	Uncharacterized protein	LOC100737796	35.46	5.59	22	3.2	1	4137	1
F1SAM8	Uncharacterized protein (Fragment)	CDC42BPB	215.1	6	23	1	3	4102	0
F1SAN0	Uncharacterized protein	WIZ	199.46	6.74	54	1.6	3	2126	3	0.853	0.36418	0.75	0.25664	0.842	0.053102
F1SAN6	Uncharacterized protein	ILVBL	74.9	8.86	56	6	4	2053	4	1.096	0.2377	0.96	0.3629	1.026	0.135238
F1SAP4	Uncharacterized protein	WARS	62.91	5.74	397	21.4	8	202	8	1.248	0.00019491	1.073	0.3277	1.128	0.00086972
F1SAQ1	Uncharacterized protein	LOC100625046	46.13	9.65	31	2.3	1	3400	1
F1SAQ3	Uncharacterized protein	CCNK	72.52	8.71	29	1.4	1	3577	1
F1SAQ4	Uncharacterized protein	SETD3	75.74	5.79	120	9.6	5	975	5	1.099	0.161384	1.004	0.53482	1.025	0.25932
F1SAQ6	Uncharacterized protein (Fragment)	VRK1	48.86	8.62	34	9	3	3200	3	0.971	0.58766	1.128	0.87552	1.021	0.82106
F1SAQ7	Uncharacterized protein	PAPOLA	89.43	8.77	31	1.3	1	3399	1
F1SAR6	Uncharacterized protein	SYNE3	124.32	6.2	38	3.7	4	2884	4	0.96	0.9064	0.937	0.62406	0.946	0.64834
F1SAS3	Uncharacterized protein	LOC100157249	48.86	6.58	101	14.3	4	1162	4	1.1	0.25584	1.046	0.5476	1.063	0.045844
F1SAU5	Uncharacterized protein	XRN2	122.19	7.8	226	9.8	10	460	10	1.125	0.00180056	1.067	0.140864	1.095	0.00098298
F1SAW7	Uncharacterized protein	VANGL1	65.18	8.87	34	1.5	1	3182	1
F1SAX3	Sodium/potassium-transporting ATPase subunit alpha-1 (Fragment)	ATP1A1	126.53	5.4	1597	30.4	27	19	16	0.901	0.0197256	0.934	0.02859	0.918	0.24816
F1SAY0	Uncharacterized protein (Fragment)	PTGFRN	106.18	5.75	69	9.4	8	1658	8	0.91	0.096486	0.939	0.134584	0.892	0.0033834
F1SAY2	Uncharacterized protein	TTF2	154	8.64	71	4.8	5	1627	5	1.171	0.028462	1.057	0.02806	1.121	0.0077904
F1SAY6	Uncharacterized protein	MAN1A2	82.63	7.42	40	2.9	2	2795	2	1.017	0.87924			0.73	0.45772
F1SAY9	Uncharacterized protein	WDR3	125	6.08	106	5	4	1112	4	1.039	0.069664	0.991	0.56528	1.024	0.199662
F1SAZ6	Uncharacterized protein (Fragment)	LOC100737714	26.07	9.52	67	16.9	3	1735	3	0.999	0.56374	0.987	0.82412	1.025	0.41144
F1SB09	Uncharacterized protein	SEC22B	28.35	8.66	400	34	6	201	6	1.003	0.48356	0.968	0.74558	1.001	0.53876
F1SB10	Uncharacterized protein (Fragment)	PDE4DIP	110.01	5.19	27	1.8	2	3716	2
F1SB16	Uncharacterized protein	COPS3	54.53	6.14	117	8	3	998	3	1.151	0.028994	1.062	0.36356	1.081	0.159806
F1SB18	Uncharacterized protein	F1SB18	46.67	6.03	71	10	4	1623	3	1.036	0.88964	0.948	0.8603	0.989	0.88196
F1SB23	Uncharacterized protein	SCAF8	162.89	8.95	34	0.6	1	3166	1
F1SB33	Uncharacterized protein	LOC100518030	31.5	8.87	59	11.6	2	1942	2	1.071	0.57428	0.903	0.23044	0.988	0.89956
F1SB37	Uncharacterized protein	RINT1	102.5	5.19	76	3.5	3	1516	3	0.986	0.75834	0.809	0.094992	0.942	0.067214
F1SB38	Uncharacterized protein	PUS7	93.45	8.67	322	12.4	7	296	7	1.114	0.009015	0.959	0.31766	1.019	0.52968
F1SB42	Uncharacterized protein (Fragment)	EZR	49.69	5.96	1051	46.5	20	48	14	0.878	3.1216e-05	1.015	0.42248	0.944	0.84676
F1SB44	Uncharacterized protein	DYNLT1	14.42	5	56	14.3	1	2057	1	1.138	0.020828	0.929	0.19129	1.029	0.117344
F1SB47	Uncharacterized protein (Fragment)	RPS15A	15.83	9.26	42	5.8	1	2662	1	0.958	0.28292	1.093	0.21296	1.028	0.177172
F1SB49	Uncharacterized protein	ORC5	52.34	8.24	39	4.1	2	2845	2	0.8	0.49824	1.07	0.42022	0.922	0.52854
F1SB53	Uncharacterized protein (Fragment)	PSMC2	61.8	8.01	454	40.6	17	170	17	0.922	0.38566	0.972	0.5764	0.972	0.30572
F1SB54	Uncharacterized protein	DNAJC2	91.63	8.8	76	7.4	4	1517	4	0.914	0.94384	1.062	0.59696	0.952	0.79312
F1SB55	Uncharacterized protein	PMPCB	59.84	5.91	35	2.5	1	3069	1
F1SB57	Uncharacterized protein	LOC100737606	37.54	6.6	55	3.6	1	2109	1	1.044	0.22604	1.107	0.42282	1.073	0.27226
F1SB60	Superoxide dismutase	SOD2	28.82	8.59	49	13.5	3	2323	3	1.129	0.3102	1.027	0.79526	1.051	0.029764
F1SB62	Uncharacterized protein (Fragment)	ACAT2	47.67	8.29	138	19.2	7	852	7	1.119	0.184372	1.089	0.4358	1.122	0.176684
F1SB63	T-complex protein 1 subunit alpha	TCP1	70	5.71	572	34.2	18	118	18	0.95	0.51418	1.015	0.136332	0.992	0.60474
F1SB67	Uncharacterized protein	M6P/IGF2R	308.63	5.64	141	3.7	9	833	9	1.037	0.59436	0.969	0.4673	0.949	0.131652
F1SB76	Uncharacterized protein	FAM185A	48.02	6.82	24	2.6	1	4025	1
F1SB90	Uncharacterized protein (Fragment)	GNAI1	46.41	6.3	269	16.8	5	374	1
F1SB99	Uncharacterized protein	RNF214	89.92	6.4	33	1.1	1	3242	1
F1SBB3	Uncharacterized protein	LAMA3	216.53	8.01	65	2.6	4	1793	4	1.292	0.13306	1.46	0.0140976	1.382	0.0146356
F1SBB5	Niemann-Pick C1 protein	NPC1	152.88	5.23	46	3.5	4	2435	4	1.26	0.098242	0.892	0.79844	0.981	0.64542
F1SBC5	Uncharacterized protein	LOC100626545	62.22	4.97	33	3.8	2	3250	2	0.986	0.64306	1.093	0.186174	1.038	0.3367
F1SBC8	Uncharacterized protein	EMILIN2	119.09	6.18	35	5.4	6	3105	6	1.152	0.42388	1.131	0.2777	1.144	0.096516
F1SBE8	Uncharacterized protein	ARFGEF2	230.56	6.07	61	2.1	4	1878	3	0.931	0.59906	1.056	0.74922	0.993	0.90478
F1SBF8	Uncharacterized protein	PIK3AP1	100.42	5.13	188	9.2	6	591	6	1.181	0.00046648	0.948	0.48076	1.041	0.126754
F1SBF9	Uncharacterized protein (Fragment)	TM9SF3	80.96	9.04	47	2.5	2	2402	2	1.18	0.24884	1.182	0.1535	1.181	0.19322
F1SBH1	D-tyrosyl-tRNA(Tyr) deacylase	DTD1	27.8	8.36	36	7.2	2	3049	2	0.895	0.2703	1.128	0.024164	1.024	0.2365
F1SBH2	Uncharacterized protein	SEC23B	94.26	6.54	125	8	5	925	4	0.997	0.80878	1.059	0.36202	1.036	0.73386
F1SBH4	Uncharacterized protein	POLR3F	41.99	5.79	28	4.4	1	3634	1
F1SBI0	Uncharacterized protein (Fragment)	MGME1	46.82	8.47	31	3.2	1	3397	1
F1SBI1	Uncharacterized protein (Fragment)	SNX5	57.99	6.67	72	9.7	4	1590	4	0.817	0.032008	0.897	0.0109014	0.812	0.00179892
F1SBJ2	Uncharacterized protein	ESF1	128.79	4.94	89	4.4	4	1306	4	0.885	0.067932	1.07	0.30678	0.938	0.42354
F1SBJ3	Uncharacterized protein	NDUFAF5	42.8	5.95	33	3.5	1	3258	1
F1SBL1	Phosphoinositide phospholipase C (Fragment)	PLCB1	147.04	6.2	32	0.9	1	3303	1
F1SBM2	Uncharacterized protein	TRMT6	67.52	6.34	49	7.6	5	2303	5	0.879	0.64002	1.011	0.9016	0.961	0.103452
F1SBM5	Uncharacterized protein	GPCPD1	87.37	5.22	61	3.1	2	1886	2
F1SBN7	Uncharacterized protein	ATP5F1	33.71	9.48	121	16	6	965	6	0.986	0.9047	1.144	0.091666	1.026	0.183542
F1SBP3	Uncharacterized protein	DDX20	103.41	7.13	64	8.4	6	1798	6	0.944	0.3719	0.879	0.51536	0.951	0.31238
F1SBP5	Uncharacterized protein	CTTNBP2NL	83.01	8.43	76	5.3	3	1523	3	1.092	0.9727	1.14	0.38728	1.015	0.58324
F1SBP9	Uncharacterized protein	MOV10	126.94	8.9	206	11.8	12	531	12	0.936	0.12773	1.002	0.60988	0.954	0.16555
F1SBQ7	Uncharacterized protein	MAGI3	190.65	8.35	25	0.6	1	3868	1
F1SBR8	Uncharacterized protein	LOC100624599	82.75	7.77	42	2.8	2	2630	2	1.01	0.90446	0.931	0.80312	0.97	0.053822
F1SBS1	Uncharacterized protein (Fragment)	CSDE1	107.04	5.79	365	20.2	16	244	16	1.046	0.27524	0.996	0.20588	1.051	0.107226
F1SBT2	ATP-dependent Clp protease proteolytic subunit	CLPP	32.51	8.97	49	12.5	2	2338	2	0.946	0.0178444	0.892	0.69172	0.918	0.55602
F1SBT5	Uncharacterized protein	GTF2F1	72.84	6.66	42	2.5	1	2651	1
F1SBT6	Uncharacterized protein	KHSRP	85.26	8.43	453	32.5	21	171	19	1.025	0.65878	0.955	0.30218	1.002	0.3607
F1SBU0	Uncharacterized protein	RANBP3	34.53	4.63	109	15.5	4	1079	4	0.948	0.50592	1.022	0.5564	1.003	0.77498
F1SBU5	tRNA-dihydrouridine(47) synthase [NAD(P)(+)]	LOC100513458	81.91	6.9	37	3.1	2	2991	2	0.989	0.99014	1.099	0.53956	1.033	0.7919
F1SBU7	Lon protease homolog, mitochondrial	LONP1	122.24	6.01	241	9.1	8	418	8	0.944	0.054102	1.005	0.53062	0.978	0.4992
F1SBU9	Uncharacterized protein	SAFB2	125.82	6.44	127	6.6	8	915	4	0.938	0.097204	0.986	0.68798	0.956	0.176976
F1SBW4	Protein quaking (Fragment)	QKI	39.27	9.08	41	7.1	2	2729	2	1.163	0.35884	0.8	0.30754	0.965	0.34404
F1SBY5	Uncharacterized protein (Fragment)	MLLT4	226.63	5.95	134	3.8	6	874	6	0.972	0.61918	0.899	0.033206	0.946	0.28942
F1SBY8	Uncharacterized protein	CROT	80.81	7.23	42	6.4	5	2672	5	1.448	0.092498	1.133	0.111328	1.229	0.06369
F1SBY9	Uncharacterized protein (Fragment)	LOC100522455	157.94	9.17	261	10.4	12	389	11	1.038	0.31214	0.97	0.57866	1.03	0.9013
F1SC47	Uncharacterized protein	ALDH18A1	96.37	6.56	208	20.5	16	524	16	1.012	0.23714	0.969	0.95108	1.025	0.46302
F1SC49	Uncharacterized protein (Fragment)	SORBS1	162.52	9.05	51	2.9	3	2231	3	0.946	0.94132	0.881	0.171758	0.881	0.33076
F1SC53	Uncharacterized protein	NCOA5	70.06	9.68	81	8.5	5	1435	5	1.078	0.24838	1.011	0.39452	1.034	0.143208
F1SC54	Uncharacterized protein	SLC12A5	138.05	6.23	22	0.6	1	4129	1
F1SC64	Uncharacterized protein	HELLS	113.78	8.07	59	3.7	3	1935	3	1.462	0.021322	1.198	0.16373	1.322	0.0095304
F1SC66	Uncharacterized protein	NOC3L	119.03	9.51	35	1.2	1	3114	1
F1SC78	Uncharacterized protein	UBE2C	22.72	6.82	28	7.3	1	3622	1
F1SC80	Retinol-binding protein 4	RBP4	26.14	5.41	84	15.4	3	1377	3	1.08	0.111048	1.095	0.0090566	1.101	0.0092932
F1SC82	Uncharacterized protein (Fragment)	F1SC82	266.02	5.8	811	18	35	69	35	1.241	1.5406e-07	1.192	1.82996e-08	1.199	1.21976e-11
F1SC89	Uncharacterized protein	KIF11	141.09	5.52	54	7	7	2145	7	1.016	0.24218	1.185	0.098736	1.092	0.129672
F1SC98	Uncharacterized protein (Fragment)	IDE	132.76	5.94	158	11	11	729	11	1.128	0.0150738	1.013	0.87796	1.042	0.72598
F1SCA0	Uncharacterized protein (Fragment)	BTAF1	233.52	6.03	64	2.6	4	1808	4	1.155	0.024318	0.978	0.64398	1.062	0.155404
F1SCF5	Uncharacterized protein	DNAJB1	44.58	8.75	122	10.9	4	955	4	1.055	0.45758	0.906	0.93694	0.942	0.88198
F1SCF9	Uncharacterized protein (Fragment)	TECR	40.61	9.63	82	5.6	2	1410	2	1.364	0.088638	1.068	0.4557	1.202	0.055908
F1SCG1	Uncharacterized protein	LOC100515528	75.33	9.16	66	5.6	4	1755	4	0.856	0.20114	0.859	0.076916	0.875	0.0913
F1SCG7	Uncharacterized protein	LOC100620190	118.84	9.41	204	13.9	11	536	11	0.956	0.67822	1.08	0.192132	1.021	0.55374
F1SCH1	Uncharacterized protein (Fragment)	NDUFB7	14.86	8.15	43	12.3	1	2610	1
F1SCH3	Uncharacterized protein	DDX39A	61.7	6.03	168	14.1	8	675	3	0.906	0.023382	1.034	0.9918	0.946	0.11053
F1SCH5	Uncharacterized protein	XAB2	110.57	5.82	74	4.3	4	1558	4	1.103	0.22942	0.966	0.95908	1.035	0.40288
F1SCI9	Syntaxin-binding protein 2	STXBP2	76.89	6.49	53	4.2	3	2173	3	0.933	0.44174	0.807	0.42308	0.91	0.18736
F1SCJ2	Uncharacterized protein	PNPLA6	163.12	7.89	33	1.2	2	3234	2	1.215	0.132032	1.201	0.183106	1.11	0.066832
F1SCK8	Uncharacterized protein (Fragment)	LOC100526036	77.31	6.65	27	1.4	1	3768	1
F1SCM9	Uncharacterized protein	F1SCM9	78.42	5.55	77	4.7	3	1510	3	0.903	0.0174622	1.045	0.70168	0.98	0.24708
F1SCS0	Uncharacterized protein	NBAS	67.97	5.36	26	1.7	1	3859	1
F1SCS4	Uncharacterized protein	SMC6	153.01	7.71	21	1.3	1	4165	1
F1SCU6	Uncharacterized protein (Fragment)	PUM2	123.67	6.44	68	2.9	3	1708	1
F1SCV1	Uncharacterized protein	TUBGCP2	115.12	6.2	21	1.2	1	4183	1
F1SCW1	Uncharacterized protein (Fragment)	KLHL29	98.99	7.12	27	2.6	3	3718	2
F1SCX5	Uncharacterized protein	RPP30	35.19	8.99	30	3.4	1	3422	1
F1SCX7	Uncharacterized protein	KIF20B	260.02	5.48	33	0.8	2	3207	1
F1SCX8	Uncharacterized protein	PANK1	72.77	6.49	23	2.5	1	4053	1
F1SCY0	Uncharacterized protein (Fragment)	IFIT5	65.1	6.59	139	14.7	8	843	8	0.96	0.80452	0.977	0.30048	0.942	0.44596
F1SCY1	Uncharacterized protein (Fragment)	IFIT1	67.04	6.17	537	28.9	15	134	15	0.94	0.907	0.881	7.2758e-05	0.923	0.71042
F1SCZ6	Uncharacterized protein (Fragment)	MINPP1	63.41	8.62	28	3.2	1	3643	1
F1SD01	Uncharacterized protein	CSTF2T	68.39	6.79	90	8.1	5	1295	3	1.194	0.104242	1.044	0.57892	1.149	0.059144
F1SD35	Uncharacterized protein	LOC100626091	70.81	8.69	59	6.9	4	1929	4	1.276	0.103978	0.957	0.96548	1.076	0.078906
F1SD37	Uncharacterized protein	F1SD37	18.73	7.63	37	5.8	1	2963	1
F1SD42	Uncharacterized protein	CD97	92.33	8.14	45	1.2	1	2510	1	1.298	0.163922	1.115	0.36872	1.203	0.22688
F1SD43	Uncharacterized protein (Fragment)	GIPC1	20.79	4.95	35	7.7	1	3065	1
F1SD45	cAMP-dependent protein kinase catalytic subunit alpha	PRKACA	48.94	8.85	25	5.4	1	3895	1
F1SD54	Uncharacterized protein	UBR7	56.68	4.8	34	3.1	1	3141	1
F1SD69	Uncharacterized protein	F1SD69	48.6	6.55	27	1.8	1	3704	1
F1SD70	Uncharacterized protein	LGMN	33.62	5.1	29	2.6	1	3570	1
F1SD78	Methylthioribose-1-phosphate isomerase	MRI1	39.85	5.76	31	5.6	2	3374	2	0.92	0.79874	1.088	0.4469	1.004	0.5051
F1SD83	Uncharacterized protein	NACC1	63.02	5.45	27	2.4	1	3700	1
F1SD86	Uncharacterized protein	TRIP11	269.75	5.2	32	1.4	3	3323	3	0.569	0.52508	0.678	0.2605	0.603	0.4107
F1SD90	Uncharacterized protein	SMEK1	107.5	4.78	149	7	5	783	5	1.071	0.23506	0.952	0.5324	1.024	0.6953
F1SD94	Uncharacterized protein (Fragment)	LOC100739748	45.11	6.89	37	4.3	2	3007	2	1.044	0.65112	1.323	0.35764	1.179	0.199528
F1SD97	Uncharacterized protein	FARSA	64.29	7.85	140	8.4	4	840	4	1.062	0.57632	1.01	0.5108	1.035	0.46762
F1SD98	Uncharacterized protein	TRMT1	64.62	6.38	63	10.9	5	1838	5	1.029	0.44932	0.996	0.33564	1.011	0.7984
F1SDA0	Nuclear factor 1 (Fragment)	NFIX	62.7	9.13	24	2.2	1	3957	1
F1SDB8	Uncharacterized protein	CHD1L	118.87	6.16	47	2.7	3	2385	3	0.725	0.02347	1.094	0.38918	0.911	0.101714
F1SDC2	Uncharacterized protein	ACP6	54.12	7.65	66	8.6	4	1757	4	0.944	0.89172	0.943	0.43998	0.948	0.77754
F1SDC7	Uncharacterized protein	ALDH3A2	49.43	8.32	218	21	7	485	7	1.334	0.0049624	1.074	0.29744	1.189	0.00106918
F1SDD5	Uncharacterized protein	PDZK1	68.96	5.29	79	7.3	4	1456	4	1.093	0.53256	0.886	0.38034	1.05	0.89648
F1SDD7	Uncharacterized protein	POLR3C	66.2	8.33	53	5.9	3	2167	3	0.947	0.044504	0.929	0.144326	0.936	0.026794
F1SDD8	Uncharacterized protein	NUDT17	33.17	5.6	35	3.7	1	3063	1
F1SDE2	Uncharacterized protein	PEX11B	31.4	9.83	58	18.9	5	1970	5	1.134	0.066374	0.992	0.76246	1.097	0.198366
F1SDE9	Uncharacterized protein (Fragment)	TVP23B	26.27	8.26	35	3.9	1	3115	1
F1SDF8	Uncharacterized protein	BOLA1	15.6	9.82	46	9.5	1	2433	1
F1SDG0	Uncharacterized protein	SF3B4	47.62	8.54	109	3.3	1	1080	1	1.037	0.68554	1.027	0.57262	1.054	0.43998
F1SDG2	Uncharacterized protein	MTMR11	82.79	7.23	24	1	1	3975	1
F1SDG3	Uncharacterized protein	OTUD7B	104.91	6.39	52	3.6	4	2196	3	0.814	0.28314	0.968	0.20484	0.876	0.22924
F1SDG7	Uncharacterized protein	ANP32E	17.69	4.74	42	17.2	2	2652	2
F1SDI9	Uncharacterized protein (Fragment)	DPYSL4	81.98	8.87	51	2.3	1	2253	1	1.028	0.3305	1.056	0.34898	1.04	0.134936
F1SDJ3	Uncharacterized protein	TP53I3	40.08	7.18	51	2.1	1	2260	1
F1SDJ6	Uncharacterized protein (Fragment)	ITSN2	226.26	8.72	43	2	4	2579	4	0.954	0.19034	0.827	0.27388	0.909	0.130692
F1SDJ8	Uncharacterized protein	GLRX3	44.17	5.66	113	26	9	1038	9	1.061	0.57508	1.064	0.116312	1.063	0.0832
F1SDL0	Uncharacterized protein	PTRHD1	18.39	9.14	36	8.6	1	3039	1
F1SDM6	Uncharacterized protein (Fragment)	BCCIP	41.61	4.47	59	4.4	2	1933	2	0.951	0.58706	1.189	0.53674	1.077	0.67684
F1SDN2	Uncharacterized protein	HADHB	59.41	9.48	285	27.2	12	354	12	1.056	0.00190794	0.929	0.73	0.974	0.42272
F1SDN6	Uncharacterized protein (Fragment)	LOC100154421	93.36	7.52	52	4.5	4	2224	2	0.867	0.40124	0.897	0.15395	0.924	0.140186
F1SDP0	Uncharacterized protein	FAM175B	51.05	5.93	52	7	3	2201	3	0.885	0.035368	0.911	0.169882	0.876	0.031228
F1SDP3	Uncharacterized protein	OAT	54.58	6.44	153	14.6	5	759	5	0.987	0.92778	1.099	0.39358	1.015	0.33144
F1SDQ0	Uncharacterized protein	SLC35F6	42.25	6.79	30	5.1	2	3450	2	1.178	0.0125992	1.138	0.190126	1.156	0.050312
F1SDQ3	Uncharacterized protein	TMEM214	87.62	9.41	70	3.1	2	1645	2	1.148	0.88256	1.013	0.68114	1.022	0.63836
F1SDR3	Uncharacterized protein	STK4	26.4	4.52	37	4.7	1	3008	1
F1SDR7	Uncharacterized protein	YWHAB	33.02	4.76	578	55.3	13	115	5	1.113	0.045744	0.968	0.53732	1.052	0.53682
F1SDS2	Uncharacterized protein	TTPAL	43.01	6.21	39	2.6	1	2827	1
F1SDS3	Uncharacterized protein (Fragment)	SERINC3	40.98	6.57	26	2	1	3820	1
F1SDV2	Uncharacterized protein	LOC100522401	176.32	4.7	79	3.4	4	1454	4	0.827	0.0165716	0.9	0.72654	0.884	0.025368
F1SDV6	Phosphoinositide phospholipase C (Fragment)	PLCG1	167.09	5.7	42	2	3	2647	3	0.904	0.157646	0.97	0.84066	0.907	0.21674
F1SDV7	Uncharacterized protein (Fragment)	TOP1	122.56	9.36	208	18.9	14	523	14	1.32	5.0154e-06	1.155	2.0544e-05	1.243	6.0888e-08
F1SDW3	Uncharacterized protein	TIMM23	23.86	8.8	95	16.3	3	1229	3	1.118	0.298	0.821	0.2177	0.947	0.50488
F1SDW4	Uncharacterized protein	PARG	111.65	6.64	24	1.2	1	3971	1
F1SDX6	Uncharacterized protein	TGM2	85.08	5.19	81	9.2	6	1417	6	1.081	0.2487	0.997	0.7975	0.999	0.89382
F1SDX8	Ribonuclease	RNASEH2A	38.26	5.39	30	5.3	2	3427	2
F1SDX9	Peroxiredoxin 2	PRDX2	25.25	5.23	181	27.8	7	615	7	0.97	0.67584	1.102	0.0084216	1.044	0.109092
F1SDY0	Uncharacterized protein	HOOK2	90.58	5.27	31	5.3	5	3380	5	0.957	0.27514	1.007	0.8188	0.995	0.3716
F1SDY8	Uncharacterized protein	ZC3H14	95.99	6.6	70	2.7	2	1630	2	1.076	0.38378	0.939	0.51592	1.009	0.070446
F1SDZ6	Uncharacterized protein	FLRT2	80.15	8.12	27	1.4	1	3714	1
F1SDZ8	Uncharacterized protein	SEL1L	54.85	5.02	28	3.2	1	3607	1
F1SE01	Uncharacterized protein (Fragment)	GTF2A1	39.36	4.46	40	2.1	1	2762	1
F1SE03	Uncharacterized protein	MRPS21	12.35	9.81	21	8	1	4181	1
F1SE06	Uncharacterized protein	LOC100626607	44.66	5.49	177	23.4	7	631	7	0.905	0.074216	0.936	0.3455	0.92	0.062018
F1SE08	Uncharacterized protein	SPTLC2	55.09	7.11	68	8.5	4	1679	4	0.92	0.7011	1.225	0.045938	1.066	0.25678
F1SE16	Uncharacterized protein	LOC100511905	38.39	5.23	61	6.2	2	1883	2	0.949	0.11613	1.075	0.197164	1.012	0.33618
F1SE18	Uncharacterized protein	F1SE18	54.22	4.78	22	1.3	1	4117	1
F1SE19	Uncharacterized protein	AP3M2	53.46	7.7	29	2.4	1	3554	1
F1SE25	Uncharacterized protein (Fragment)	SLC20A2	46.17	5.81	26	3	1	3801	1
F1SE26	Uncharacterized protein	VDAC1P5	37.34	8.84	161	13.8	4	711	4	0.927	0.134314	1.103	0.050438	1.021	0.6644
F1SE31	Uncharacterized protein	GINS4	29.75	4.78	52	14.3	3	2223	3	0.886	0.15133	0.991	0.94532	0.938	0.2565
F1SE47	Uncharacterized protein	INTS10	93.17	7.23	33	1.5	1	3277	1
F1SE55	Uncharacterized protein	C9orf72	60.75	5.71	33	1.2	1	3275	1
F1SE73	Uncharacterized protein	DNAJA1	54.06	6.65	402	21.4	7	200	7	1.071	0.099466	1.07	0.25698	1.083	0.4639
F1SE82	Uncharacterized protein	OCIAD2	19.84	9.28	47	6.5	1	2405	1	0.959	0.96466	0.957	0.73172	0.957	0.88924
F1SE83	Uncharacterized protein	OCIAD1	25.68	8.74	41	10.4	2	2707	2	0.998	0.88634	1.07	0.98892	0.998	0.84712
F1SE85	Uncharacterized protein (Fragment)	BAG1	41.83	8.98	53	9.6	3	2166	3	1.074	0.65186	0.873	0.059146	0.904	0.105672
F1SE88	Uncharacterized protein	FRYL	176.17	5.31	28	0.6	1	3635	1
F1SE90	Uncharacterized protein	F1SE90	39.16	7.84	40	3.8	1	2791	1
F1SE91	Uncharacterized protein	NOL6	137	7.27	112	3.9	4	1054	4	0.942	0.96376	0.935	0.58636	0.911	0.65492
F1SEC0	Uncharacterized protein	DCTN3	24.7	5.39	29	8.6	2	3542	2	0.92	0.0079574	1.163	0.51734	1.034	0.73512
F1SED0	Uncharacterized protein (Fragment)	ACADSB	55.54	8	138	17.1	5	845	5	1.214	0.055388	1.001	0.89006	1.107	0.036392
F1SED4	Uncharacterized protein	PREB	50.35	9.1	97	5.5	2	1204	2	0.94	0.88182	0.798	0.153192	0.905	0.115418
F1SED8	Uncharacterized protein (Fragment)	SLC4A1AP	104.05	5.03	50	5.8	3	2281	3	0.941	0.62714	0.934	0.190298	0.936	0.9822
F1SEE2	Uncharacterized protein (Fragment)	GPN1	46.82	4.79	49	2.9	1	2314	1	0.919	0.23746	0.872	0.0099464	0.893	0.103682
F1SEE6	Uncharacterized protein	LOC100620521	53.28	8.41	50	3.6	2	2269	1	0.924	0.103112	1.02	0.8463	0.966	0.64546
F1SEE7	Uncharacterized protein (Fragment)	F1SEE7	236.06	7.08	23	0.3	1	4112	1
F1SEF7	Serine/threonine-protein phosphatase (Fragment)	PPP1CB	40.87	6.59	261	27.6	7	390	1
F1SEG4	Uncharacterized protein (Fragment)	F1SEG4	66.72	4.93	83	6.6	4	1395	4	0.981	0.76586	0.959	0.3315	0.969	0.28448
F1SEG5	Uncharacterized protein	F1SEG5	20.62	10.24	212	52.7	9	503	9	0.852	0.0174506	1.096	0.0047842	0.995	0.7878
F1SEH0	Uncharacterized protein	PAF1	68.65	4.58	92	6.4	3	1272	3	0.99	0.47444	0.96	0.22436	0.951	0.62178
F1SEH4	Uncharacterized protein	HTRA1	63.16	8.59	29	2.7	1	3583	1
F1SEH5	Uncharacterized protein	PLEKHA1	49.52	9.38	24	2.9	1	4017	1
F1SEH7	Uncharacterized protein	NSMCE4A	46.53	5.22	25	1.9	1	3881	1
F1SEH8	Arginyl-tRNA--protein transferase 1	ATE1	70.94	7.1	39	2.9	1	2865	1
F1SEI8	Uncharacterized protein (Fragment)	TSPAN13	21.85	9.89	22	3.9	1	4122	1
F1SEK2	Uncharacterized protein	TTI1	133.74	5.49	32	0.7	1	3282	1
F1SEK8	Uncharacterized protein	SRC	68.97	7.94	42	6	4	2629	1
F1SEN1	Annexin	ANXA8	43.06	5.2	1287	48.9	17	32	17	0.921	0.46036	0.843	1.32242e-09	0.883	0.0020638
F1SEN2	Glutamate dehydrogenase 1, mitochondrial	GLUD1	69.69	8.03	1122	41	22	43	21	1.116	1.4859e-07	1.072	0.0169138	1.063	0.0040626
F1SEP0	Uncharacterized protein	WAPAL	157.79	5.35	66	3.2	3	1768	3	1.004	0.62064	0.988	0.52114	0.992	0.4593
F1SEQ3	Uncharacterized protein	GHITM	41.58	9.9	37	6.1	2	2973	2	0.855	0.2075	0.748	0.30668	0.804	0.138172
F1SEQ6	Uncharacterized protein	TSPAN14	33.85	5.82	34	3.7	1	3186	1
F1SEQ7	Uncharacterized protein	FAM213A	30.98	9.08	226	30.1	7	459	7	1.008	0.63102	1.039	0.65268	1.011	0.6273
F1SER9	Uncharacterized protein	FAT1	559.7	4.87	63	1.4	6	1846	6	1.199	0.0052824	1.173	0.07779	1.162	0.021168
F1SES4	Uncharacterized protein	LOC100515105	38.61	9.03	53	11.6	3	2177	3	0.906	0.055052	1.162	0.52788	1.024	0.69814
F1SES5	Uncharacterized protein	ASAH1	51.13	8.66	71	9.1	4	1603	4	1.093	0.64962	1.033	0.56324	1.077	0.58178
F1SES6	Uncharacterized protein	PCM1	65.07	4.31	41	3.4	2	2710	2
F1SET3	Low affinity cationic amino acid transporter 2	SLC7A2	78.13	7.82	90	3.3	2	1290	2	1.491	0.04993	1.252	0.145262	1.312	0.0059474
F1SET4	Uncharacterized protein	CNOT7	32.06	4.71	25	4.1	1	3926	1
F1SEV7	Uncharacterized protein	GSDMD	57.01	5.29	25	2.7	1	3942	1
[truncated: 2,210 more rows]

## Sheet: peptide quantification
Peptide Query	Peptide Mass delta	Peptide Score	Peptide Sequence	Protein accession	Peptide m/z	Peptide charge	Peptide P value	Peptide start	Peptide end	Miss cleavage	Peptide is unique	21T/11C Ratio	22T/12C Ratio	2T/C Ratio
28336	0.0024	32.26	SVDETLR	F1SQ01	984	2	0.0045	984	984	0	no
165187	-0.0011	31.03	SMATVDEEEHAVLDR	F1SSH4	2814	3	0.0027	2814	2814	0	yes	1.303	0.916	1.103
100688	-0.0014	31.5	QTMQVDEHAR	D0G0B3	835	2	0.0027	835	835	0	yes	1.083	1.34	1.2
94151	0.0015	37.4	AITHHEESVR	I3LHE7	565	3	0.0015	565	565	0	yes	0.547	0.87	0.692
55430	0.0022	23.81	LDQELK	Q29197	896	3	0.085	896	896	0	yes
98322	0.0024	31.68	NCLPDSVQIR	I3L8I5	603	2	0.0061	603	603	0	yes	1.103	1.057	1.078
67525	0.0022	32.77	ESDCLVCR	A5A753	1660	2	0.00079	1660	1660	0	yes	0.959	0.835	0.893
7652	0.0015	24.52	NVIGAR	I3LLI8	307	2	0.029	307	307	0	no
74905	-0.0008	32.3	LETGGSEEPR	I3LGJ5	174	2	0.0026	174	174	0	yes	0.808	0.774	0.789
83268	-0.0008	25.4	ALAENSGVK	I3LCA2	45	2	0.05	45	45	0	yes	0.784	1.174	0.96
58546	-0.0008	23.16	LELMEK	I3LLA8	2063	3	0.078	2063	2063	0	yes
151745	0.0023	39.31	EDLVVAPAGITLK	F1SKI5	278	3	0.00095	278	278	0	yes	1.336	1.028	1.155
77451	0.0016	20.76	VELDNMPLR	I3LSU1	54	2	0.068	54	54	0	yes
159328	0.003	61.48	GDVTTEEAAGASPAK	F1SV88	1051	2	9.9e-06	1051	1051	0	yes	1.013	1.005	1.008
98235	-0.002	28.79	IIEVGDTPK	F2Z5S3	968	2	0.013	968	968	0	yes	1.26	1.232	1.243
70507	-0.0018	21.04	GYIDDLK	F1STW3	3878	2	0.068	3878	3878	0	no
96238	0.0007	25.77	VEGGTPLFTLR	K9IW73	419	2	0.041	419	419	0	yes	1.271	1.195	1.23
41336	0.0005	36.86	EQNELIR	F1S429	690	2	0.0028	690	690	0	yes	0.811	0.902	0.86
175579	0.0012	37.09	YAPSGFYIASGDVSGK	K9IVR7	358	2	0.0018	358	358	0	yes	1.445	0.515	0.992
55854	0.0023	24.1	TELISVSEV	G9BFU1	38	2	0.06	38	38	0	yes	0.532	0.522	0.526
188085	0.0027	28.94	GVGDDQLGEESEERDDHLLPM	F1SLX0	1043	3	0.0017	1043	1043	1	yes	0.945	1.049	1
79572	0.0022	29.09	EMIESMK	K9IW80	141	3	0.01	141	141	0	yes	0.99	0.897	0.939
171312	0.0028	26.44	GENLVSMTVEGPPPK	F1S891	576	3	0.032	576	576	0	yes	1.442	0.905	1.182
24114	0.0033	26.83	LEDISLP	F1SCI9	2173	2	0.016	2173	2173	0	yes	1.092	0.81	0.943
179411	0.0043	62.25	EESPPLVGQQSTVSDVPR	F1SS24	83	3	7.2e-06	83	83	0	yes	1.187	1.607	1.407
163086	0.0039	35.55	GTIAEFDSPTNLIAAR	F1RTA1	661	2	0.003	661	661	0	yes	0.952	1.013	0.978
95241	-0.0002	21.48	HAHGDQYK	F1SK00	105	2	0.055	105	105	0	yes	1.007	0.786	0.884
160524	-0.0006	48.23	GDVTITNDGATILK	F1SQN1	397	2	0.00022	397	397	0	yes	0.763	1.037	0.89
109753	0.0019	33.51	SLSNEENLK	F1SM93	3202	3	0.0065	3202	3202	0	yes	1	1.334	1.137
188216	0.0028	32.82	AASADSTTEGTPADGFTVLSTK	F1RHC5	405	4	0.0058	405	405	0	yes	1.417	0.775	1.066
50666	0.0021	30.33	LMDYHDR	I3LK72	2389	3	0.0019	2389	2389	0	yes	1.044	1.109	1.077
36506	0.0004	20.41	LDLLEDR	I3LNH3	237	2	0.11	237	237	0	yes
189780	0.0062	21.53	AAAPAPEEELDECEQALAAEPK	Q29387	183	4	0.052	183	183	0	yes	1.021	0.929	0.97
72946	0	20.85	VLDFDVK	F1RUH0	694	2	0.09	694	694	0	yes
164078	0.0013	38.76	QFVTPADVVSGNPK	F1SKF1	850	2	0.0019	850	850	0	no
167698	-0.0011	20.19	NDLNPMFLDQVAK	F1SP81	433	2	0.12	433	433	0	yes
164999	0.0025	39.57	FTPGTFTNQIQAAFR	Q4GWZ2	288	2	0.0014	288	288	0	yes	1.128	1.015	1.068
152349	0.0032	24.76	EGIPALDNFLDK	I3LII3	25	3	0.044	25	25	0	yes	1.002	1.197	1.089
144118	0.0024	59.74	ETSSTGEEALAAAVR	F1SE91	1054	3	7.6e-06	1054	1054	0	yes	0.872	0.943	0.911
122513	0.0043	37.04	DPLVIELGQK	F1SPN1	1469	3	0.0014	1469	1469	0	yes	1.118	1.47	1.275
124387	0.0041	37.71	MLDMGFEPQIR	F1RX16	123	3	0.0011	123	123	0	no
135569	0.0059	25.43	EDSAVFYELK	M3UYY1	679	3	0.034	679	679	0	yes	1.523	0.785	1.125
157092	-0.0025	27.73	KNPAAYENDK	F1RI18	2956	2	0.023	2956	2956	1	yes	1.095	1.057	1.074
103996	0.0017	24.44	LITEDVQGK	F2Z5C7	399	2	0.059	399	399	0	yes
58095	0.0034	20.21	LQEELK	F1SQ36	734	3	0.21	734	734	0	yes
102942	0.0071	22.54	EIMAEIYK	A1E295	2391	3	0.076	2391	2391	0	yes
134798	0.0024	21.01	TNHPPFSEDPQR	I3LAE0	804	3	0.041	804	804	0	yes	0.947	0.893	0.919
185825	0.0038	51.56	KLETAVNLAWTAGNSNTR	Q9MZ16	246	2	9e-05	246	246	1	yes	0.948	1.139	1.042
171853	0.0008	26.07	GFGFVDFNSEEDAK	I3LRH2	24	4	0.012	24	24	0	yes	0.913	0.644	0.78
94225	0.0094	24.28	TEEVAAMAK	I3LE55	1193	3	0.066	1193	1193	0	yes
151544	0.0029	27.12	EAYPGDVFYLHSR	F1RPS8	102	3	0.014	102	102	0	yes	1.151	1.227	1.193
69500	0	37.57	AATSPALFNR	I3LQT4	2943	3	0.0027	2943	2943	0	yes	1.022	0.85	0.923
135815	0.0024	45.32	DTLVADNLDQATR	F1SH51	229	3	0.00024	229	229	0	yes	1.028	1.111	1.077
21215	0.0015	26.43	EQLLNF	F1SBB5	2435	2	0.037	2435	2435	0	yes	2.295		0.914
174105	0.0004	67.18	GIEQAVQSHAVAEEEAR	I3LSM7	125	3	1.6e-06	125	125	0	yes	0.97	0.927	0.947
158236	0.001	46.29	EVDEQMLAIQSK	F1S6M7	49	2	0.00035	49	49	0	yes	0.824	0.922	0.873
66586	0.0005	24.21	HTDPVPDPR	P11607	165	3	0.027	165	165	0	yes	0.807	1.331	1.049
124088	0.0062	32.44	EYQDLLNVK	Q6EEI0	342	3	0.008	342	342	0	no
161787	0.0025	25.12	ELAETIASDDGTADPR	F1RHG1	440	3	0.014	440	440	0	yes	0.832	1.29	1.049
137542	0.0013	39.51	IEYDTFGELK	I3LPP1	323	2	0.0011	323	323	0	yes	1.097	0.841	0.957
189054	-0.0004	45.66	ILGGVISAISEAAAQYNPEPPPPR	P04574	299	3	0.00034	299	299	0	yes	1.044	0.968	1.003
16410	0.0014	27.4	LPIEPR	I3LHZ6	77	2	0.004	77	77	0	yes	1.189	0.86	1
161075	-0.0015	21.93	DMTSEQLDDILK	F1SAX3	19	2	0.061	19	19	0	yes
69393	0.0019	20.5	GLDHDDYGR	F1SJE2	186	3	0.018	186	186	0	yes	1.073	0.951	1.009
179500	0.0042	24.04	EAQTVPATLPELEATK	K9IVQ6	1	2	0.049	1	1	0	yes	0.818	0.799	0.806
185519	-0.0063	27.27	VPFSPGPAPPPHMGELDQER	M3VH41	683	3	0.014	683	683	0	yes	0.867	0.753	0.811
100441	0.0025	22.54	VFEMSQDK	M3TYJ4	302	3	0.048	302	302	0	yes	0.966	0.978	0.973
134438	-0.001	45.57	AGQAVDDFIEK	F1RIF8	156	2	0.00038	156	156	0	yes	0.945	1.011	0.974
147757	0.0015	61.7	SFLLDLLNATGK	F1RX16	123	2	9e-06	123	123	0	yes	1.017	0.858	0.931
78247	0.0016	20.15	GGIMLPEK	F1SMZ6	634	3	0.14	634	634	0	yes
50339	0.0006	22.76	QAFPNTNR	Q29387	183	3	0.05	183	183	0	yes	1.195	1.367	1.273
186205	0.0063	60.37	AIGSASEGAQSSLQEVYHK	F2Z5K2	160	3	1.1e-05	160	160	0	yes	1.166	0.904	1.033
150741	-0.0006	43.43	ELHDAMEGLGTK	F1SEN1	32	2	0.00049	32	32	0	yes	0.62	1.047	0.795
26831	-0.002	27.39	SNFILVN	A5GFY4	2329	2	0.022	2329	2329	0	yes	1.501	0.691	1.012
102000	0.0025	23.17	AMEAVAAQGK	F1S8Y5	334	3	0.065	334	334	0	yes
90806	0.0006	22.46	RTDALTSSPGR	F1SPF3	122	2	0.053	122	122	1	yes	1.162	1.134	1.142
147813	-0.0005	29.29	LAFYPNQDGDILR	F1RS34	1019	2	0.012	1019	1019	0	yes	0.981	0.811	0.889
156738	-0.0018	28.53	PEFLEDPSVLTK	F1SQS2	1651	2	0.018	1651	1651	0	yes	0.864	1.202	1
128426	0.0017	28.54	VGQAMASTEEK	F1S775	824	3	0.018	824	824	0	yes	0.868	1.321	1.067
167787	0.0111	40.4	TGQEVVFVAEPDSK	Q9GL01	224	3	0.0014	224	224	0	yes	1.142	1.054	1.096
57026	0.0032	52.15	LSLDELHR	F1SAX3	19	3	5.4e-05	19	19	0	yes	0.7	0.965	0.83
30706	0.0016	36.67	DIHVPPR	F1SIH5	215	3	0.0039	215	215	0	yes	0.71	1.561	1.083
148842	0.0042	28.79	ELHDAMEGLGTK	F1SEN1	32	4	0.013	32	32	0	yes	0.811	0.904	0.858
145560	0.0048	52.53	LNEQASEEILK	F1RR69	1504	3	7.6e-05	1504	1504	0	yes	0.968	0.857	0.908
132837	0.0023	45.43	LENEYTVSVK	F1SBF8	591	2	0.00039	591	591	0	yes	1.225	0.917	1.052
37635	0.0008	40.49	SFLEDIR	F1RIF8	156	2	0.00083	156	156	0	yes	1.313	0.877	1.084
160354	0.0015	46.13	LDELGVPLYAVVK	F1SEQ7	459	2	0.00025	459	459	0	yes	1.111	1.073	1.09
126288	0.0001	24.74	VEETTMQGLK	I3LLE3	472	2	0.044	472	472	0	yes	1.076	0.77	0.906
100449	0.0027	32.68	IILANDPDADR	F1S4K7	1321	2	0.0049	1321	1321	0	yes	1.041	1.009	1.023
149101	-0.0005	48.03	AVTEQGAELSNEER	F1SA98	121	2	0.00011	121	121	0	yes	1.194	0.919	1.036
54201	0.0013	34.16	VFPHAEIR	F1RR16	2844	3	0.0057	2844	2844	0	yes	0.847	1.095	0.962
48954	0.0026	26.74	HENAIK	Q9N0M7	726	3	0.014	726	726	0	yes	0.665	0.871	0.774
93075	0.0004	39.54	ILENVEVK	F1RTY6	1216	3	0.0014	1216	1216	0	yes	1.628	1.018	1.316
18931	0.0008	38.4	VDLENR	I3LC25	732	2	0.0014	732	732	0	no
152614	0.006	25.9	LYHDIAQQAFK	F1S4P6	216	2	0.043	216	216	0	yes	0.873	1.031	0.961
92967	0.0052	22.06	VFEEYEK	F1SEN1	32	3	0.053	32	32	0	yes	1.265	1	1.123
158497	0	41.63	CQQLAAYGILEK	A7Y521	2677	2	0.00089	2677	2677	0	yes	1.256	1.033	1.14
114414	0.0016	32.94	AAIISAEGDSK	F2Z543	154	2	0.0071	154	154	0	yes	1.01	1.273	1.115
174485	-0.0028	42.96	QWCNCAFLESSAK	F2Z5K3	642	2	0.0004	642	642	0	yes	1.327	1.003	1.145
103267	0.0048	22.57	DLTDYLMK	B2ZFN7	92	2	0.051	92	92	0	no
89479	-0.0027	46.28	RQHAAEEGVR	K9IVQ6	1	2	0.00021	1	1	1	yes	0.895	0.918	0.908
148963	0.0004	23.91	QLEDELVSLQK	F2Z5B6	1280	2	0.063	1280	1280	0	yes
112268	0.0023	40.67	EGMNIVEAMER	F2Q9A3	99	2	0.00036	99	99	0	yes	1.003	0.841	0.913
179509	0.0001	26.05	SYEDDEDMDLQPNK	F1S413	1168	2	0.0063	1168	1168	0	yes	0.915	0.616	0.754
109254	0.0051	26.36	AEELLAEEK	I3LR66	1106	3	0.032	1106	1106	0	no
181687	0.0082	22.82	KVESLQEEIAFLK	P02543	2	3	0.048	2	2	1	yes	1.128	1.094	1.109
185176	0.001	54.98	FNQTQSGNIQSTVMLDK	G9BFU1	38	3	3.8e-05	38	38	0	no
55720	0.0049	21.26	LLLFLK	F1SI55	754	2	0.0075	754	754	0	yes	0.981	1.065	1.022
182258	0.0005	30.95	EAGGGGGSGVYWVDSQQK	F1ST67	3377	3	0.0061	3377	3377	0	yes	1.04	0.98	1.008
94542	0.0003	37.5	GQLQSHGVQAR	I3LPR2	1585	2	0.0023	1585	1585	0	no
92511	0.0029	39.92	LLQAPELETR	I3L5V6	2481	2	0.0011	2481	2481	0	yes	0.933	1.137	1.023
156391	0.0001	45.06	GETVNDCHAEIISR	F1RGM8	269	3	0.00019	269	269	0	yes	0.847	1.096	0.987
39229	0.0009	40.1	DLVGDQSR	F1SC82	69	2	0.00087	69	69	0	yes	1.357	1.426	1.387
123609	0.0006	42.79	KITIADCGQI	F2Q9A3	99	2	0.00064	99	99	1	yes	1.047	1.165	1.11
136540	-0.0013	25.34	SEMTPEELQK	I3LGQ4	2039	2	0.021	2039	2039	0	yes	1.198	0.882	1.052
166337	-0.0013	30.34	ALQPLEEGEDEEK	I3LQ79	196	2	0.0073	196	196	0	yes	1.095	1.029	1.059
123047	-0.0037	33.47	AVDEAADALLK	I3LSM7	125	2	0.0064	125	125	0	yes	1.165	1.197	1.183
164615	-0.0001	28.06	NQGGYGGSSSSSSYGSGR	Q06A94	131	2	0.0016	131	131	0	yes	1.727	0.18	1.122
128687	0.0041	31.86	TFDSIVMDPK	F1SAD9	57	2	0.0079	57	57	0	yes	0.897	0.887	0.891
89062	0.0009	31.97	MQLSGEGAK	F1RFX9	2009	2	0.01	2009	2009	0	yes	0.769	0.966	0.856
149918	0.0044	23.93	NLQEAEEWYK	F1SHC0	191	2	0.045	191	191	0	no
141278	0.0019	33.77	YSTDVSVDEVK	F1SEN2	43	2	0.0048	43	43	0	yes	1.351	0.717	1.015
90304	0.002	29.22	GFGFILFK	A9ED96	273	2	0.013	273	273	0	yes	0.92	0.842	0.876
110289	0.0007	52.1	IAFGGETDEATR	F1SDC7	485	3	3.5e-05	485	485	0	yes	1.591	0.971	1.208
153552	0.0007	32.98	NNASTDYDLSDK	F1SNY2	417	2	0.0027	417	417	0	yes	0.972	1.258	1.125
32837	0.0027	28.95	IDPITHR	I3LC73	66	3	0.019	66	66	0	yes	0.982	1.28	1.13
154151	-0.0002	41.3	SEQEDEVLLVSSSR	F1SQ13	1235	2	0.00057	1235	1235	0	yes	0.875	0.553	0.716
153527	0.0025	26.17	QLLDQVEQIQK	F1SSH7	812	2	0.029	812	812	0	yes	0.902	0.948	0.921
136252	0.0027	39.48	ENLEQAFEVAER	F1SV22	84	3	0.00082	84	84	0	yes	1.133	0.98	1.05
168440	-0.0011	53.09	EYAEDDNIYQQK	C5H0C6	834	2	2.4e-05	834	834	0	yes	1.378	1.035	1.198
145657	-0.0013	20.89	ELEDLEVDGQK	F1S0R7	870	3	0.086	870	870	0	yes
187714	0.0058	37.23	AQEALLQLSQALSLMETVK	C3W8F2	768	2	0.0017	768	768	0	yes	1.206	0.853	1.008
189595	0.0155	58.09	SINPDEAVAYGAAVQAAILMGDK	A5A8V6	60	3	4.3e-05	60	60	0	no
93859	0.001	35.68	SAVEDEGLK	A5A8V6	60	2	0.0033	60	60	0	yes	0.921	1.681	1.35
168962	0.0055	48.66	TAMNVNDLFLAIAK	I3LFZ8	940	2	0.00017	940	940	0	yes	0.967	0.975	0.972
189885	0.0009	24.53	KPLVIIAEDVDGEALSTLVLNR	F1SMZ7	6	3	0.026	6	6	1	no
148070	-0.0009	39.98	GAAAHPDSEEQQQR	F1SFZ8	46	3	0.00034	46	46	0	yes	0.734	0.813	0.769
88219	-0.001	48.72	NLQTVNVDEN	P62901	909	2	6.7e-05	909	909	0	yes	1.199	0.918	1.053
169127	-0.0045	44.55	NSNLVGAAHEELQQSR	Q3ZD69	21	3	0.00026	21	21	0	yes	0.928	1.219	1.086
150621	0.001	21.08	EHVMNEVDTNK	F1S9A4	3769	3	0.07	3769	3769	0	yes
142416	-0.0007	48	GTWLASGSDDLK	F1RJW8	1608	2	0.0002	1608	1608	0	yes	1.001	0.903	0.949
126543	0.0035	37.84	SLDDEVNAFK	F1RUA1	652	3	0.002	652	652	0	yes	1.044	1.002	1.021
82587	0.0043	21.89	ELDYFAK	X4ZFQ2	640	2	0.078	640	640	0	yes
125028	0.0029	21.63	GFPPPVLSEDGSR	F1SC82	69	2	0.049	69	69	0	yes	1.115	1.194	1.15
83499	0.0003	37.29	SIVTLDGGK	E0AD19	538	2	0.0024	538	538	0	yes	0.825	0.85	0.836
168524	0.0017	34.48	LSGQSAISTQPEAVK	F1SV22	84	3	0.0062	84	84	0	yes	1.264	0.834	1.036
52786	0.0032	36.92	ELTIGAK	Q2EN75	620	3	0.0035	620	620	0	yes	0.983	0.935	0.957
135985	0.0007	22.69	AALQEEEQASK	I3LI06	1587	3	0.07	1587	1587	0	yes
50966	-0.0013	25.12	QQEEMMR	I3LSU1	54	2	0.0031	54	54	0	yes	0.975	0.967	0.97
120271	0.0003	35.3	NAEMAHQLQER	F1S9B6	1217	2	0.0016	1217	1217	0	yes	0.771	0.996	0.885
131134	0.0026	66.03	ILLAELEQLK	P02543	2	2	1.2e-06	2	2	0	yes	1.009	1.11	1.048
125761	0.0056	34.54	LEAIEDDTVK	I3L945	1005	3	0.0047	1005	1005	0	yes	0.99	0.872	0.927
189778	-0.002	69.13	AAAPAPEEELDECEQALAAEPK	Q29387	183	2	8.3e-07	183	183	0	yes	0.988	1.111	1.052
58438	-0.0002	23.98	MGGEEAEIR	I3LHZ6	77	2	0.02	77	77	0	yes	0.985	1.034	1.01
88399	-0.0012	35.05	ATCSAAAPLER	I3LFK1	2226	2	0.0023	2226	2226	0	yes	0.821	0.991	0.895
89205	0.0031	27.48	EDASAFPGK	F1S4V3	2424	2	0.025	2424	2424	0	yes	0.997	0.9	0.947
39400	0.0025	20.52	SVLTLK	D0EWI9	2316	2	0.067	2316	2316	0	yes
70503	0.0016	38.34	HAAENPGK	F1S8L9	150	3	0.0015	150	150	0	yes	1.393	1.242	1.316
156648	0.0027	30.04	AHVQEVAQHNLK	F1SSN5	477	4	0.014	477	477	0	yes	0.769	0.848	0.806
190449	-0.0064	68.14	LCYVALDFEQEMATAASSSSLEK	I3LVD5	3	3	1.1e-06	3	3	0	yes	1.218	0.973	1.077
136325	0.0033	35.86	TDLLLEPYNK	K9IVP5	11	3	0.0037	11	11	0	yes	0.908	0.919	0.911
186095	0.0035	53.28	NMGGPYGGGNYGPGGSGGSGGYGGR	M3UZ37	41	2	4.7e-06	41	41	0	yes	1.608	0.22	0.963
159922	-0.0007	22.32	RFDDAVVQSDMK	F1S9Q3	8	3	0.062	8	8	1	yes	0.985	1.148	1.064
123069	0.0015	48.88	GIATNDVGIQK	F1RW89	887	2	0.00018	887	887	0	yes	1.072	1.015	1.041
152588	0.0029	36.23	ASTEQIEEEVAK	F1RGD9	535	2	0.0032	535	535	0	yes	0.953	0.909	0.929
76712	-0.0019	54.84	AAAAAAEHSQR	F1RXA7	188	3	2.9e-05	188	188	0	yes	1.019	1.246	1.125
66129	-0.0002	22.21	RADDNATIR	F1S3I3	335	3	0.073	335	335	1	yes
98462	-0.0015	24.13	TTHTAISSNDR	F1RNU1	549	2	0.018	549	549	0	yes	0.648	0.738	0.688
44249	-0.0005	21.01	REEEVVR	I3LPF4	1677	3	0.078	1677	1677	1	yes
76293	0.0026	26.45	DSLEMEK	C4NF76	1574	3	0.021	1574	1574	0	yes	1.468	0.962	1.202
146377	0.0029	26.64	MFHEQTQTDK	K9IVE8	107	3	0.018	107	107	0	yes	0.845	1.086	0.948
115555	0.0026	30.93	NIIHEEVSK	T2HWL0	58	3	0.0088	58	58	0	yes	0.925	1.022	0.987
103386	0.0013	35.69	VEIIANDQGNR	A5A8V6	60	3	0.003	60	60	0	no
109481	0.0033	33.53	GLEATDDSPK	F1S431	222	3	0.0054	222	222	0	yes	0.758	1.341	1.044
44222	0.0012	25.96	FEQHTVR	F1RF76	3817	3	0.019	3817	3817	0	yes	1.158	1.074	1.113
155469	0.0046	41.32	EQAFFENHEHFR	K7GKN2	39	2	0.00017	39	39	0	yes	0.613	0.832	0.739
172639	0.0034	20.84	EVDQDGKPHYEVR	F1RU52	1172	4	0.093	1172	1172	1	yes	0.951	1.075	1.016
139607	0.0037	36.65	IQGSAGEIAISQER	Q29215	1809	2	0.0024	1809	1809	0	no
68001	-0.0011	25.07	DLENGSHIR	I3L7E5	226	3	0.027	226	226	0	yes	1.177	1.086	1.129
132279	0.0003	35.13	EITALAPSTMK	B2ZFN7	92	3	0.006	92	92	0	no
147700	0.0023	25.75	QLMTLTNELSQAR	F1SB42	48	3	0.029	48	48	0	yes		0.81	1.901
73621	0.0016	21.49	GTFTLDGK	Q9GKX6	2701	2	0.076	2701	2701	0	yes
80632	0.0018	48.44	DAAAVLVSK	F1RZZ1	445	2	0.00025	445	445	0	yes	1.097	1.168	1.132
175262	0.0054	52.08	ETSGNLEQLLLAVVK	F2Z5C1	145	3	6e-05	145	145	0	yes	0.909	0.727	0.809
139338	0.002	39.17	VGQAVDVVGQAGK	I3LEW5	136	3	0.0012	136	136	0	yes	0.783	1.051	0.903
158785	0.0011	23.42	ELEEIVQPIISK	F1RS36	33	3	0.048	33	33	0	yes	2.396	0.8	1.288
74630	0.0024	36.25	ELLEIVK	D0G777	838	2	0.0014	838	838	0	yes	0.81	0.775	0.791
8941	0.0013	20.95	EVAGLR	F1RSM7	1487	2	0.22	1487	1487	0	no
132382	0	34.7	ELQSMADQEK	F1S8R2	1488	2	0.003	1488	1488	0	yes	1.03	0.917	0.972
139308	0.0018	23.98	VRPCIDLIDSLR	T2HWL0	58	3	0.053	58	58	1	no
57062	0	21.81	VLQHEK	I3LM15	1646	2	0.073	1646	1646	0	yes
147702	-0.0012	31.98	IILWDHDLNPER	F1S4U9	3312	3	0.0077	3312	3312	0	yes	0.635		0.326
147137	0.0051	43.79	EPVETAVVNNSK	I3L704	504	3	0.00065	504	504	0	yes	0.915	1.215	1.052
136004	-0.001	40.12	FIENPNDLNK	Q29057	993	2	0.0014	993	993	0	yes	0.944	1.045	0.995
100357	0.0009	41.02	TEFEVDSDDR	B0LY42	733	2	7.9e-05	733	733	0	yes	1.028	1.228	1.117
98682	0.0016	43.45	WMVDAIDPTR	F2Z5H2	1433	2	0.00027	1433	1433	0	yes	0.938	0.915	0.925
174923	0.0054	37.12	LDEDEDEDDADLSK	Q19QU3	2706	2	0.00028	2706	2706	0	yes	0.963	0.95	0.953
114676	0.0013	48.83	EATDEELEK	F1RUC1	819	2	0.00011	819	819	0	yes	1.044	1.068	1.054
129491	0.0045	21.15	ADAECYTAMK	F1RX83	851	3	0.031	851	851	0	yes	0.893	1.261	1.052
121871	-0.0017	32.59	SGEPQTFTLK	F1RVE7	363	2	0.0066	363	363	0	yes	1.347	0.906	1.112
134482	0.0009	37.32	SCSGLIEENEER	F1SGX9	1661	2	0.00044	1661	1661	0	yes	1.185	0.895	1.039
103722	0.0008	44.69	VDGIAWSPETR	F1SRJ4	1963	2	0.00029	1963	1963	0	yes	0.884	1.033	0.959
183912	0.001	32.13	MWDPHNDPNAQGDAFK	I3LNE5	463	3	0.002	463	463	0	yes	1.061	1.001	1.028
152404	0.0008	22.72	TSPDLVPMGDWTSR	K9J6K8	657	3	0.031	657	657	0	yes	1.051	0.689	0.86
84586	-0.0006	24.87	IIEGGAAHK	F1SQX7	2186	2	0.033	2186	2186	0	yes	1.08	1.207	1.143
166704	0.0023	38.72	TMEVLQLQEQGSK	F1SUS9	2242	3	0.0021	2242	2242	0	yes	1.124	0.957	1.039
122015	0.0023	53.32	GAAGALMVYDITR	F2Z5N8	367	3	6.4e-05	367	367	0	yes	1.66	0.94	1.248
177784	0.0058	32.28	ALTVPELTQQVFDAK	Q767L7	14	3	0.0072	14	14	0	yes	0.917	1.041	0.983
184868	0.0024	62.83	DNLTLWTSDQQDEEAGEGN	F2Z4Y1	73	2	5.2e-07	73	73	0	yes	0.891		0.868
181105	0.0018	46.41	ETADTDTADQVMASFK	I3LS04	72	2	0.00011	72	72	0	yes	1.125	0.84	0.97
170092	0.0052	21.22	TFAPEEISAMVLTK	F1RS36	33	3	0.11	33	33	0	yes	1.496	1.351	1.415
157805	0.0025	36.22	YADEVNSDAGAFK	F1RW08	530	3	0.0021	530	530	0	yes	1.171	0.993	1.082
85483	0.0012	47.68	FPGQLNADLR	I3LBV1	62	3	0.00017	62	62	0	no
144103	-0.0009	37.28	NDDDIMDPISK	F1SD90	783	2	0.0012	783	783	0	yes	1.076	0.972	1.024
145526	0.0014	28.72	AEAEQEVEQLK	Q7YS99	1986	3	0.017	1986	1986	0	yes	1.135		2.167
70350	-0.002	23.57	AEHIPAGK	F1RWW4	769	3	0.055	769	769	0	yes	0.95	1.057	1.006
58761	0.0017	23.23	LTDCVVMR	F1RX74	68	2	0.028	68	68	0	no
116154	0.0018	47.67	NAENAIEALK	P11607	165	2	0.00025	165	165	0	yes	0.953	1.218	1.093
79342	0.0027	27.88	YALLEEK	F1S8M9	2583	2	0.02	2583	2583	0	yes	1.196	0.72	0.909
122888	0.0026	49	QELGICPAVK	I3LLT2	317	3	0.00017	317	317	0	yes	0.881	1.048	0.96
95812	0	20.51	LRDLEDSLAR	Q3ZD69	21	2	0.13	21	21	1	yes
97726	0.0063	52.04	DAGVIAGLNVLR	A5A8V6	60	3	6.1e-05	60	60	0	no
36401	0.0013	29.44	AVATPGK	I3LRH2	24	3	0.0093	24	24	0	yes	1.055	1.015	1.032
102657	-0.0021	21.91	QEEEMMAK	K9IVP5	11	3	0.034	11	11	0	yes	1.173	0.975	1.063
136438	0.0081	33.5	NLDFQDVLDK	F2Z5V0	301	3	0.0062	301	301	0	yes	0.849	1.086	0.966
13589	0.0015	20.13	ELGLIR	G1FJ20	124	2	0.063	124	124	0	no
31581	0.0014	44.64	VMEGLHR	K9J4P3	594	3	0.00023	594	594	0	yes	1.23	1.281	1.259
185208	0.0029	46.48	DTIQHQQGEAVWVSEGK	F1SJE2	186	3	0.00031	186	186	0	yes	1.08	0.662	0.83
5671	0.0015	29.18	QAGVID	F1SBS1	244	2	0.0061	244	244	0	yes	0.872	1.102	0.978
58362	0.0005	23.09	QATENAK	Q29387	183	2	0.088	183	183	0	yes
83443	0.0001	35.55	YHQIGSGK	F1RVD1	689	2	0.0046	689	689	0	yes	0.856	1.104	0.958
94951	0.0038	24.82	IFTQLEEFR	F1SRZ7	3631	2	0.044	3631	3631	0	yes	1.068	1	1.031
119244	0.0033	25.66	DLTIGQMQGK	I3LJT9	2483	3	0.037	2483	2483	0	yes	0.707	1.011	0.843
139503	0.004	42.12	IIYIVHDEVK	F1SSL6	597	2	0.00083	597	597	0	yes	0.85	1.171	1.023
71005	0.0015	27.55	LTSEPQPQR	F2Z5N8	367	3	0.019	367	367	0	yes	0.971	1.218	1.089
114128	0.0002	55.99	DECNVVEVVAR	F1S8T7	876	2	1.9e-05	876	876	0	yes	0.827	1.233	1.014
90469	0.0008	22.57	LANDAAQVK	F1SBY9	389	3	0.074	389	389	0	yes
131485	0.0048	20.09	IMNVIGEPIDER	F1SLA0	51	2	0.088	51	51	0	yes	1.423	0.902	1.147
153513	0.0042	25.93	ISLPLPNFSSLNLR	P02543	2	3	0.032	2	2	0	yes	1.094	1.144	1.114
119114	0.0003	23.35	LDPHLVLDQLR	F1SSA6	207	2	0.07	207	207	0	no
100552	-0.0014	37.64	NMTHQVQAER	F1RVK2	2373	2	0.00089	2373	2373	0	yes	1.289	1.05	1.157
160808	0.0038	30.03	ADVIQATGDAICIFR	I3LLA8	2063	3	0.0097	2063	2063	0	yes	1.013	0.878	0.944
166531	0.0034	29.74	LASAELQGSELQDK	I3L9I6	745	3	0.013	745	745	0	yes	2.175	0.947	1.461
170546	0.0049	38.86	AIAEGPGSELLVGTTK	F1RPX2	1190	2	0.0019	1190	1190	0	yes	0.823	1.071	0.94
75799	-0.0017	25.96	LQHHADK	I3LMX1	3799	2	0.034	3799	3799	0	yes	0.754	1.044	0.894
186156	-0.0014	27.18	DATNVGDEGGFAPNILENK	I3LK59	20	3	0.019	20	20	0	yes	1.334	0.82	1.069
38603	0.0009	48.71	IDEFESM	F1RTN3	78	2	1.3e-05	78	78	0	yes	0.98	1.111	1.032
71624	0.0003	30.5	LLVETAQER	Q0MS44	3395	2	0.0078	3395	3395	0	yes	1.029	1.027	1.025
23983	0.0005	21.08	EAILPSR	F1SLE2	4173	2	0.05	4173	4173	0	yes	1.281	1.177	1.228
157816	-0.0007	55.78	ESEDFIVEQYK	M3TYJ4	302	2	2.6e-05	302	302	0	yes	1.282	0.782	1.024
96628	0.0016	44.38	ANAFVAELK	I3LP41	96	2	0.0005	96	96	0	yes	1.003	1.169	1.088
115987	0.0003	24.98	GLTHTNDSVK	F1SME6	1932	2	0.042	1932	1932	0	yes	0.822	1.068	0.932
67636	0.0015	24.66	DPEAHIK	F1RFV9	1139	3	0.042	1139	1139	0	yes	0.894	1.091	0.978
156505	0.0028	46.12	VALVYGQMNEPPGAR	F1SLA0	51	2	0.00027	51	51	0	yes	1.118	1.183	1.149
91223	0.0011	22.5	ESEDQVVK	F1SAN6	2053	2	0.061	2053	2053	0	yes
160289	0.0001	43.84	HSGPNSADTANDGFVR	F1RG16	176	3	7.2e-05	176	176	0	yes	0.788	1.001	0.874
142781	0.0013	23.61	VVDFDETWNK	F1RUR6	4035	2	0.04	4035	4035	0	yes	1.046	1.266	1.15
63398	0.0011	26.73	RLEEEADR	F1RUC1	819	3	0.013	819	819	1	yes	0.758	1.445	1.046
132649	0.0012	30.67	ATAVMPDGQFK	F1S3U9	142	2	0.01	142	142	0	yes	0.916	0.865	0.888
133017	0.0046	23.99	ELVPIAAQVDK	F1RJH2	547	3	0.036	547	547	0	yes	0.884	1.568	1.142
182467	-0.0006	75.7	EAAGEGAVLYEDPPDQK	B6VAP9	333	2	2e-07	333	333	0	yes	0.821	1.055	0.93
39808	0.0033	27.16	FGVDLDAR	I3LH11	520	2	0.019	520	520	0	yes	0.764	0.982	0.859
148519	0.0013	45.08	EPLNNEEELGVAGR	F1S8B0	1607	2	0.00024	1607	1607	0	yes	1.267	1.076	1.162
90313	0.0027	21.8	ELAVQIQK	A6M931	328	3	0.076	328	328	0	yes
133330	0.002	61.29	VQLSGPQEAEK	F1SB16	998	2	1e-05	998	998	0	yes	1.14	0.918	1.024
97917	0.0033	34.58	LEILQLLK	I3LB04	866	2	0.00064	866	866	0	yes	0.822	1.375	1.098
147030	-0.0022	28.71	TIIQNPTDQQK	F1SPH1	478	2	0.014	478	478	0	yes	0.729	0.768	0.747
164474	0.0022	20.99	MTAAQPSETTVGNMVR	F1S2R7	4176	2	0.049	4176	4176	0	yes	1.194	0.744	0.967
136257	0.0005	23.25	SQGGEPTYNVAVGR	I3L660	4070	2	0.035	4070	4070	0	yes	0.891	0.787	0.839
190778	0.0156	60.53	NLSDLIDLVPSLCEDLLSSVDQPLK	A0PFK4	802	3	9.8e-06	802	802	0	yes	1.219	0.774	0.985
141710	0.0034	64.15	EEVAVDAQQQK	K9IVQ6	1	2	4.5e-06	1	1	0	yes	0.938	0.936	0.934
125249	0.0018	24.43	EASVDPDLRK	F1SLF0	820	3	0.04	820	820	1	yes	0.971	0.861	0.91
128372	-0.0006	44.67	TMQNTNDVETAR	F1RX81	777	2	0.00013	777	777	0	yes	1.033	1.214	1.124
145191	0.0011	22.84	FDDAVVQSDMK	F1S9Q3	8	3	0.035	8	8	0	yes	0.798	1.172	0.966
65362	-0.0005	24.11	ELALQPK	F1SII4	449	3	0.043	449	449	0	yes	0.729	0.832	0.785
123134	0.0005	23.15	DNDIAFHFNPR	F1RJ33	442	3	0.02	442	442	0	yes	0.72	0.956	0.825
66044	0.0026	23.34	LLLEGEK	F1SRR5	1601	2	0.058	1601	1601	0	yes	1.001	0.926	0.959
169769	0.0038	21.53	EKEAPDGTESQSVR	F1S306	1382	3	0.079	1382	1382	1	yes	0.843	0.808	0.824
129379	0.0007	38.47	VMCIEHEIK	G9BFU1	38	2	0.0023	38	38	0	no
177084	-0.0124	32.2	LFVGNLPPDITEEEMR	I3LSU1	54	2	0.0039	54	54	0	yes	1.399	1.087	1.232
36211	0.002	29.5	SHSLAK	F1SDN2	354	3	0.011	354	354	0	yes	1.024	0.758	0.895
151290	0.0051	24.37	LSLEQALPPEPK	F1S6E6	1840	3	0.041	1840	1840	0	yes	1.008	0.906	0.953
137926	0.0017	25.04	GNTQATNHSFDVR	F1S2Z9	3697	3	0.015	3697	3697	0	yes	0.84	0.793	0.814
43873	0.0019	20.46	HFDLNLR	F1RZT3	1328	3	0.085	1328	1328	0	yes
122985	-0.0002	47.75	ASLEAAIADAEQR	F1SGG2	101	2	0.00015	101	101	0	yes	0.871	0.973	0.923
151453	0.0004	28.44	HGDPGDAAQQEAK	F1RNX2	3670	3	0.011	3670	3670	0	yes	0.87	1.247	1.022
167940	0.0096	65.05	DINLASFIEQVAVSMT	F1SUB1	855	3	3.3e-06	855	855	0	yes	0.989	0.843	0.902
45211	-0.0008	26.83	EQMTEQR	F1RZR0	1940	2	0.0057	1940	1940	0	yes	1.237	1.206	1.219
179859	0.005	48.74	NVQFVFDAVTDVIIK	F1SB90	374	3	0.00017	374	374	0	no
115706	0.0008	27.76	NIIHGSDSVK	Q2EN76	205	3	0.018	205	205	0	yes	0.961	1.056	1.006
129247	0.0054	34.44	IMLPWDPTGK	Q0Z8U2	129	2	0.0044	129	129	0	yes	0.95	1.067	1.008
161258	0.0023	28.76	YISPDQLADLYK	I3LK59	20	2	0.018	20	20	0	yes	1.037	0.997	1.015
130201	-0.0061	23.54	CNTNTAIELK	F1S084	1950	3	0.059	1950	1950	0	yes
116653	0.002	37.44	GAPNNCSDIK	F1SNS1	905	2	0.0015	905	905	0	yes	1.032	1.234	1.123
31267	0.0014	34.34	IHDLALR	F1RGX3	1495	3	0.0057	1495	1495	0	yes	0.772	1.362	1.061
78674	0.0023	31.15	GLFIIDGK	F1SDX9	615	3	0.0069	615	615	0	yes	0.899	1.324	1.106
149158	0.0049	35.19	LANIDEEMLQK	F1RR89	382	3	0.004	382	382	0	yes	0.794	1.232	1.018
156004	0.0052	49.4	MVGVPAAFDMMLTGR	B2ZF49	106	3	0.0001	106	106	0	no
20976	0.0008	32.35	DVVAMAR	F1RKB2	1577	2	0.0086	1577	1577	0	yes	0.753	0.823	0.788
127476	0.0039	26.94	QVPVDVVEMK	M3TYC1	262	3	0.026	262	262	0	yes	0.916	1.455	1.154
89921	0.0019	23.39	GAGTDDHTLIR	F2Z5C1	145	3	0.033	145	145	0	yes	0.742	0.995	0.868
7087	0.0016	28.55	NVLQF	I3LBL7	1425	2	0.05	1425	1425	0	yes	1.936	0.637	1.226
127241	0.0043	31.54	AVNTQALSGAGILR	I3LS12	506	3	0.0074	506	506	0	yes	0.812	0.64	0.713
163253	0.0016	25.64	SYSPYDMLESIK	F1S073	18	2	0.02	18	18	0	yes	1.01	1.084	1.041
115832	0.0024	29.12	TQITGNPVVTNR	F1SBP9	531	2	0.016	531	531	0	yes	0.696	1.017	0.857
141035	0.0034	22.31	AFSDPFVEAEK	F1RI15	53	3	0.063	53	53	0	yes
77770	-0.0002	32.61	LALEGVEK	F1SAJ9	3267	2	0.0084	3267	3267	0	yes	0.89	1.076	0.98
153343	0.0034	36.47	LDAQGNPASTLPMVR	I3LKZ2	2723	3	0.0023	2723	2723	0	yes	1.1	1.115	1.104
171667	0.0008	31.66	AIGVLTSGGDAQGMNAAVR	I3LFQ5	763	3	0.0073	763	763	0	no
190342	0.0061	37.58	TDDEVVQREEEAIQLDGLNASQIR	Q29092	67	4	0.0017	67	67	1	yes	0.942	1.078	1.013
130949	0.0021	39.27	AVSQEQQPGPK	K7GL02	388	2	0.0014	388	388	0	yes	1.012	0.775	0.907
92753	0.0023	31.97	HVAFTPESQR	F1RY63	692	3	0.0045	692	692	0	yes	0.726	0.733	0.728
125242	0.0047	25.69	IASLEVENQSLR	F1SEV8	303	3	0.035	303	303	0	yes	1.468	0.813	1.106
142456	0.0071	28.39	LFPGFEIEAVK	D0G0C6	198	3	0.018	198	198	0	yes	1.273	1.032	1.136
170543	0.0027	38.28	LVSIGAEEIVDGNVK	F1RHL9	221	3	0.0022	221	221	0	yes	0.87	0.541	0.676
160263	0.0036	44.35	EEILELMHSVSK	F1RSZ5	1703	3	0.00058	1703	1703	0	yes	0.781	1.147	0.983
136086	0.0063	27.09	LMCELGNDVINR	I3LBU5	1508	3	0.012	1508	1508	0	yes	1.238	1.158	1.194
104289	-0.0014	30.36	NQSLSEEDRR	Q4JHS0	908	2	0.0036	908	908	1	yes	1.173	0.936	1.052
157567	0.0012	20.05	TVGIDDITGEPLVQR	F1SK45	1116	2	0.15	1116	1116	0	yes
106762	0.0041	27.78	SEAIASVDDAIR	F1RYY5	604	2	0.017	604	604	0	yes	1.094	0.71	0.891
152026	0.0025	37.81	ELLTLDEKDPR	Q29197	896	2	0.0021	896	896	1	no
180649	-0.0013	33.53	TPALVFEHVNNTDFK	F2Z5I5	1600	2	0.0065	1600	1600	0	yes	0.881	0.999	0.942
130784	0.0031	22.79	FGEVVDCTIK	A9ED96	273	3	0.07	273	273	0	yes
82009	-0.0013	54.57	VMTFDDDIR	F1S7D6	688	2	1.4e-05	688	688	0	yes	1.01	0.798	0.896
73032	0.003	20.07	VAMTAEACGR	F1RVZ4	2283	2	0.033	2283	2283	0	yes	1.036	0.96	0.995
103284	0.0101	29.48	QAESWLHK	I3LF68	3502	3	0.013	3502	3502	0	yes	1.128	1.216	1.177
103034	0.0013	28.5	EWEMQFK	A9LM01	1320	2	0.0088	1320	1320	0	yes	1.157	1.031	1.09
88221	0.001	45.67	NLQTVNVDEN	P62901	909	2	0.00013	909	909	0	yes	1.156	0.702	0.889
179664	0.0052	26.59	GFIGPGIDVPAPDMSTGER	F1SEN2	43	3	0.015	43	43	0	yes	0.812	1.053	0.931
109494	0.0022	26.28	EQDDELRK	I3LFN8	1268	2	0.026	1268	1268	1	yes	0.738	0.856	0.787
150760	0.0012	35.85	NELESYAYSLK	F1RS36	33	2	0.003	33	33	0	yes	1.383	0.712	1.007
67478	0	35.07	TFVAADGK	K7GMR8	3086	2	0.0044	3086	3086	0	yes	1.059	1.257	1.165
60024	0.0018	21.47	DPELGLK	F1RFI1	65	2	0.092	65	65	0	yes
153800	0.0043	24.48	TVIIEQSWGSPK	F1SMZ7	6	3	0.047	6	6	0	no
19683	0.001	21.37	VQVYSR	B2NJ26	1205	2	0.052	1205	1205	0	yes	1.22	0.892	1.047
120802	0.0019	36.71	GEGQVADGPVDMR	F1S6P9	2569	2	0.00084	2569	2569	0	yes	0.86	1.381	1.073
168956	0.0017	22.35	AVVQVFEGTSGIDAK	F1RMZ8	2032	2	0.079	2032	2032	0	yes
43667	0.0021	23.13	LALSHCGR	F1RGE2	2293	3	0.03	2293	2293	0	yes	1.18	0.952	1.059
166949	-0.0017	24.48	QDLMNIAGTTLSSK	D0G0C8	76	2	0.057	76	76	0	yes	0.723	0.8	0.756
156037	-0.0043	29.4	QNQFYETPVIK	I3LU51	1792	2	0.014	1792	1792	0	yes	0.923	0.991	0.948
78267	0.0027	22.11	ETLLQEK	F1SHI5	1141	2	0.12	1141	1141	0	yes
141960	0.0045	23.58	DISTTLNADEAVAR	F1RST0	817	2	0.037	817	817	0	no
68868	0.001	26.86	EALELLK	I3LK59	20	2	0.032	20	20	0	yes	1.091	1.091	1.089
126998	0.0025	26.8	FDDENFILK	F1SV03	562	3	0.026	562	562	0	no
152249	0.0015	33.97	FIEDELQIPVK	A4Z6H1	605	2	0.0046	605	605	0	yes	0.856	1.035	0.944
162349	0.0026	23.39	AMSQDGASQFQEVIR	P79303	1781	3	0.032	1781	1781	0	yes	1.441		2.969
111204	0.0029	23.94	QEVTPDLIK	F1RGM8	269	2	0.044	269	269	0	yes	0.954	0.737	0.835
175786	-0.0006	22.21	ELEEQHEVNEQLQAR	F1ST04	1989	3	0.045	1989	1989	0	yes	0.986	0.93	0.956
111107	0.0024	50.73	FHQLDIDDLR	I3LM03	528	3	7.4e-05	528	528	0	yes	1.02	0.976	0.996
130305	0.0005	36.89	EALTYDGALLGDR	I3L594	484	2	0.0022	484	484	0	yes	0.89	1.232	1.079
88315	0.0007	26.95	QHYIDLK	Q2EN76	205	2	0.034	205	205	0	yes	0.991	1.023	1.007
174339	0.0054	24.59	DFNHINVELSLLGK	I3LP78	782	3	0.042	782	782	0	yes	0.936	1.035	0.99
77910	0.0011	23.89	NMQNAEIIR	M3VH71	2189	2	0.034	2189	2189	0	yes	0.901	1.024	0.959
39383	0.0009	23.06	ELTGLK	F1RKM0	95	3	0.069	95	95	0	yes
98565	-0.0003	33.87	LQAEEQQK	F1SAW7	3182	2	0.0049	3182	3182	0	yes	0.942	1.078	1.008
91169	0.0024	40.55	EVEEDGGAK	F1SBU7	418	2	0.00085	418	418	0	yes	0.898	1.005	0.952
115793	0.0024	43.85	EDQDAAFFK	Q0GFA1	2555	2	0.00032	2555	2555	0	yes	0.925	0.941	0.929
82852	0.0011	44.15	SPVAVQGTK	Q1HL07	1904	2	0.00052	1904	1904	0	yes	1.083	0.979	1.028
82248	0.0037	42	NALLNLVGSDP	F1SEN1	32	2	0.00058	32	32	0	yes	0.843	0.794	0.817
147659	0.0002	29.08	SFPAEEEEAEGGLR	I3L5I1	1053	2	0.0047	1053	1053	0	yes	1.035	0.756	0.896
105644	0.0035	25.57	YNDPIYVK	I3L6Y6	646	3	0.031	646	646	0	no
104198	0.0021	24.37	DLEALVTDK	F1SJE6	3965	3	0.054	3965	3965	0	yes	0.907	0.855	0.879
178167	0.0107	35	EQQILTVFDENFGK	F1RU12	872	3	0.0039	872	872	0	yes	1.603	1.155	1.342
106258	0.0044	24.5	FNESFAEMNR	I3LER5	392	3	0.0043	392	392	0	yes	1.196	0.994	1.096
56575	-0.0005	25.95	RAQSYAER	F1RWP0	3029	3	0.026	3029	3029	1	yes	0.898	0.772	0.831
128790	0.001	23.45	SIPAVLEIPSK	F1SMN6	994	2	0.029	994	994	0	yes	1.005	1.113	1.061
91737	-0.0006	25.74	EDTEEHHLR	Q06A94	131	2	0.0079	131	131	0	no
149961	0.0047	42.72	LLQAVEHGDAEK	F1SP04	2263	2	0.00067	2263	2263	0	yes	1.029	1.22	1.132
79542	-0.0019	20.78	DMHSAYK	I3LNE5	463	3	0.045	463	463	0	yes	1.214	0.777	0.985
124380	0.0021	29.89	VTDTDFDGVEVR	F1SH10	2020	3	0.0061	2020	2020	0	yes	0.649	0.806	0.729
32752	0.0002	38.49	DFTSEPR	I3LUM9	542	2	0.0004	542	542	0	yes	0.893	1.114	0.977
75207	0.0048	38.35	LAGESESNLR	F1SIH8	80	2	0.0012	80	80	0	no
111555	0.0011	35.89	SEIDLVQIK	F1SU59	308	2	0.0032	308	308	0	yes	0.973	0.84	0.903
162528	-0.0007	33.65	VVESGGPQVLTGLEQR	F1RHL7	1463	2	0.0053	1463	1463	0	yes	1.168	1.216	1.185
153374	0.0042	36.88	LGGSAVISLEGKPL	P10668	338	2	0.0015	338	338	1	yes	0.841	1.027	0.926
69129	0.0026	32.91	QESIVLK	F1RWW3	2713	2	0.0075	2713	2713	0	yes	0.852	1.028	0.935
174764	0.0096	44.68	ENVNATENCISAVGK	F1RP44	79	2	0.00032	79	79	0	yes	0.81	1.014	0.905
99214	0.0012	23.38	LEMEQAQK	F1RH16	3733	2	0.067	3733	3733	0	yes
128567	0.0007	31.94	YIDQEELNK	O02705	7	2	0.0078	7	7	0	no
63084	0.0034	28.78	ELAVQVK	F1SCG7	536	2	0.024	536	536	0	yes	1.105	1.07	1.086
160133	0.002	24.7	EIHKPGYLANDR	F1SV14	81	4	0.047	81	81	1	yes	1.195	0.886	1.028
165112	0.0037	24.47	DEILPTTPISEQK	Q0Z8U2	129	4	0.05	129	129	0	yes	1.077	0.781	0.919
52985	0.0006	21.89	SINNPDMR	G1FJ20	124	2	0.022	124	124	0	yes	0.853	0.966	0.902
85572	0.0004	40.99	NDLVEALK	A0PFK4	802	3	0.0017	802	802	0	yes	0.659	1.136	0.876
49599	0.0014	37.56	VPPPPPIAR	I3LK71	310	3	0.0011	310	310	0	yes		1.439	2.844
99769	0.0008	32.17	GEYDVTAPK	I3L5D5	195	2	0.007	195	195	0	yes	0.914	0.928	0.915
83200	-0.0003	31.65	ERPTAPGHPR	F1S8Y1	3336	3	0.0073	3336	3336	1	yes	1.044	0.858	0.947
52094	0.0009	25.92	LHYGTDPR	F1RGP6	2310	2	0.015	2310	2310	0	yes	1.072	1.086	1.076
134092	0.0013	47.23	LEAADEGSGDVK	F1SSH8	345	3	0.00019	345	345	0	no
170537	0.0005	42.28	LDEGWVPLEIMIK	F1S1V1	161	2	0.00086	161	161	0	yes	0.978	0.988	0.982
82058	0.0022	20.14	QDIAFAYQR	F1S073	18	2	0.079	18	18	0	yes
149220	-0.0012	55.25	GWEEGVAQMSVGQR	Q2VTP6	428	2	1.4e-05	428	428	0	yes	1.242	1.083	1.159
110641	0.0015	21.63	YESLTDPSK	O02705	7	3	0.069	7	7	0	no
190131	0.0059	65.52	EVEETDEMDQVELVDFDPNQER	F1SE73	200	3	2.8e-07	200	200	0	yes	1.27	1.225	1.244
84460	-0.0042	22.59	MLNEDYAPR	D7RK08	193	2	0.013	193	193	0	yes	1.115	1.229	1.166
74490	0.0002	22.11	RPCEAPSGQA	F1RU52	1172	2	0.016	1172	1172	1	yes	0.777	1.369	1.043
132862	0.0046	33.93	LNIIIIAEGAIDR	I3LFQ5	763	3	0.0038	763	763	0	yes	0.896	0.963	0.929
158760	0.0051	39.77	ELGSLPLPLSTSEQR	I3LHT9	2244	2	0.0014	2244	2244	0	yes	1.051	0.893	0.975
158554	0.0023	30.55	QPDIISQLDPVNER	I3LHZ6	77	3	0.0099	77	77	0	yes	1.865	0.772	1.237
102429	0.0026	29.63	QMVETELK	I3LLI8	307	3	0.016	307	307	0	yes	1.132	1.368	1.256
155057	-0.0029	26.54	LLDAQLATGGIMDPR	K9IVQ6	1	3	0.036	1	1	0	yes	0.883	0.787	0.83
64501	-0.0004	21.58	HHAISTK	F1S441	316	3	0.054	316	316	0	yes	0.894	1.287	1.103
156652	0.0026	28.17	KIVDDAGPDSK	F1RY13	469	2	0.021	469	469	1	yes	0.804	0.957	0.872
188345	0.0038	79.23	GTELDDGIQADSGPINDTDANPR	K9J6J4	431	3	4.1e-08	431	431	0	yes	1.28	0.931	1.091
170862	-0.0015	38	ASEVEEILDGNDEK	F2Z4X9	1555	3	0.0016	1555	1555	0	yes	1.244	1.313	1.279
65031	-0.0009	23.15	TFSNEAK	F1S0W9	1036	2	0.045	1036	1036	0	yes	0.781	0.725	0.751
150537	0.0017	25.43	LTPEEEEILNK	F2Z5F5	391	2	0.036	391	391	0	yes	1.096	0.983	1.035
79447	0.0007	28.67	AQAYQTGK	F1SRK6	82	2	0.016	82	82	0	no
170992	0.0026	25.48	DSEIELSDASQVEK	K7GKN2	39	3	0.026	39	39	0	yes	1.058	0.752	0.897
62848	0.004	38.29	VPEEALK	I3LDW0	2894	2	0.00096	2894	2894	0	yes	1.156	1.161	1.158
145683	0.0018	54.16	VAVGELTDEDVK	F1SPF3	122	2	4.9e-05	122	122	0	yes	1.236	1.028	1.118
184679	0.0121	59.52	ILAIGLINEALDEGDAQK	I3LDA8	50	3	1.1e-05	50	50	0	no
31044	0.0025	26.79	NELFSNL	B8XH67	580	2	0.023	580	580	0	yes	0.901	0.825	0.861
24706	0.0008	25.14	LENDGSR	I3LBE6	810	2	0.025	810	810	0	yes	0.977	0.839	0.903
173515	0.0015	46.63	DLSHIGDAVVISCAK	I3L813	412	3	0.00033	412	412	0	yes	0.85	0.941	0.892
7891	0.002	22.95	TLELR	F1S1U5	2388	2	0.059	2388	2388	0	yes
177606	0.0053	30.93	EVLSQVGGPDALEYVPGR	I3LUE8	1243	3	0.0099	1243	1243	0	no
160920	0.0027	46	TLATLSENNMEAK	F1SRT0	1444	3	0.00033	1444	1444	0	yes	1.177	1.231	1.205
15515	-0.0008	26.76	GAVVAGSR	F1S5Z3	811	2	0.015	811	811	0	yes	0.903	0.779	0.839
139772	0.0035	27.86	QQLELDDELK	F1S1F6	2507	2	0.019	2507	2507	0	yes	0.996	0.987	0.991
165789	0.0013	54.16	NSPIEFECINEK	F1RXD5	1337	2	3.9e-05	1337	1337	0	yes	0.729	0.775	0.759
122964	-0.0007	43.27	ELEQNANHPHR	K9IVC2	995	2	0.00024	995	995	0	yes	0.94	1.293	1.13
51574	0.0005	25.59	ETGYGAK	F1RT49	3077	2	0.023	3077	3077	0	yes	1.121	1.035	1.075
133763	0	63.06	DLAAAGEVGGHGHAR	I3LGJ5	174	3	4e-06	174	174	0	yes	0.929	1.455	1.173
151013	0.0008	27.17	SVTEQGAELSNEER	F2Z558	31	3	0.011	31	31	0	yes	1.235		1.204
160129	0.0148	42.82	AGVVTPGLTEDQLWR	I3LTQ6	2286	3	0.00064	2286	2286	0	yes	1.892	1.124	1.477
135741	0.0044	21.1	IQLINNMLDK	Q7SIB7	56	2	0.12	56	56	0	yes
76902	0.0012	29.3	ELSYMVVSR	F1RQH9	3520	2	0.0089	3520	3520	0	yes	1.53	1.005	1.241
102392	0.0019	20.13	EVEMDAVGK	F1SSS0	64	2	0.099	64	64	0	yes
158644	-0.0003	31.41	TGAIVDVPVGEELLGR	F1RPS8	102	2	0.0085	102	102	0	yes	1.377	1.109	1.235
152741	0.0042	39.75	GTDLNVFITILTTR	P19619	13	3	0.0012	13	13	0	yes	1.249	1.385	1.319
157447	0.0029	23.14	TEDSLMPEEEFLR	F1RFD3	324	2	0.012	324	324	0	yes	0.873	0.781	0.824
35026	0.0018	38.35	EIPIVHR	I3LF38	2885	3	0.0023	2885	2885	0	yes	0.689	1.86	1.218
87306	-0.0002	30.79	VGSHADAAQER	F1RMM0	1135	3	0.0036	1135	1135	0	yes	1.085	1.021	1.049
168414	0.0011	62.59	GDINLLMLGDPGTAK	I3LR86	665	3	8.1e-06	665	665	0	yes	1.248	1.008	1.12
26045	-0.0002	41.02	RAEPVAAS	F1RZY6	2095	2	0.00064	2095	2095	1	yes	0.681	1.379	0.907
130789	0.0029	35.56	NLPFDFTWK	F1SA50	117	2	0.0038	117	117	0	yes	0.871	1.115	0.985
127426	-0.0024	33.12	FDNPAAVSPTPTR	F1SPX9	3224	2	0.0036	3224	3224	0	yes	1.174	0.931	1.052
72821	-0.0012	33.35	AEMLQSWAE	F1SRQ3	2083	2	0.0014	2083	2083	0	yes	1.333		0.614
132681	0.0005	33.42	KAFEEAEK	F1SIH8	80	2	0.0056	80	80	1	no
114930	0.0017	20.78	QTEIYGLLK	B8XX91	266	2	0.099	266	266	0	yes
113480	0.0025	38	GLGLSPDLVVCR	F1SF78	744	2	0.0018	744	744	0	yes	1.19	0.92	1.05
88714	0.0035	28.37	ITDVDIDK	F1S6T0	3603	2	0.025	3603	3603	0	yes	0.969	1.042	1.003
32256	-0.0004	29.96	HVADLHR	F1RS78	3119	3	0.0092	3119	3119	0	yes	1.276	1.179	1.223
51708	0.0023	24.24	ERPGFPPR	I3LPH5	2462	3	0.038	2462	2462	1	yes	0.911	1.146	1.019
131150	0.0018	35.49	SEMDCEEGWTR	I6YMD1	248	2	0.00028	248	248	0	yes	0.948	1.178	1.068
134242	-0.0046	38.72	NIQVDSPYEISR	F1SPG2	178	2	0.0012	178	178	0	yes	1.207	0.923	1.06
96933	0.0021	20.57	DVNVNFEK	F1SL99	1843	3	0.12	1843	1843	0	yes
163822	0.0074	29.16	ILVPTQFVGAIIGK	F1SFK0	515	2	0.0044	515	515	0	yes	1.067	1.037	1.051
125607	0.0007	38.28	MEIQEIQLK	F2Z5B6	1280	2	0.0022	1280	1280	0	yes	1.214	0.801	0.976
117833	0.0016	22.65	SEDLLDYGPFR	F1SPG2	178	2	0.031	178	178	0	yes	1.569	0.722	1.091
99227	0.0003	21.6	ANACNSVIK	P11607	165	2	0.11	165	165	0	yes
22409	-0.0012	27.98	EAGNINR	F1SRA8	749	2	0.011	749	749	0	yes	0.929	1.218	1.071
154398	0.0026	29.71	AEGDITNVAEGFK	I3LCM4	2256	3	0.014	2256	2256	0	yes	1.145	0.917	1.02
66482	0.001	35.89	YRPGTVALR	K9IWF3	1418	3	0.0054	1418	1418	1	no
76065	-0.001	27.51	QLYEEEIR	F1SGG2	101	2	0.015	101	101	0	yes	0.9	1.292	1.087
180902	0.0023	28.1	KFAMEPDDFDANALR	F1SAD9	57	2	0.013	57	57	1	yes	0.528	0.843	0.685
9867	0.0009	26.17	FSQDSA	I3LTR9	983	2	0.003	983	983	0	yes	0.898	1.148	1.024
152343	-0.0013	39.03	EGIPALDNFLDK	I3LII3	25	2	0.0017	25	25	0	yes	0.995	1.027	1.007
56688	0.0029	32.94	LLYGFLVR	F1RJY0	2439	2	0.0055	2439	2439	0	yes	1.054	1.088	1.07
121429	-0.0002	20.66	GQAQAIEFLK	F1RJL6	2417	2	0.13	2417	2417	0	yes
176387	0.005	34.48	VNQIGSVTESIQACK	B1A3A0	290	3	0.0049	290	290	0	yes	3.801	1	1.744
151766	-0.0008	27.24	MFVLDEADEMLSR	A6M929	236	2	0.008	236	236	0	no
47223	0.0033	25.34	ETILNSVR	F1S2J6	1964	2	0.03	1964	1964	0	yes	1.135	0.979	1.052
147117	0.0019	31.35	TALVANTSNMPVAAR	F1SP93	578	3	0.0082	578	578	0	yes	1.164	0.997	1.064
84595	0.0017	33.14	VDILDPALLR	F1SID4	414	3	0.0043	414	414	0	yes	1.304	0.475	0.793
138411	-0.0009	44.66	DTMDAINLLSK	F1SB38	296	2	0.00064	296	296	0	yes	1.184	0.875	1.023
62467	0.0013	23.04	IQDIVGVLR	F1SLR6	575	2	0.043	575	575	0	yes	1.004	1.059	1.032
42476	0.0021	30.58	EFLVENR	F1S835	3414	2	0.0087	3414	3414	0	yes	1.038	1.038	1.036
169987	-0.0004	33.92	LNWLSVDFNNWK	F1SL99	1843	2	0.0071	1843	1843	0	yes	1.093	1.018	1.053
104928	0.0022	40.25	ETCSSLAESPR	F1S2J4	1148	2	0.00039	1148	1148	0	yes	1.087	0.922	1.01
160306	0.0016	24.68	SAFPCFDEPAFK	F1RNT9	1697	2	0.029	1697	1697	0	yes	1.004	0.954	0.976
120362	-0.0002	27.41	ADFFEDENGQR	F1SR72	901	2	0.0018	901	901	0	yes	1.17	1.118	1.141
131681	0.0112	35.3	NTAELQPESGK	I3LTN6	664	2	0.0044	664	664	0	yes	0.973	0.856	0.911
159173	0.002	70.41	GVDEATIIEILTK	F1SJB5	9	2	1.1e-06	9	9	0	yes	1.208	1.172	1.188
173362	0.0029	28.52	VPGPVQQALQSAEMK	F1SAI8	214	2	0.019	214	214	0	yes	0.922	1.043	0.993
101773	0.0021	22.68	QLAAEEAMK	F1RGM8	269	2	0.072	269	269	0	yes
72233	-0.0034	31.22	GLDGAVDMGAR	F1RHZ9	685	2	0.0027	685	685	0	yes	1.373	1.167	1.264
126146	0.0022	47.23	SDVQQPVHPK	I3L811	1026	2	0.00027	1026	1026	0	no
94247	0.0037	48.12	DGVVFGVEK	F1SSL6	597	2	0.00024	597	597	0	yes	0.837	1.017	0.925
183906	0.0026	36.16	EALNVFGNDYDTEDGTGVR	I3LL84	423	3	0.00061	423	423	0	yes	1.146	1.019	1.074
179395	0.0029	26.15	GFGFVTFDDHDPVDK	M3UZ37	41	3	0.014	41	41	0	yes	1.11	0.917	1.005
145080	-0.0002	38.34	IEGDPQGVQQAK	B8XZY6	293	2	0.0017	293	293	0	yes	0.897	0.929	0.913
170713	0.0004	22.24	QEQIQAVPLAHSQAVR	K9IVQ6	1	2	0.079	1	1	0	yes
116698	-0.0029	21.86	EAQDLLDSGK	F1SM70	2212	2	0.073	2212	2212	0	yes
63971	-0.0002	21.08	DLAACIK	I3LDC7	203	2	0.16	203	203	0	yes
185638	-0.001	60.33	FGQAATMEGIGAIGGTPPAFNR	I3LSU1	54	2	8.3e-06	54	54	0	yes	1.018	1.092	1.052
168381	-0.0022	33.35	AMGIMNSFVNDIFER	F2Z5L0	114	2	0.0023	114	114	0	no
165425	-0.0006	48.41	SVTNEDVTQEELGGAR	P79384	1769	2	8.8e-05	1769	1769	0	yes	1.285	0.815	1.026
77305	0.0014	31.7	ELIDLVLDR	F1SR80	37	2	0.0089	37	37	0	yes	0.836	1.118	0.987
159487	0.0034	33.65	LTVEDPVTVEYITR	I3LVJ7	702	2	0.0076	702	702	0	yes	1.46	0.842	1.114
182737	0.0025	20.99	DLEEDHACIPIKK	I3LII3	25	4	0.1	25	25	1	yes	0.944	1.165	1.058
85835	0.0037	34.7	VLELDSVK	P54613	1189	3	0.0035	1189	1189	0	yes	1.197	1.065	1.125
166955	0.0036	22.66	TASNVEEAFINTAK	F1RT87	355	2	0.087	355	355	0	yes	0.96	1.024	0.993
49517	0.0013	33.01	HELIEFR	C0MHR2	61	3	0.0047	61	61	0	yes	1.018	1.272	1.158
184621	-0.0042	26.99	IFVGGIKEDTEEHHLR	Q06A94	131	4	0.026	131	131	1	yes	0.746	1.105	0.921
121830	-0.0022	30.31	AGSSESIAAFIQR	A5D9M6	1560	2	0.012	1560	1560	0	yes	1.067	0.924	0.994
76974	0.0035	62.37	VLPGVDALSNV	Q7SIB7	56	2	7.1e-06	56	56	0	yes	1.424	1.238	1.331
146909	0.0029	43.31	GVVDSEDIPLNLSR	F1RK45	168	2	0.00055	168	168	0	yes	0.951	0.84	0.896
76979	0.002	35.18	AMLSTGFK	I3LLT2	317	2	0.004	317	317	0	no
104347	0.0031	33.08	DAGTIAGLNVMR	F1RS36	33	3	0.0056	33	33	0	yes	1.426	0.869	1.076
147148	0.0036	59.81	SNQQLVDIIEK	K9IWE8	465	2	1.5e-05	465	465	0	yes	1.047	0.881	0.961
101443	0.0033	21.05	EELEEVIK	F2Z5K2	160	3	0.11	160	160	0	yes
46218	0.0012	20.38	GIVPLAK	E1CAJ5	74	2	0.03	74	74	0	yes	0.797	1.195	0.993
168072	0.0007	59.36	YLECSALQQDGVK	Q06AT6	913	2	1.2e-05	913	913	0	yes	1.166	1.014	1.085
144542	0.001	37.57	IDIPPGAVLENK	P79303	1781	2	0.0017	1781	1781	0	yes	1.379	1.175	1.267
130867	0.0047	23.81	WMSPEDFEK	A5GFS4	1713	3	0.023	1713	1713	0	yes	1.114	1.249	1.183
76141	0.0014	22.44	EIAQDFK	K9IWF3	1418	3	0.068	1418	1418	0	no
147959	0.0006	54.39	MDSTANEVEAVK	G9F6X8	27	2	3.8e-05	27	27	0	yes	0.73	1.757	1.29
118681	0.0015	33.14	LEGPGEQETK	F1RQU4	3223	2	0.0046	3223	3223	0	yes	1.154	1.282	1.216
148093	0.001	43.36	GSGIFDESMPVQTR	I7KJP5	1953	2	0.00029	1953	1953	0	yes	1.042	0.799	0.916
67207	-0.0002	39.47	AHNLNAGPSR	F1RPU0	282	3	0.0011	282	282	0	yes	1.319	1.08	1.201
99054	0.0022	25.66	ENLHSFTK	F1SHP6	3839	3	0.049	3839	3839	0	yes	0.978	1.411	1.196
64216	-0.0003	29.77	MSSTGGQTPR	M3VH90	1067	2	0.006	1067	1067	0	yes	0.888	0.863	0.872
166020	-0.0048	34.56	FAQPGSFEYEYAMR	I3LSU1	54	3	0.00082	54	54	0	yes	1.474	0.953	1.202
63792	0.0016	22.16	TVDDVIK	F2Z5Q1	2946	2	0.085	2946	2946	0	yes
151842	-0.0019	22.03	EDPNLVPSITNK	Q5S3G4	2429	2	0.091	2429	2429	0	yes
124129	0.0008	20.81	DADSTEFEPNAR	F1SQS3	1813	2	0.01	1813	1813	0	yes	1.052	0.879	0.966
41396	0.001	22.85	AVDSQILR	Q2YGT9	287	2	0.068	287	287	0	yes
187976	0.005	27.38	AEKENTPNEANLQEEEVR	F1RX64	3689	3	0.022	3689	3689	1	yes	0.952	1.148	1.033
83946	0.0026	27.59	RADTFDLQR	I3LS83	3350	3	0.031	3350	3350	1	yes	1.007	1.519	1.25
70230	0.0012	32.25	GEAEDMLMR	F1S475	1665	2	0.0011	1665	1665	0	yes	0.876	0.706	0.782
116552	0.0027	35.98	MALEELLQK	D4P3C2	2122	2	0.0043	2122	2122	0	yes	1.029	1.14	1.09
83882	0.0005	26.72	SYSEDDIHR	I3L5J9	1726	2	0.004	1726	1726	0	yes	1.102	0.86	0.971
121969	0.0023	30.55	MYAEAGDHSK	F1SCY1	134	3	0.0054	134	134	0	yes	1.096	0.785	0.925
56043	-0.0007	26.79	AHAHLDTGR	I3LNH3	237	2	0.017	237	237	0	yes	0.807	1.2	1.001
150141	0.0009	22.56	LFQECCPQSTDR	I3LQS0	63	2	0.01	63	63	0	yes	1.193	1.141	1.165
122805	0.0026	50.51	HEAMITDLEER	K9IVP5	11	3	4.7e-05	11	11	0	yes	0.929	0.845	0.883
174740	0.0027	26.29	RDIQQTLTQNMEK	F1RRK9	238	3	0.029	238	238	1	yes	0.9	1.012	0.956
119259	0.0027	36.51	ATTQIATEQK	F1S5P2	949	2	0.0032	949	949	0	yes	0.813	0.969	0.881
74035	0.0007	31.94	LSVEAPPK	F1S3B4	1103	3	0.0042	1103	1103	0	yes	1.022	0.927	0.973
175858	0.0029	64.88	NLTNPNTVIILIGNK	F2Z5N8	367	2	2.7e-06	367	367	0	yes	0.957	1.124	1.041
58165	-0.0004	29.87	VELSTGMPR	F1S4R5	629	3	0.0094	629	629	0	yes	0.841		0.438
189063	0.0055	69.84	ASVPDGFLSELTQQLVQAMGK	D0G778	559	3	1.7e-06	559	559	0	yes	1.215	0.765	0.957
82437	-0.0015	20.85	EHTLAWK	I3LH11	520	2	0.095	520	520	0	yes
137048	0.0045	20.65	AHEQALAELTK	F1RQW4	723	3	0.12	723	723	0	yes	1.039	0.894	0.958
72670	-0.0009	21.66	EEFIQEIR	Q5MX78	592	2	0.072	592	592	0	yes
190349	-0.0014	73.49	AQLEQQEPALEAPGENQQHEIESR	F1SLY5	655	3	2.7e-07	655	655	0	yes	1.241	1.345	1.276
80077	0.0013	28.68	GGIVDEGALLR	A5GFY8	139	2	0.014	139	139	0	yes	0.784	0.901	0.851
111477	0.0048	39.49	DLAEDAPWK	F1SMN5	381	3	0.0011	381	381	0	yes	1.053	1.075	1.064
62785	0.0005	35.83	LQIDEQLR	F1ST39	1718	2	0.0028	1718	1718	0	no
157891	-0.0001	37.96	LQGQLEQGDDTAADR	K7GL02	388	3	0.00061	388	388	0	yes	1.081		2.463
162043	-0.0005	28.68	DHQEIAVPVANLK	F1S8T7	876	3	0.018	876	876	0	yes	0.596	0.942	0.763
87073	0.0017	22.19	TDEAAFQK	F1SFV7	2028	3	0.079	2028	2028	0	yes
179922	0.0044	35.33	IGMINNPSEDISYEK	K9J4P3	594	3	0.0029	594	594	0	yes	1.279	0.962	1.117
150366	-0.0002	42.57	HGGYEDAVHSGALDD	F1SB63	118	3	5.8e-05	118	118	0	yes	1.08	0.982	1.027
29763	0.0019	24.39	RVGELVR	F1RGM8	269	3	0.037	269	269	1	yes	0.806	1.253	1.023
131900	-0.0003	29.45	GHSCTTPQCK	F1RRT1	3504	3	0.0061	3504	3504	0	yes	1.026	0.759	0.877
133457	0.0017	38.01	IEEGGLETEGLLR	F1S306	1382	2	0.0018	1382	1382	0	yes	0.901	0.815	0.856
123375	0.0044	28.84	GSAPPGPVPEGLIR	Q9N1F5	1375	3	0.017	1375	1375	0	yes	0.902	0.959	0.921
162458	0.0042	33	IDPNVLLDPADEK	F1SEH0	1272	3	0.0066	1272	1272	0	yes	1.293	0.929	1.103
94878	-0.0006	23.8	DFSDSQQSLR	F1SBB3	1793	2	0.011	1793	1793	0	yes	1.418	1.077	1.236
112707	0.0033	60.31	AASAYAVGDVK	C1PIG4	162	2	1.2e-05	162	162	0	yes	1.025	0.748	0.878
29066	0.0008	21.89	ELDYER	I3LIM2	1360	2	0.028	1360	1360	0	yes	0.941	0.762	0.841
64351	0.0001	24.64	EDHSLEHR	F2Z5I0	2135	3	0.017	2135	2135	0	yes	1.032	1.098	1.068
169350	-0.0047	31.95	AVYSTNSPVWEEAFR	F1SPG9	343	2	0.0029	343	343	0	yes	1.134	0.676	0.903
177560	0.0031	62.96	TFTTQETITNAETAK	F1RNU9	130	3	5.6e-06	130	130	0	yes	0.896	0.697	0.788
75069	0.001	41.52	GLDISNVK	F1RX16	123	3	0.0013	123	123	0	yes	0.995	0.82	0.898
145642	-0.0009	37.8	AFSGYLGTDESK	Q9GJT2	1657	2	0.0015	1657	1657	0	yes	0.851	0.853	0.848
121242	0.0055	24.6	GTEVQVDDIK	F1RIP4	429	3	0.051	429	429	0	yes	0.945	1.019	0.98
37395	0.0003	20.14	HNLHK	F1RKS7	2582	3	0.083	2582	2582	0	yes
187264	0.0045	40.89	DTSEDIEELVEPVAAHGPK	I3LB90	879	4	0.00095	879	879	0	yes	0.968	1.287	1.112
186717	0.0006	21.23	KGVNLPGAAVDLPAVSEK	F1SHL9	10	4	0.054	10	10	1	yes	0.889	1.035	0.967
69489	-0.0002	33.29	AQEDEVK	F1SHF4	864	2	0.0062	864	864	0	yes	0.825	1.059	0.94
125397	0.0007	26.38	IVEGLPINDFSR	I3LBY9	267	2	0.03	267	267	0	yes	0.97	0.939	0.952
160738	0.0055	24.66	FPEEDAPSTVLSK	Q9GL01	224	2	0.048	224	224	0	yes	1.229	0.817	1.03
13593	0.0017	22.26	LVEALR	F1S5K0	3644	2	0.039	3644	3644	0	yes	0.942	1.02	0.978
134301	0.0026	39.25	EMELELAQTK	I3LBD0	2262	2	0.0015	2262	2262	0	yes	1.146	1.03	1.086
160815	0.0006	32.43	VAVNDAHLLQYNHR	A3EX84	681	3	0.007	681	681	0	yes	0.94	1.662	1.265
165506	0.0035	36.72	FLEQQNQVLQTK	F1SGG3	1393	2	0.0032	1393	1393	0	no
141792	0.0013	24.72	LSFAEDAPAAPDDR	I3L5I1	1053	3	0.015	1053	1053	0	yes	0.882	1.19	1.048
131262	0.0006	21.75	LLTIGDANGEIQR	F1S590	1565	2	0.095	1565	1565	0	yes
144376	-0.0024	28.38	QLESTQTESNK	K9J4S7	366	2	0.015	366	366	0	yes	0.723	0.845	0.774
46743	-0.0002	30.02	ANNVQEVR	I3LH89	2465	2	0.01	2465	2465	0	yes	0.957	0.983	0.967
7212	0.0024	34.21	MEEVD	O02705	7	2	0.00038	7	7	0	no
153629	0.0044	42.12	QAVQILDELADK	F1S7L8	1422	2	0.00083	1422	1422	0	yes	0.984	0.886	0.928
57258	0.001	21.93	NPADLPK	I3LII3	25	3	0.057	25	25	0	yes
31292	0.0023	26.23	HEFYSR	F1RYU9	285	3	0.0076	285	285	0	yes	0.927		0.494
106814	0.0025	34.36	ALGLDSANEK	A0A023PN04	609	3	0.0058	609	609	0	yes	0.936	0.857	0.893
145798	-0.0011	48.17	QELILSNSEDK	F1RJX8	250	2	0.00022	250	250	0	yes	1.037	0.853	0.94
155237	0.0033	38.4	IITLAGPTNAIFK	F1SFQ4	144	2	0.0015	144	144	0	yes	0.997	1.013	1.004
122466	0.003	31.46	LFDAPEVPLPSR	F1RHR8	1178	2	0.0089	1178	1178	0	yes	0.857	0.893	0.87
151175	0.003	39.23	TGLIDYDQLALTAR	F1SL74	684	2	0.0018	684	684	0	yes	1.358	0.896	1.085
156504	0.0015	46.2	VALVYGQMNEPPGAR	F1SLA0	51	2	0.00027	51	51	0	yes	0.906	1.237	1.07
80336	0.0044	34.18	ETAFEFLSSA	I3LBY9	267	2	0.00086	267	267	0	yes	0.86		1.692
177496	0.0046	34.42	DVPFGFQTVTSDVNK	F1SMW3	209	3	0.0045	209	209	0	yes	1.029	0.775	0.891
162065	0.0009	47.56	KGQGGAGAGDDEEED	I3LEX0	149	3	3.2e-05	149	149	1	yes	1.112	1.078	1.092
185951	-0.001	25.76	VAPEEHPVLLTEAPLNPK	I3LVD5	3	3	0.025	3	3	0	yes	0.857	0.84	0.846
114144	0.0045	37.76	FSQEVQVPEAR	F1S0R3	2870	3	0.0015	2870	2870	0	yes	0.917	0.894	0.903
97132	0.0018	32.89	IDIIPNPQER	F1RQU2	4	2	0.0059	4	4	0	yes	1.015	0.961	0.986
121418	0.0003	62.21	VETTEDLVAK	Q6UAQ8	626	2	9.5e-06	626	626	0	yes	0.988	1.228	1.103
97614	0.0027	24.84	DDELTFTK	F1SDV6	2647	2	0.026	2647	2647	0	yes	0.96	0.861	0.907
65832	0.0026	21.17	TEIIILATR	Q0Z8U2	129	2	0.047	129	129	0	yes	0.934	0.954	0.944
174168	0.0009	63.47	SCMLTGTPESVQSAK	F1S9S5	563	2	3.4e-06	563	563	0	yes	0.982	0.728	0.858
176065	0.0043	53.39	AMTEDGFLAVCSEAK	D0G0C6	198	2	3.4e-05	198	198	0	yes	1.342	0.842	1.04
121960	-0.0008	22.17	AMTGVEQWPYR	F1RP17	157	2	0.032	157	157	0	yes	1.174	1.033	1.098
101158	0.0022	26.66	DNPDVNWK	F1SPE9	1220	3	0.022	1220	1220	0	yes	0.848	1.34	1.094
29764	0.0021	29.12	RVGELVR	F1RGM8	269	3	0.013	269	269	1	yes	0.896	1.248	1.083
172787	-0.0018	28.48	GGKPEPPAMPQPVPTA	Q0Z8U2	129	2	0.022	129	129	1	yes	0.875	1.305	1.089
178193	0.0041	63.33	GSQAGEQSALSFVMEK	F1SH97	900	2	4.6e-06	900	900	0	yes	1.173	0.797	0.979
121693	0.0016	34.08	LEELTMDGAK	F1S895	455	2	0.0049	455	455	0	yes	0.983	1.388	1.175
168928	0.0032	37.05	IEDGNDFGVAVQEK	F1SGM3	352	2	0.0024	352	352	0	yes	0.802	0.866	0.838
106813	0.0021	33.87	ESAINVAEGK	F1SIH5	215	2	0.0065	215	215	0	yes	1.068	0.865	0.964
177376	0.003	22.09	TASPDLPTVPLGSAVEAVR	I3LSM7	125	3	0.087	125	125	0	yes	1.193	1.077	1.132
147550	0.0025	44.79	SPDFTNENPLETR	F1SAX3	19	3	0.00016	19	19	0	yes	0.878	0.803	0.837
169181	0.0015	36.85	IQDKEGIPPDQQR	F2Z5U0	325	2	0.0031	325	325	1	yes	0.934	1.058	1.001
115310	0.0038	23.02	EEAESTLQSFR	P02543	2	3	0.022	2	2	0	yes	0.897	1.014	0.961
173934	0.004	40.32	ILETTMTPTGIDTAK	I3LBS8	2085	3	0.0016	2085	2085	0	yes	1.01	0.94	0.972
32986	0.0026	36.68	NEIIHAR	F1S0E8	1946	3	0.0027	1946	1946	0	yes	0.8	1.042	0.928
153848	0.0049	21	EWTGLHDAFLETR	F1RSY4	1596	3	0.045	1596	1596	0	yes	0.719	1.267	0.963
2121	0.0015	24.3	GIPVR	F1RTL0	1047	2	0.014	1047	1047	0	yes	1.215	1.13	1.169
147371	0.0055	29.65	INPVEFNPDFVAR	F1RQP1	2202	3	0.013	2202	2202	0	yes	1.28	0.674	0.952
40479	-0.0015	26.54	AADVHEVR	F1SHL9	10	3	0.018	10	10	0	yes	1.011	0.821	0.911
130904	0.0049	20.25	TSDPFETMLK	A7KZR4	2477	3	0.095	2477	2477	0	yes
146946	0.0012	30.06	IPDQLVILDMK	F1S2Q3	1597	2	0.0096	1597	1597	0	yes	0.823	1.309	1.05
113095	0.0004	32.76	FEEQTASDK	M3VH68	1583	2	0.004	1583	1583	0	yes	0.899	1.034	0.957
83062	0.0024	21.3	EVQAEIAK	F1RG77	1498	3	0.14	1498	1498	0	yes	0.762	1.271	0.982
41592	0.0014	22.01	LTVDEAVR	K9IVQ6	1	2	0.083	1	1	0	yes
157484	0.0008	20.36	LTDPIPTTETSIAPR	F1SPM8	2362	3	0.14	2362	2362	0	yes
180855	-0.0007	52.29	TLASAGGPDNLVLLDPGK	F1S8P9	849	3	8.1e-05	849	849	0	yes	0.87	1.38	1.058
183290	0.0045	35.43	IVSNASCTTNCLAPLAK	F1RM74	443	2	0.0037	443	443	0	no
92064	-0.0015	21.99	YAAYHDLPMS	F1SQY2	2235	2	0.02	2235	2235	0	yes	0.899	1.074	0.98
101776	0.0044	24.44	ENIAGLMDK	F1SAQ6	3200	3	0.048	3200	3200	0	yes	0.971	0.624	0.772
151179	0.0012	22.02	AQNPAELYLSSK	K9IVC2	995	2	0.099	995	995	0	yes	1.08	1.257	1.163
172867	0.0002	24.67	FALITWIGENVSGLQR	I3LI44	610	2	0.061	610	610	0	yes
134575	-0.0006	33.11	FVELPGAEMGK	F1S9K5	85	3	0.0072	85	85	0	yes	0.863	0.955	0.907
115171	0.005	50.74	SVQAEIFQAFR	F1SJR7	666	2	0.0001	666	666	0	yes	1.27	0.85	1.038
79625	-0.0001	35.24	IILDHEK	F1RR89	382	2	0.002	382	382	0	yes	0.86	1.003	0.937
88645	0.0027	24.86	EQLAIAEFAR	F1SB63	118	2	0.047	118	118	0	yes	0.847	1.081	0.955
40832	-0.0001	41.98	TLVEHSGR	F1S8U2	2653	3	0.00052	2653	2653	0	yes	0.773	1.624	1.066
168258	0.0036	50.4	ELDALDANDELTPLGR	I3LHZ6	77	2	7.8e-05	77	77	0	yes	1.044	1.139	1.088
101369	0.0022	27.87	DAGTIAGLNVMR	F1RS36	33	2	0.019	33	33	0	yes	1.171	0.844	0.964
43188	0.0011	22.26	HELENLR	F1SRD2	4084	3	0.065	4084	4084	0	yes
143345	0.0012	54.23	NIEDVIAQGIGK	F1RYZ0	877	2	4.2e-05	877	877	0	yes	0.964	1.043	1.008
38902	0.0015	25.03	HMGIGK	F2Z546	600	3	0.052	600	600	0	yes	0.721	0.996	0.826
164319	0.0027	33.14	FYPPVDEPAIVSK	F1RXF2	2530	3	0.0072	2530	2530	0	yes	0.872	1.052	0.949
32795	0.0005	20.98	TATFQQR	F1SJQ4	2932	2	0.055	2932	2932	0	yes
135255	0.002	30.24	DSYVGDEAQSK	B6VNT8	12	2	0.0065	12	12	0	no
126437	-0.0005	20.25	YLHENLPVPQR	F1SC47	524	3	0.12	524	524	0	yes
141980	-0.0089	21.75	EVTPEGLQMVK	F1RTV5	1164	3	0.082	1164	1164	0	yes	1.01	1.015	1.01
87904	-0.0005	72.2	GAAAAAAAAAAK	A1XQU3	370	2	5.4e-07	370	370	0	yes	0.873	1.638	1.146
138101	0.0011	43.99	DEVAQQLCQK	I3LGI4	1191	3	0.00045	1191	1191	0	yes	1.273		2.741
23926	0.0025	25.04	GMLPDPR	Q6QRN9	87	2	0.03	87	87	0	yes	0.998	0.975	0.986
179716	-0.0003	51.16	VQALTTDISLIFAALK	F1RQC5	888	3	5.1e-05	888	888	0	yes	1.005	0.881	0.937
119567	-0.0004	34.05	AIAEVVEVPAAPR	I3LV51	3170	2	0.007	3170	3170	0	yes	1.161	0.955	1.053
135604	0.0007	31.66	VAEELALEQAK	F1SNF6	1246	3	0.0081	1246	1246	0	yes	1.454	0.838	1.106
59922	0.0026	30.49	EAYYWLR	F1S775	824	2	0.0053	824	824	0	yes	1.489	1.362	1.421
153865	0.0003	31.42	DEPDTNLVALMK	F1SE06	631	2	0.01	631	631	0	yes	0.937	0.9	0.917
149751	0.0012	56.32	DSVVAGFQWATK	I3LII3	25	2	2.9e-05	25	25	0	yes	1.11	0.992	1.046
131509	0.0024	23.9	GNFDEALAAHK	G9F6X8	27	3	0.047	27	27	0	yes	0.852	1.108	0.979
109637	0.0009	44.1	TPAQFDADELR	P19619	13	2	0.00031	13	13	0	no
152088	-0.0042	21.36	VLGTSPEAIDSAENR	I3LLT2	317	2	0.055	317	317	0	yes	0.956	0.603	0.768
118774	0.0032	31.61	TLVQAEALDK	B1NI70	1212	2	0.011	1212	1212	0	yes	1.563	1.214	1.361
113016	0.003	31.9	QHGDVVSAIK	B8XH67	580	2	0.0078	580	580	0	yes	0.847	0.935	0.889
124799	-0.0003	39.88	CSQAVYAAEK	I3LL97	298	2	0.0011	298	298	0	yes	0.963	1.169	1.077
55186	0.0023	26.18	AAEVLNK	F1SA50	117	3	0.054	117	117	0	yes	0.813	1.068	0.928
154608	0.0131	20.46	IIDFLSALEGFK	I3LHZ9	997	3	0.1	997	997	0	yes
33201	0.0002	44.36	IDEFEAM	F1SV14	81	2	5.5e-05	81	81	0	no
63605	0.0044	35.04	MMFMGFVR	F1SEQ7	459	2	0.0012	459	459	0	yes	1.016	1.156	1.093
144832	0.0011	61.01	MVVESAYEVIK	P00336	137	2	1.1e-05	137	137	0	yes	0.804	0.823	0.813
73617	0.0007	29.8	AGSAEYIK	B2CZF8	1173	2	0.012	1173	1173	0	yes	1.273	0.969	1.11
132093	0.0036	34.08	NIEEVEANMK	F1RW40	1952	3	0.0039	1952	1952	0	yes	1.244	1.329	1.286
137855	0.0011	26.18	SNEILTAIIQGMR	K9IVR9	151	2	0.038	151	151	0	yes	0.956	1.056	1.005
144796	0.0034	26.6	LNDGSQITYEK	F1RTH3	166	3	0.024	166	166	0	yes	0.975	0.974	0.972
57402	0.0019	21.76	FFVMTALR	F1RK74	2466	2	0.091	2466	2466	0	yes
170291	0.0024	20.1	GDGPWYQYPTIDK	F1SGC6	1823	3	0.11	1823	1823	0	yes	1.37	1.452	1.409
129542	-0.0007	35.31	LDDNEALIEK	F2Z5M9	461	2	0.0035	461	461	0	yes	0.842	0.964	0.904
90419	0.0016	29.93	ALCTAHEK	F1SMR6	3076	2	0.01	3076	3076	0	yes	0.951	1.307	1.11
8889	0.0019	48.7	NLDGLL	Q29009	2331	2	6.3e-05	2331	2331	0	yes	1.95	1.704	1.817
125056	0.0013	21.52	EHSDKEEVR	F1SCY0	843	4	0.073	843	843	1	yes
102567	0.0032	44.55	AGVLAHLEEER	F1SSA6	207	3	0.00044	207	207	0	no
54235	0.0027	24.8	LAEAHAK	F1RSE7	217	3	0.027	217	217	0	yes	0.701	1.127	0.875
94351	0.0009	27.84	AIQLEYSEAR	F1RXA7	188	2	0.019	188	188	0	yes	1.193	0.942	1.048
121056	0.0036	28.91	IDEMPEAAVK	F1RHJ2	2408	3	0.017	2408	2408	0	yes	1.18	0.978	1.071
59785	0.0019	20.47	GGVVTSNPLGV	I3LLE3	472	2	0.087	472	472	0	yes
88386	0.0025	30.52	DDDVPLMWR	M3VH94	719	2	0.0034	719	719	0	yes	0.855	1.062	0.963
179785	0.0021	64.48	ELADEIALVDVMEDK	P00339	94	2	4.1e-06	94	94	0	yes	1.481	1.267	1.365
146314	0.0047	37.06	AQIHVLEGGEVK	F1RL99	775	2	0.0024	775	775	0	yes	0.908	1.36	1.129
96613	0.0022	28.87	ENMTLQVK	O46374	699	2	0.017	699	699	0	yes	1.092	1.173	1.127
48385	0.0026	23.06	DDFIAK	I3LJC1	4089	2	0.06	4089	4089	0	yes	1.185	1.106	1.141
33832	-0.003	21.13	VVCGPGLR	F1ST67	3377	2	0.068	3377	3377	0	yes
185964	0.0016	27.72	VAPEEHPVLLTEAPLNPK	I3LVD5	3	3	0.016	3	3	0	yes	0.864	1.045	0.954
101073	-0.0001	51.54	GHPPLLLDVVR	F1SDE2	1970	3	9e-05	1970	1970	0	yes	1.08	0.839	0.956
40787	0.0022	31.87	APPQEEDI	Q5MX78	592	2	0.0028	592	592	0	no
118366	-0.0005	27.77	QSLTVDPVVK	F1RI15	53	2	0.034	53	53	0	yes	0.806	0.824	0.811
103156	0.0036	20.87	IVDPEIALK	F1S1L9	1545	3	0.059	1545	1545	0	yes
49639	0.001	46.48	MCHNINR	F1SJM2	1965	3	4e-05	1965	1965	0	yes	1.002	1.219	1.122
76390	0.0006	38.57	NMMAACDPR	I3LBV1	62	2	0.00014	62	62	0	no
73580	0.0025	24.29	NAEEFTK	B8Y648	3287	3	0.048	3287	3287	0	yes	1.124	1.226	1.175
137100	0.0067	33.68	TSVDAASDYAEGVR	F1S3B0	3187	2	0.0025	3187	3187	0	yes	1.094	0.787	0.931
108865	0.0028	26.77	YDEYVNVK	F1RRD6	245	3	0.02	245	245	0	yes	1.174	0.852	1.003
116842	0.0019	35.95	CTESLQANVQR	I3LSD3	526	3	0.0014	526	526	0	yes	1.03	1.177	1.111
99927	0.0014	31.62	NEFNLESK	F2Z5J9	1048	2	0.0083	1048	1048	0	yes	0.944	1.077	1.009
111833	0.0029	22.94	GDWAFDVGRPR	F1SB67	833	3	0.042	833	833	1	yes	1.118		0.493
32237	0.0037	24.43	VEFPEAR	F1RGB8	3083	2	0.024	3083	3083	0	yes	0.707	1.342	1.01
168386	0.0051	57.57	AMGIMNSFVNDIFER	F2Z5L0	114	2	8.4e-06	114	114	0	no
121997	0.0031	26.17	AEEEFNIEK	F1SHR3	1369	3	0.027	1369	1369	0	yes	0.858	0.947	0.907
150193	0.0012	41.95	AATESFASDPILYR	F1SHL9	10	2	0.00075	10	10	0	yes	1.225	0.724	0.978
155482	0.0005	42.06	SQACGGNLGSIEELR	F1RP42	1300	3	0.00026	1300	1300	0	yes	1.122	1.083	1.1
168220	-0.0083	23.1	KEVHLGACGALK	F1SJY6	708	4	0.055	708	708	1	yes	0.864	1.094	0.984
171593	0.0043	60.07	ELDSITPEVSPGWK	I3LSM7	125	3	1.3e-05	125	125	0	yes	1.417	0.734	1.05
22115	0.001	24.85	ADPAELR	M3VH80	943	2	0.011	943	943	0	yes	0.976	0.896	0.93
181575	0.0054	39.56	MLDAEDIVGTARPDEK	I3LIK6	438	2	0.0015	438	438	1	yes	0.882	1.036	0.961
157826	-0.0017	48.92	IMGIPEEEQMGLLR	K9IVP5	11	3	0.00013	11	11	0	yes	1.358	0.969	1.142
59284	0.0014	25.85	VHLEELTR	F1RNW4	2867	3	0.032	2867	2867	0	yes	0.731	1.194	0.915
176304	0.0025	50.87	GFNEGLWEIDNNPK	F1SMR3	1827	2	8.5e-05	1827	1827	0	yes	1.596	0.909	1.243
165060	0.0134	42.27	FDSEPSAMALEHPLR	I3L9C9	861	3	0.0004	861	861	0	yes	1.461	1.005	1.23
134456	0.0001	24.18	IVTDRETGSSK	I3LRH2	24	3	0.064	24	24	1	yes	0.722	0.89	0.809
55588	0.0005	39.43	ESLSGQAAGR	F1RNZ1	2562	2	0.0014	2562	2562	0	yes	1.147	0.959	1.054
104003	0.0031	42.88	ILNDDTALK	F1SP32	1169	3	0.00086	1169	1169	0	yes	1.006	0.895	0.944
153591	0.0015	39.35	APLYDLAAHEDK	F1SHE8	1893	3	0.0014	1893	1893	0	yes	1.1	0.897	0.991
158194	0.0057	21	DAQGSVQCDVTGQVR	I3LQ79	196	2	0.036	196	196	0	yes	1.134	1.134	1.135
141402	0.0014	20.85	ACNQLGQFLQHR	K9J6K8	657	3	0.067	657	657	0	no
88553	0.0016	23.76	EMSVYEAYR	K9IVQ6	1	2	0.0099	1	1	0	yes	1.057	0.811	0.924
50627	0.0014	31.05	DAVTSVK	I3LJG1	3100	2	0.013	3100	3100	0	yes	0.898	0.981	0.936
88575	0.0014	31.28	VVNTSDPEMR	I3LRK6	3136	2	0.0053	3136	3136	0	yes	1.11	0.934	1.02
124689	0.0011	28.98	VQISPDSGGLPER	F1SBT6	171	2	0.014	171	171	0	yes	1.293	1.099	1.189
139796	-0.0003	21	ALMPLAQHLNPVR	F1SAN6	2053	2	0.13	2053	2053	0	yes
69940	0.004	28.19	TIGVDFLER	F1RZV2	3614	2	0.02	3614	3614	0	yes	0.643	0.977	0.804
55723	0.0003	20.72	GHAEDYER	F1SH89	2716	2	0.0093	2716	2716	0	yes	0.686	0.84	0.76
187193	0.001	44.72	AREEEEQGEEGGDGAAGDPK	F1RNS8	2259	3	7.1e-05	2259	2259	1	yes	0.799	0.858	0.832
115200	0.001	30.11	QLAEAHAQAK	K9IVQ6	1	3	0.012	1	1	0	yes	0.892	0.965	0.928
158878	0.003	27.2	IHFIEAQDLQGK	F1SHW1	3365	3	0.026	3365	3365	0	yes	0.921	1.155	1.047
125675	0.0032	20.68	DCMLTNPELLR	F1SCV1	4183	2	0.045	4183	4183	0	yes	0.997	0.962	0.977
155380	-0.0005	31.73	ECHLNADTVSSK	I3L6Y6	646	3	0.0048	646	646	0	yes	1.705	1.004	1.338
88268	0.0019	30.46	DQEPGAFIIR	K9IWG9	3425	2	0.0087	3425	3425	0	yes	0.896	0.999	0.944
178408	-0.0042	54.82	GAGTGGLGLTVEGPCEAK	F1SMN5	381	2	4.5e-05	381	381	0	yes	0.999	1.228	1.123
132824	0.0031	25.95	FMQASEDLLK	F6PVJ7	710	3	0.036	710	710	0	yes	0.98	0.969	0.973
161138	0.0061	50.99	LFQVEYAIEAIK	F2Z5K2	160	2	9.8e-05	160	160	0	yes	1.102	0.957	1.022
80368	-0.0023	25.12	ENNQIGSALR	K9J4W6	232	2	0.029	232	232	0	yes	1.137	1.018	1.073
153116	0.0023	26.13	HLAGLGLTEAIDK	F1SUM3	180	2	0.029	180	180	0	yes	0.767	0.934	0.857
158391	-0.001	24.57	EMEQIVEEEEK	F1S9A7	2304	3	0.025	2304	2304	0	yes	0.91	0.839	0.872
158985	0.0017	24.57	VMQVLNADAIVVK	F1SML4	453	2	0.035	453	453	0	yes	1.017	1.248	1.148
74447	-0.0009	28.67	HILANFK	P61288	801	2	0.013	801	801	0	yes	0.793	1.204	1.008
179563	0.007	36.98	LLDIQVPNFPADETK	M3TYW5	624	2	0.0031	624	624	0	yes	1.178	1.132	1.153
128216	0.0015	28.02	RLDEDLAACCR	F1S0P3	218	3	0.0056	218	218	1	yes	1.065	1.264	1.182
40315	0.0001	34.07	AAVENHVR	F1STC1	1500	2	0.0029	1500	1500	0	yes	0.737	0.827	0.783
69370	0.0046	27.84	LLDSEIK	F1SID4	414	3	0.02	414	414	0	yes	1.052	0.962	1.003
123796	-0.0018	23.56	AAGHPGDPESQQR	F1SFZ8	46	2	0.02	46	46	0	yes	1.17	0.898	1.03
77160	0	24.64	MQAEAQHDR	I3L6W3	2298	2	0.01	2298	2298	0	yes	1.072	1.303	1.18
125930	0.0054	23.49	VDATAETDLAK	F1SAD9	57	3	0.071	57	57	0	yes
107023	0.0028	28.85	AMEIADALGK	F1SM21	436	3	0.019	436	436	0	yes	0.935	1.18	1.054
171042	0.0029	62.04	YYTSASGDEMVSLK	O02705	7	2	6e-06	7	7	0	yes	1.463	0.743	1.093
159289	-0.0048	31.38	GQDMETEAHQNK	F2Z501	268	3	0.002	268	268	0	yes	0.893	1.153	1.015
138669	0.0015	43.94	DIESLMSEGNK	F1RJP9	2006	2	0.00047	2006	2006	0	yes	0.885	0.947	0.913
145630	-0.0028	28.61	AYHLQDDGTQTVR	F1SQJ5	1552	2	0.0064	1552	1552	0	yes	1.313	1.055	1.17
51183	0.0003	36.92	EDEGIAYR	F1SDX9	615	2	0.00088	615	615	0	yes	0.721	1.115	0.929
70152	0.0016	21.55	EVMDSLK	F1SH51	229	3	0.11	229	229	0	yes
103392	0.0022	35.75	VEIIANDQGNR	A5A8V6	60	2	0.003	60	60	0	no
121420	0.0026	27.45	VETTEDLVAK	Q6UAQ8	626	2	0.027	626	626	0	yes	1.155	1.322	1.239
177655	-0.0037	27.29	ATISNPITGDLETVHYR	A1X898	517	3	0.025	517	517	0	yes	1.073	0.987	1.028
144513	0.0005	36.71	TLNNLYAEAEK	I3LIB6	2999	2	0.003	2999	2999	0	yes	0.833	0.932	0.882
157385	-0.0002	42.15	GVDYNAEIPFEK	F1RQS5	1071	2	0.0006	1071	1071	0	yes	1.22	1.062	1.141
115278	0.0002	21.59	EEAESTLQSFR	P02543	2	2	0.027	2	2	0	yes	0.955	0.815	0.888
56799	0.0021	25.85	EAQLIHDR	K9J6L1	1727	3	0.03	1727	1727	0	yes	1.206	1.089	1.144
180014	0.0057	40.12	LLEALDEMLTHDIAK	I3LD72	607	4	0.0012	607	607	0	yes	1.086	1.05	1.066
130638	0	26.33	VGQAMASTEEK	F1S775	824	2	0.02	824	824	0	yes	0.867	0.963	0.905
63619	-0.001	33.04	QSNSEANLR	F1RRD6	245	2	0.0034	245	245	0	yes	0.903	0.68	0.791
171594	0.0045	37.74	ELDSITPEVSPGWK	I3LSM7	125	2	0.0023	125	125	0	yes	1.156	0.899	1.033
116312	0.0001	25.31	NPVMELNEK	F1SKU5	1690	2	0.036	1690	1690	0	no
190641	0.0039	28.34	SLQDIIAILGMDELSEEDKLTVSR	F1SLA0	51	3	0.017	51	51	1	yes	1.085	1.14	1.111
52491	0.0019	29.02	NELVQK	F2Z558	31	3	0.024	31	31	0	yes	0.828	1.196	0.998
128145	0.003	23.73	ELKPMASGASSA	K7GL05	2858	2	0.06	2858	2858	1	yes	1.088	0.893	0.989
124041	0	29.09	LTQEEINFK	F1SH51	229	3	0.021	229	229	0	yes	0.957	1.185	1.068
15332	0.0013	20.13	NEISPR	F1SII4	449	2	0.047	449	449	0	yes	1.028	1.056	1.036
158840	-0.0053	26.18	TLNEADCATVPPAIR	Q0QF01	371	2	0.022	371	371	0	yes	0.95	1.435	1.159
42145	0.0006	25.34	AHTCFNR	I3LNE2	3333	3	0.0091	3333	3333	0	no
146416	0.002	27.01	LMIEMDGTENK	I3LK59	20	2	0.024	20	20	0	yes	0.842	1.218	1.016
101078	0.0024	21.06	AKEQLEIR	F1S6E8	1776	2	0.11	1776	1776	1	yes
89668	0.0004	51.89	APPAVAEAAK	F1RZ24	627	2	7.4e-05	627	627	0	yes	0.904	1.118	0.997
38991	-0.0015	22.61	ENEHGFR	F1RX08	4109	2	0.015	4109	4109	0	yes	0.802	1.011	0.919
157088	0.0039	20.02	KDDTDDEIAK	F1S441	316	4	0.15	316	316	1	yes
77713	-0.0026	29.21	TLESQLAAVR	F1S6H6	2187	2	0.0098	2187	2187	0	yes	0.981	0.99	0.981
46593	0.0015	23.43	VQEVPK	I3L6F1	784	3	0.048	784	784	0	yes	0.804	1.324	1.012
126319	0.0034	33.97	VFIFDVMHK	F1SBY8	2672	3	0.006	2672	2672	0	yes	1.613	1.207	1.369
170310	0.0053	66.14	TLTTVQGIADDYDK	F2Z553	1329	2	3.4e-06	1329	1329	0	yes	0.978	0.719	0.832
138121	0.0019	58.72	QAALQVAEDFISR	F1SVB0	362	2	1.5e-05	362	362	0	yes	0.837	0.952	0.894
130357	0.0047	26.36	ATAVMPDGQFK	F1S3U9	142	3	0.035	142	142	0	yes	0.738	1	0.862
93498	0.0002	26.91	IIALDGDTK	A8U4R4	86	2	0.03	86	86	0	yes	0.726	1.122	0.931
92478	0.0047	29.43	VTPLGAGQDVGR	F1RJE8	1489	2	0.012	1489	1489	0	yes	0.921	0.806	0.86
75532	0.0012	23.92	CAADLGLK	F1RKI3	3600	2	0.066	3600	3600	0	yes
75537	0.0029	24.2	CAADLGLK	F1RKI3	3600	3	0.061	3600	3600	0	yes
178770	0.0018	21.25	SQEQLATELAEYTAK	F1SB42	48	3	0.093	48	48	0	yes
96137	-0.0004	43.53	TLLEQLDDDQ	F1RQH2	1046	2	0.00027	1046	1046	0	yes	0.939		0.387
88915	0.0013	37.03	TELATQEK	K9IVQ6	1	2	0.0026	1	1	0	yes	0.793	0.783	0.784
120291	-0.0003	21.13	TPTPEPAEVETR	I3LA44	2077	2	0.097	2077	2077	0	yes
16019	0.0016	20.98	AVIFDR	F2Z543	154	2	0.19	154	154	0	yes
171092	0.0013	42.23	VDATEESDLAQQYGVR	G9F6X8	27	3	0.00033	27	27	0	yes	0.798	0.892	0.843
28317	-0.0021	32.91	HQEHIR	F1RJV2	882	3	0.0039	882	882	0	yes	1.126	1.223	1.179
158609	0.0014	49.1	DDGSTLMEIDGDK	F1SGC8	633	2	5.9e-05	633	633	0	yes	1.003	0.95	0.974
147998	0.0041	21.62	VSVGEFVGEGEGK	I3L9H8	1440	3	0.11	1440	1440	0	yes
147465	0.0012	35.34	DISTNYYASQK	F1SRK6	82	3	0.0027	82	82	0	no
145337	0.0005	70.98	GVVQDLQQAVSK	F1SEV8	303	2	1.1e-06	303	303	0	yes	0.863	0.979	0.913
107894	0.0026	22.1	EFTEAVEAK	F2Z543	154	3	0.073	154	154	0	yes
166093	0.0004	42.46	VQELGHGCAALVTK	F1SFZ8	46	3	0.00073	46	46	0	yes	0.828	1.193	0.998
180640	0.0036	25.69	IMIMTDQDQDGSHIK	F1RS45	1822	3	0.026	1822	1822	0	no
126477	0.0038	50.31	LLLQVQHASK	F1RZQ6	187	2	5.9e-05	187	187	0	no
68733	0.0024	23.39	RPTWAEER	R4JU57	2619	3	0.034	2619	2619	1	yes	1.022		0.577
116663	0.003	40.67	NPAVLSAASFDGR	F1RVD4	432	3	0.00084	432	432	0	yes	1.261	0.829	1.02
85466	0.0032	29.8	WLILDEADR	F1S0U0	2398	2	0.01	2398	2398	0	yes	1.532	1.252	1.383
125622	0.0068	24.47	SLLTNLDEVK	F1RRD6	245	3	0.054	245	245	0	yes	0.887	0.975	0.927
151564	0.005	26.11	MQEELLTEGFK	F1S4E0	351	2	0.027	351	351	0	yes	1.143	1.178	1.156
185976	0.0025	34.22	VAPEEHPVLLTEAPLNPK	I3LVD5	3	3	0.0039	3	3	0	yes	0.966	0.915	0.939
47549	-0.0017	36.78	SQPSETER	F1RT62	612	2	0.00068	612	612	0	yes	1.506	0.781	1.144
126691	0.001	25.2	EAIEGTYIDK	F2Z4Y8	1240	2	0.027	1240	1240	0	yes	0.805	1.009	0.892
177390	0.0075	36.09	SPLVAAMQHFLPVLK	I3LDM3	194	3	0.002	194	194	0	yes	1.048	1.007	1.025
165324	0.0048	61.91	NLANTVTEEILEK	F2Z5D4	263	2	9e-06	263	263	0	yes	0.814	1.274	1.026
172860	0.0099	27.02	GVDIVMDPLGGSDTAK	I3L9V2	1009	3	0.03	1009	1009	0	yes	1.315	1.133	1.22
89093	0.0014	22.32	SVQPQPHK	F1RQC5	888	3	0.078	888	888	0	yes
116839	0.0008	42.86	CTESLQANVQR	I3LSD3	526	2	0.00028	526	526	0	yes	1.038	1.084	1.058
123855	-0.0008	33.56	SIDDEITEAK	D0G7E1	2533	2	0.0056	2533	2533	0	yes	0.944	0.881	0.911
173583	0.0005	35.51	WCGTTQNYDADQK	F1SS24	83	2	0.00073	83	83	0	yes	1.782	1.142	1.361
91439	-0.001	20.02	QYPPNTSK	A8HR17	967	2	0.12	967	967	0	yes
173687	0.0028	23.93	TNEKVELQELNDR	P02543	2	2	0.06	2	2	1	no
167077	0.001	29.3	EAIEGTYIDKK	F2Z4Y8	1240	2	0.011	1240	1240	1	yes	0.848	1.018	0.925
129560	0.0015	55.43	GLEQLQTENK	F1SUX4	163	2	3.9e-05	163	163	0	yes	0.903	0.995	0.947
187693	0.0005	43.41	LGQSDPAPLQHQMDVYQK	A8U4R4	86	3	0.00056	86	86	0	yes	1.143	0.862	1.005
145629	-0.0004	30.14	CPQNAFFLDHVR	I3LIL4	384	3	0.0043	384	384	0	yes	1.035	0.812	0.913
181732	0.0018	22.17	KALELDPDNETYK	F1S8G6	1029	3	0.1	1029	1029	1	yes	0.844	0.849	0.845
117396	0.0001	52.07	TAAYVNAIEK	F1SEN2	43	2	0.00011	43	43	0	yes	1.077	1.095	1.086
170954	0.0025	42.18	DASLMVTNDGATILK	D0G0C8	76	3	0.0009	76	76	0	yes	0.911	1.114	1.019
148950	0.0016	38.91	ISVYYNEATGGK	Q767L7	14	2	0.0016	14	14	0	yes	1.149	0.852	1.014
175381	0.0052	32.34	SLDGAPVGVVDQSLMK	F1S3M9	762	3	0.0069	762	762	0	yes	1.324	0.999	1.157
4597	0.0001	25.49	DISPR	F1SK28	3074	2	0.017	3074	3074	0	yes	0.923	1.069	0.993
83045	0.0009	33.97	LQDAEIAK	Q2EN75	620	2	0.0073	620	620	0	yes	0.955	1.279	1.107
93581	0.0005	27.73	MADEAILQER	F1SC53	1435	2	0.011	1435	1435	0	yes	0.985	0.98	0.981
123620	-0.0006	48.11	STVEGIQASVK	P26234	34	2	0.00018	34	34	0	yes	1.06	0.962	1.008
122191	0.0014	29.44	RTLEGELHDLR	Q3ZD69	21	4	0.013	21	21	1	yes	0.723		0.369
83154	-0.0014	56.86	NSQGEEVAQR	F1RKM0	95	2	7.5e-06	95	95	0	yes	0.985	1.163	1.063
11144	0.0022	26.88	LEAALR	F1RRT3	1155	2	0.025	1155	1155	0	no
105161	0.0028	38.79	LGEGEGSMTK	F1SBI1	1590	3	0.0013	1590	1590	0	yes	0.625	0.897	0.757
146924	0.0051	24.58	LALLDCATPDAVVR	F1RZA6	111	3	0.045	111	111	0	yes	1.365	0.855	1.071
140060	-0.0011	34.07	VADMALHYANK	I3LCA2	45	3	0.005	45	45	0	yes	0.871	1.099	0.988
119757	0.0018	27.74	DQLIHNLLK	P00339	94	3	0.014	94	94	0	yes	1.209	1.345	1.292
134648	0.0036	21.98	GFMVQTGDPTGTGR	F2Z5T7	3900	2	0.036	3900	3900	0	yes	0.849	0.868	0.856
117048	0.0003	34.17	NCPHIVVGTPGR	B9TSQ2	725	2	0.0043	725	725	0	yes	0.95	0.871	0.907
45242	0.0009	30.07	TALAMGADR	Q6UAQ8	626	2	0.008	626	626	0	yes	1.023	1.034	1.027
117371	0.0017	38.99	NSAQGNVYVK	F2Z5I2	638	2	0.0019	638	638	0	yes	1.05	0.701	0.871
185515	-0.0066	36.91	WNSPAEEGSSDCEVFSK	F1RI15	53	3	0.00036	53	53	0	yes	1.093	0.706	0.901
190719	0.0002	23.38	VETGVLKPGMVVTFAPVNVTTEVK	Q0PY11	52	5	0.02	52	52	1	yes	1.019	1.022	1.021
167120	0.0023	37.27	TMVVHEKPDDLGR	D9D839	752	2	0.0026	752	752	1	yes	0.845	0.977	0.911
190531	0.0056	70.38	LAYVAAGDLAPINAFIGGLAAQEVMK	F1RWX8	40	4	8.8e-07	40	40	0	yes	1.101	0.962	1.023
99359	0.0014	53.69	EVFEDAVEIR	I3LRH2	24	3	4.3e-05	24	24	0	yes	0.859	1.106	0.985
84942	0.0046	31.04	ILILQGLK	F1SAY9	1112	2	0.00079	1112	1112	0	yes	1.088	1.152	1.125
128621	0.0025	40.04	LDGAHAPELTK	F1SDJ8	1038	2	0.0016	1038	1038	0	yes	1.06	1.211	1.135
185980	0.003	47.6	VAPEEHPVLLTEAPLNPK	I3LVD5	3	3	0.00018	3	3	0	yes	0.942	1.109	1.026
126582	-0.0001	49.34	ILQEHEQIK	F1S4P6	216	2	0.00015	216	216	0	yes	0.779	0.855	0.815
89439	0.001	31.74	GYLDPSTDER	K9IVQ6	1	2	0.0022	1	1	0	yes	0.85	0.652	0.74
2312	0.0007	21.1	GISLR	F1RL99	775	2	0.11	775	775	0	yes
163945	0.0013	65.04	SAADSISESIPVGPK	F1SLU6	789	2	5.4e-06	789	789	0	yes	1.297	0.71	0.994
78270	0.0045	30.09	EAESLIAK	D0G0C8	76	2	0.019	76	76	0	yes	0.896	0.808	0.852
52870	0.0016	23.4	IQSGQCLR	F2Z5D8	1147	2	0.045	1147	1147	0	yes	1.023	0.837	0.922
23948	0.0013	21.69	GAMITHR	F1RSZ3	976	2	0.044	976	976	0	yes	1.129	1.512	1.326
189302	0.0044	20.39	AEPEDHYFLLTEPPLNTPENR	F2Z5D2	509	3	0.071	509	509	0	yes
144595	0.0035	36.48	SPLAGDFITMQCR	F1SGC8	633	3	0.0013	633	633	0	yes	1.063		2.116
97950	0.0026	32.04	VATVADTDDHR	F1S3M5	2622	3	0.003	2622	2622	0	yes	0.61	1.163	0.819
108688	-0.0002	30.1	DHSVEDAAGK	I3L6C1	635	3	0.0068	635	635	0	yes	0.985	1.047	1.009
172859	0.0072	47.51	GVDIVMDPLGGSDTAK	I3L9V2	1009	2	0.00025	1009	1009	0	yes	1.051	1.176	1.111
75047	0.002	24.76	ILEDDLK	F1RS49	1030	3	0.06	1030	1030	0	yes
184315	0.0083	22.58	DAPDGPAVEAEPEHAFDGLR	K9IVQ6	1	2	0.021	1	1	0	yes	1.141	0.788	0.957
114208	0.0006	21.59	DYEGPAIAPK	F1S519	2506	2	0.092	2506	2506	0	yes
134600	0.0067	39.42	ILHNDPEVEK	I3LA58	2216	2	0.0017	2216	2216	0	no
139386	0.006	41.23	DFTATDLTEFAAR	D0G0B3	835	2	0.00036	835	835	0	yes	1.558	0.92	1.183
54490	0.0018	20.33	IHIVMK	I3LM25	4196	3	0.039	4196	4196	0	yes	0.75	1.001	0.875
130826	0.0057	27.61	LATQLTGPVMPIR	I3LSD3	526	2	0.021	526	526	0	yes	0.929	0.972	0.952
152578	0.0052	43.83	ETAENYLGHTAK	F1RGJ3	44	3	0.00054	44	44	0	yes	0.754	1.121	0.925
167651	0.0016	45.36	SEDLAINDDLADTDAR	P19619	13	2	7.7e-05	13	13	0	no
155232	0.0118	52.21	LLATEQEDAAVAK	I3LGC2	430	3	7.4e-05	430	430	0	yes	0.959	0.781	0.857
34572	0	23.56	SDTAAAAVR	F1RWX8	40	2	0.043	40	40	0	yes	0.849	1.23	1.036
176783	0.0015	49.44	TNPVEGLSGNPADLEK	M3TYK5	480	2	0.00014	480	480	0	yes	1.115	0.951	1.031
66574	-0.0003	44.03	AENSQLTDR	I3LGC2	430	2	0.00023	430	430	0	yes	1.205	0.72	0.911
74491	0.0007	27.7	RPCEAPSGQA	F1RU52	1172	2	0.0044	1172	1172	1	yes	1.774		0.831
121345	0.0018	41.76	EGQEDQGLTK	Q06A95	1176	2	0.00077	1176	1176	0	no
75619	0.0028	23.02	GLDGAVDMGAR	F1RHZ9	685	2	0.02	685	685	0	yes	0.919	1.094	1.004
81845	0.0005	28.82	GNNVYCLDR	F1RJX8	250	2	0.004	250	250	0	yes	1.138	0.763	0.929
130232	0.0049	40.42	LVSESSDVLSK	F1SGG2	101	3	0.0012	101	101	0	yes	0.974	0.78	0.888
135070	0.0023	48.5	DREAAEGLGSHER	A6YNL5	155	4	6.9e-05	155	155	1	yes	1.171	1.075	1.121
153620	0.0037	28.87	EAQLYAAQAHLK	I3LRP1	339	3	0.018	339	339	0	yes	1.404	1.094	1.226
140204	0.0037	44.9	SDIGEVILVGGMTR	F1RGJ3	44	3	0.00039	44	44	0	yes	1.035	0.839	0.931
65486	0.0026	20.26	TAVCDIPPR	F2Z5K5	30	2	0.072	30	30	0	no
93505	0.0021	32.49	DIATIVADK	F1RJJ3	1126	2	0.0088	1126	1126	0	yes	0.952	1.159	1.052
157642	0.0008	28.47	GHSLSDGLDEVQK	Q2L969	2935	3	0.022	2935	2935	0	yes	0.931	0.997	0.956
61903	0.0016	37.74	GHTPLDLTR	K9IW82	1562	3	0.0019	1562	1562	0	yes	1.469	0.808	1.093
106831	0.0021	30.87	IVADQLCAK	F1S3B4	1103	3	0.013	1103	1103	0	yes	1.116	1.008	1.054
168670	0.0082	57.27	ELPAWVSFPDVEK	F1SPG9	343	3	2.3e-05	343	343	0	yes	1.112		0.518
17920	0.0014	25.16	DYLAAIA	I3LAB6	911	2	0.02	911	911	0	yes	1.413	0.861	1.111
111156	0.002	33.52	DVIEEYFK	P46405	309	3	0.0061	309	309	0	yes	0.948	0.931	0.937
134928	0.0039	33	DDGSWEVIEGYR	F1SEN2	43	3	0.0019	43	43	0	yes	0.917		0.555
66636	0.0004	25.1	FRPSLEER	F1RGJ2	242	3	0.044	242	242	1	yes	0.872	0.805	0.838
110495	0.0032	33.59	FEQLSESAK	F1SBI1	1590	3	0.0054	1590	1590	0	yes	0.883	0.905	0.893
51051	0.0027	38.37	ISAEGSGLAF	F1RY75	2883	2	0.0014	2883	2883	0	yes	1.013	0.899	0.957
144591	0.0018	27.29	AGGIETIANEYSDR	F1RI15	53	2	0.011	53	53	0	yes	1.173	0.915	1.039
107046	0.0046	52.08	GLVSSDELAK	F1RR78	55	2	9.7e-05	55	55	0	yes	0.961	0.707	0.833
168159	0.0043	48.54	FMDQHPEMDFSK	F1STR6	177	3	6.6e-05	177	177	0	yes	0.78	1.175	0.953
118069	0.0003	23.69	AFTNTETATK	I3LB61	1524	2	0.043	1524	1524	0	yes	1.088	0.994	1.038
174336	0.0031	22.02	VLGTPVETIELTEDRR	I3LLT2	317	3	0.072	317	317	1	yes
138281	-0.0005	37.48	DFLAGGVAAAISK	F1RZQ6	187	3	0.0024	187	187	0	no
153356	0.0011	43.29	KAPGPELEGAESR	F1RZA6	111	3	0.00061	111	111	1	yes	1.256	0.962	1.101
109667	-0.0004	26.84	ETGFSHSQITR	F1SSV2	2661	3	0.017	2661	2661	0	yes	1.221	1.067	1.144
39935	0.0014	23.15	DLDIFDR	F1RJI1	3018	2	0.041	3018	3018	0	yes	1.49	1.391	1.437
87871	0.003	26.85	AADPATPSGK	F1SDC2	1757	2	0.028	1757	1757	0	yes	0.926	0.847	0.884
129851	0.0058	38.65	FMELLEPLNER	K9IWG6	71	3	0.0016	71	71	0	yes	1.161	0.989	1.072
171645	0.0037	26.11	ADSWVEKEEPAPSN	F1RMA3	1094	2	0.022	1094	1094	1	yes	1.231	0.497	0.822
152729	0.0024	26.92	DIVPVDASYEVK	M3VH94	719	3	0.027	719	719	0	yes	1.611	0.51	0.956
73491	0.0008	22.26	PGSGFTNTMR	F1SHL9	10	2	0.027	10	10	0	yes	0.827	1.093	0.967
172734	0.0028	46.17	QQEVAVAGASLPTSSK	I3LKN7	1129	3	0.00036	1129	1129	0	yes	0.865	0.77	0.815
83807	-0.0003	22.23	QAAEVMDK	K9IW91	189	3	0.072	189	189	0	yes
62964	0.0006	23.35	EEYFAK	F1S1V1	161	2	0.039	161	161	0	yes	1.098	1.005	1.049
104318	0.0032	30.5	IQVWHEEHR	F1RTN3	78	4	0.0091	78	78	0	yes	1.053		0.538
80765	0	44.72	ASGAQLEAK	F1RIA7	1468	2	0.00061	1468	1468	0	yes	0.841	1.161	0.967
155991	0.0041	31.84	TEDSLMPEEEFLR	F1RFD3	324	3	0.0024	324	324	0	yes	3.303	0.902	1.749
123741	0.0025	29.71	VNEVNQFAAK	F1RR78	55	3	0.017	55	55	0	yes	1.157	1.192	1.176
37972	0.0027	22.5	FALDLFR	F2Z5B1	2321	2	0.064	2321	2321	0	yes
151124	0.0019	24.52	GWEEGVAQMSVGQR	Q2VTP6	428	3	0.013	428	428	0	yes	0.89		0.404
83929	-0.0009	27.27	TDNAQESK	F1RRK9	238	2	0.035	238	238	0	yes	0.659	0.86	0.759
73252	-0.0004	23.08	ETHVMDYR	F1SGM3	352	3	0.015	352	352	0	yes	0.885	0.813	0.848
28677	0.0015	20.35	AIADYLR	F2Z521	1008	2	0.16	1008	1008	0	yes
66912	0.002	26.42	DDAMLLK	F1SMZ7	6	3	0.034	6	6	0	no
93901	0.0007	27.25	LTLTEVSGK	Q6W4U0	1392	2	0.033	1392	1392	0	no
77109	-0.0046	39.29	TALAATNPAVR	F1SIB5	1939	2	0.0011	1939	1939	0	yes	0.831	0.889	0.858
46965	0.0018	29.42	EAIAELER	K9IVQ6	1	2	0.012	1	1	0	yes	0.927	0.911	0.917
137425	0.0022	58.29	VTQSNFAVGYK	Q9MZ16	246	2	1.5e-05	246	246	0	yes	1.173	0.9	1.032
173061	0.0026	35.25	QDNCVHDLQAHNK	F1SGD0	985	3	0.002	985	985	0	yes	0.883	1.162	1.017
76333	0.0006	22.05	NYQGELK	I3LKJ6	497	2	0.092	497	497	0	yes
178201	0.0056	39.09	EGAFSNFPISEETIK	F1SUG8	776	3	0.0015	776	776	0	no
146109	0.0002	22.08	AGTQIENIDEDFR	F1RI39	42	2	0.031	42	42	0	yes	0.881	0.909	0.89
106988	0.0013	23.17	AVSEEADGLK	F1RTY6	1216	3	0.063	1216	1216	0	yes
65056	-0.0004	30.73	NVNAGGHK	Q9MZ16	246	2	0.0079	246	246	0	yes	0.85	1.227	1.025
162648	0.001	37.91	DLLNMYIETEGK	F1RST0	817	3	0.0023	817	817	0	yes	0.985	0.761	0.867
158321	-0.0001	47.89	VEESSWLIEDGK	F1STR6	177	2	0.00021	177	177	0	yes	1.043	0.681	0.845
96513	0.0027	27.1	ECSDVQPK	F1RGE3	3004	2	0.016	3004	3004	0	yes	1.347	1.316	1.329
79003	0.0002	27.81	DSNFAGDLVR	F1RSJ7	974	2	0.011	974	974	0	yes	0.884	0.94	0.913
180884	0.0063	31.94	LIAPVAEEETTIPNNK	P00336	137	4	0.0083	137	137	0	yes	0.667	0.711	0.695
118717	-0.0017	27.4	IEFPLPDEK	F2Z5J1	616	2	0.031	616	616	0	yes	0.739	0.966	0.844
94199	0.0011	51.27	GEFITTVQQR	I3LBY9	267	2	0.0001	267	267	0	yes	1.124	1.04	1.078
153630	0.0005	26.43	SSIPEPIDPLFK	K9IVK2	256	2	0.033	256	256	0	yes	0.998	0.847	0.921
112485	0.0022	23.04	DYFEEYGK	F1RX74	68	3	0.033	68	68	0	no
100737	0.0046	24.96	GPDGAVFELGPR	F1S197	3663	3	0.032	3663	3663	0	yes	3.77	0.478	1.624
169871	-0.0001	34.18	FEWLVASAEQLLK	F1RU52	1172	2	0.0058	1172	1172	0	yes	1.078	0.944	1.007
57875	-0.0006	23.44	VLLEESAAR	I3L5Q3	4051	2	0.051	4051	4051	0	yes	1.033	0.949	0.989
97385	0.0012	20.02	GFTVMNENER	F1SQV8	1581	2	0.032	1581	1581	0	yes	1.029	0.883	0.95
139912	0.0028	44.11	DVDGVTDVNLGK	I3L6A9	1378	3	0.00053	1378	1378	0	yes	1.044	1.135	1.091
112669	-0.0013	29.91	DFETIGQNK	F1SC82	69	2	0.011	69	69	0	yes	1.257	1.317	1.285
116255	-0.0024	33.42	SMSHQAAIASQR	B6EAV3	1265	3	0.0028	1265	1265	0	yes	1.153	0.596	0.882
182307	0.0038	28.32	AEEYEFLTPMEEAPK	E7EI20	213	3	0.0096	213	213	0	yes	0.982	1.314	1.141
74832	0.008	23.79	IPAMTIAK	F1SMZ7	6	2	0.065	6	6	0	no
152073	0.0017	23.4	DITSDTSGDYQK	P19619	13	3	0.027	13	13	0	no
7826	0.0009	28.24	VEVER	P02543	2	2	0.015	2	2	0	yes	1.161	0.823	0.991
62945	0	29.69	LQAEAEQAR	F1SF45	1185	2	0.0075	1185	1185	0	yes	0.891	1.27	1.077
45848	-0.0004	21.53	SCTECIR	F1RVY6	502	2	0.0088	502	502	0	yes	1.209	0.854	1.022
138703	0.005	36.88	TPAQYDASELK	F1S073	18	2	0.0028	18	18	0	yes	0.988	0.989	0.984
79959	-0.004	20.41	DYPFHEEY	P80276	395	2	0.0091	395	395	0	yes	0.969	0.942	0.954
92091	-0.0005	22.08	MGTALEMTAAR	I3LKB5	4134	2	0.028	4134	4134	0	yes	3.003	0.418	1.066
118616	-0.0007	36.21	NYYEQWGK	F1RX74	68	2	0.0022	68	68	0	no
155301	0.007	27.91	IWNNEDVNLDK	F1RSM0	1891	3	0.021	1891	1891	0	yes	1.163	1.171	1.168
149604	-0.0019	28.51	EAMEDGEIDGNK	I3LRH2	24	2	0.0061	24	24	0	yes	0.878	0.99	0.931
62106	0.0015	30.65	GMQLHGVLR	F1SPG9	343	3	0.01	343	343	0	yes	0.867	0.888	0.88
53031	-0.003	26.07	ESIESEIR	F1SIH8	80	2	0.019	80	80	0	no
85580	0.0012	21.67	SPDTILQK	F1S4Y8	636	2	0.15	636	636	0	yes
103213	0.0003	23.66	EMETVDFK	F1SMW3	209	2	0.042	209	209	0	yes	0.975	1.159	1.056
113966	0.0044	65.57	EAAAALVEEETR	F1RPK5	1258	2	2e-06	1258	1258	0	yes	1.145	1.057	1.099
34515	0.0013	23.71	LEEEADR	F1RUC1	819	2	0.016	819	819	0	yes	0.862	1.301	1.065
98525	-0.0002	62.42	QQSELQSQVR	M3VJZ7	306	2	5.6e-06	306	306	0	yes	0.833	0.893	0.839
122906	0.0005	34.96	MIAEAIPELK	I3LP41	96	2	0.0045	96	96	0	yes	1.247	1.081	1.153
184195	0.0047	42.76	MAATFIGNSTAIQELFK	I3LBV1	62	3	0.00073	62	62	0	no
122436	0.0015	26.93	QENNPHVALYR	F1SAI8	214	3	0.02	214	214	0	yes	1.016	0.985	1
140120	0.0006	38.9	EMNDAAMFYTNR	F1SMC0	211	2	0.00013	211	211	0	yes	1.211	1.091	1.146
152002	-0.0026	46.47	EVELNELEPEK	B2D2K7	265	2	0.00028	265	265	0	yes	0.814	0.977	0.886
127633	0.0003	37.81	YVAQAPDKPR	F1RK45	168	2	0.0026	168	168	1	yes	0.991	1.039	1.012
115530	0.0035	29.42	DTDSINLYK	I3LLS7	696	3	0.014	696	696	0	yes	1.299	0.98	1.125
142299	0.0044	34.89	AESDGSLLLESK	F1SD90	783	3	0.0051	783	783	0	yes	1.298	0.771	1.029
86102	0.0009	23.82	GYFDEEMSR	K9IVQ6	1	2	0.0041	1	1	0	yes	0.799	1.026	0.908
190226	0.0016	81.23	QLLSPGTALILLEAQAASGFLLDPVR	K9IVQ6	1	3	5.4e-08	1	1	0	yes	1.781	1.024	1.307
120662	0.0044	35.73	FEELNMDLFR	F1RS36	33	2	0.00098	33	33	0	yes	1.012	0.736	0.845
80686	0.0012	23.3	ESPQDSAITR	I3LCN0	4068	2	0.033	4068	4068	0	yes	1.087	0.849	0.966
144567	-0.004	20.47	HTDDEMTGYVATR	F1RYA1	4190	3	0.011	4190	4190	0	yes	1.058	1.099	1.077
83731	0.0009	34.57	SNAEESSLQR	F1RPB5	3128	2	0.0024	3128	3128	0	yes	1.119	0.97	1.043
172082	0.0025	40.02	LTTDFNVIIEALSK	F1S1V1	161	2	0.0012	161	161	0	yes	0.994	0.989	0.989
60482	0.0016	27.33	DNNLLGK	F1SA70	47	2	0.027	47	47	0	no
183475	-0.0027	42.36	NPVWYQALTHGLNEEQR	I3LDM3	194	3	0.00046	194	194	0	yes	1.082	1.382	1.231
102840	0.0037	24.7	DIISDTSGDFR	F1S073	18	2	0.017	18	18	0	yes	1.246	0.933	1.08
128736	-0.0043	55.22	MSISEGTVSDK	F1SK12	258	2	3.1e-05	258	258	0	yes	1.003	0.84	0.919
90609	-0.0004	23.21	MDQPPQAK	F1RI15	53	2	0.045	53	53	0	yes	0.815	0.887	0.847
125216	0.0048	24.89	DIDNNLITSTPR	F1SN06	3122	3	0.034	3122	3122	0	yes	1.019	1.355	1.174
99111	0.0037	47.16	IGLFGGAGVGK	F1SLA0	51	3	0.00026	51	51	0	yes	1.079	1.074	1.078
166991	0.0086	29.7	TFCQLILDPIFK	I3LII3	25	3	0.011	25	25	0	yes	1.242	0.79	0.953
105743	0.0013	37.13	EHFAQFGHIR	A1XQS8	2118	4	0.0015	2118	2118	0	yes	1.115	1.492	1.286
90835	0.0017	25.78	VQDLVDDK	F1SJ22	3832	2	0.039	3832	3832	0	yes	0.883	1.054	0.959
68188	0.0011	20.78	HDLDLICR	F1SEF7	390	3	0.052	390	390	0	no
156494	0.0011	41.22	NAVTQEFGPVPDTAR	F1SRC5	148	2	0.00069	148	148	0	yes	1.259	1.077	1.16
115043	0.0051	27.88	AQYDELAQK	F1SGG1	1056	3	0.02	1056	1056	0	yes	1.231	1.124	1.174
176799	-0.0002	55.96	VSEGGPAEIAGLQIGDK	A2SZV5	917	2	3.6e-05	917	917	0	yes	1.207	0.791	0.983
117553	0.0015	26.11	ELYENLTAK	F1S5J1	138	2	0.032	138	138	0	yes	1.281	0.931	1.082
52120	-0.0003	36.84	STGAEPGLAR	F1SDG3	2196	2	0.0022	2196	2196	0	yes	0.905	0.958	0.923
118395	-0.001	24.24	SDDNSYEEK	F1S5Z3	811	2	0.011	811	811	0	yes	0.958	0.762	0.864
81098	0.0009	24.92	SSTPEEVK	P10668	338	3	0.051	338	338	0	yes	0.934	0.908	0.919
53876	-0.0017	25.25	QQEEMMR	I3LSU1	54	2	0.0043	54	54	0	yes	1.099	1.243	1.16
134318	-0.0002	40.78	ELLSIPDNYK	F1SIJ9	1313	2	0.0014	1313	1313	0	yes	0.687	0.545	0.609
145487	0.002	20.67	ELNQVMEQLGDAR	F2Z5A8	223	2	0.059	223	223	0	yes
102088	0.0024	21.21	QEMQEVQSSR	F1RX74	68	2	0.026	68	68	0	no
188569	0.0077	20.35	REEEEFNTGPLSVLTQSVK	I3LGQ4	2039	3	0.13	2039	2039	1	yes	1.818	0.865	1.313
184361	0.007	55.99	ACPLDQAIGLLVAIFHK	Q2EN75	620	3	2.5e-05	620	620	0	yes	0.972	1.022	0.997
184902	-0.0016	49.79	TIGTGLVTDTPAMTEEDK	F1RFI1	65	3	0.00012	65	65	0	yes	1.263	1.122	1.19
184560	0.0029	51.36	ESTGAQVQVAGDMLPNSTER	F1SFQ4	144	2	3.6e-05	144	144	0	no
125145	0.0014	20.7	PVHHGVNQLK	I3LK33	724	3	0.11	724	724	0	yes
48534	0.0022	26.95	TTDGYLLR	F2Z5C7	399	2	0.016	399	399	0	yes	0.933	1.154	1.024
147478	0.0032	43.4	QAGEVTYADAHK	Q06AA0	340	3	0.00048	340	340	0	no
166877	0.0005	79.39	TGENVEDAFLEAAK	F2Z5N8	367	2	1.3e-07	367	367	0	yes	1.16	1.09	1.122
168250	-0.001	49.25	ELDALDANDELTPLGR	I3LHZ6	77	2	9.8e-05	77	77	0	yes	1.079	1.155	1.121
128726	0.0007	24.77	FLEMCDDLLAR	F1RI15	53	2	0.016	53	53	0	yes	0.951	1.139	1.05
131063	0.0021	28.6	TAEELMNFSK	I3LCA2	45	3	0.012	45	45	0	yes	1.047	1.034	1.039
57167	0.0001	26.41	VEHSAEGVR	F1RQQ7	1076	2	0.013	1076	1076	0	yes	0.856	0.992	0.919
118775	0.0033	39.03	DALNIETAIK	F1S073	18	3	0.0021	18	18	0	yes	0.977	1.032	0.997
49331	0.0026	33.83	ALQDVQIR	F1S2J4	1148	2	0.0046	1148	1148	0	yes	0.929	1.049	0.987
183192	0.0017	49.83	FMNEHPGGEEVLMEQAGR	F1S393	481	3	2.5e-05	481	481	0	yes	0.873	1.068	0.959
107704	0.0032	43.24	LEDLEVIQHR	K9IWG6	71	3	0.0006	71	71	0	yes	0.865	1.067	0.957
134750	0.0022	23.17	HTLDELNPQK	D0G7E1	2533	3	0.072	2533	2533	0	yes
177291	0.0011	33.7	GQETSTNPIASIFAWTR	I3LDC7	203	2	0.0044	203	203	0	yes	1.062	0.978	1.016
161238	0.0005	65.53	WFEENASQSTVK	K7GMF7	346	2	3.1e-06	346	346	0	yes	0.989	0.89	0.939
85208	0.0014	45.51	LATNAAVTVLR	I3LCA2	45	2	0.00027	45	45	0	yes	0.911	0.928	0.921
105663	0.0019	37.03	TNIIPVIEDAR	I3L5T3	590	2	0.0023	590	590	0	yes	0.901	1.088	0.998
133877	-0.0023	52.35	NAVEEYVYEMR	F1RI15	53	2	2.2e-05	53	53	0	yes	1.157	1.025	1.09
116712	0.001	36.63	QLVAEQVAYQR	F1SPF3	122	2	0.0028	122	122	0	yes	1.419	1.141	1.277
93063	0.0013	23.75	LVWVPSDK	K9IVP5	11	2	0.046	11	11	0	yes	1.03	1.021	1.025
133511	0.0017	51.43	LQQEAAVATQK	K9IVQ6	1	2	8.8e-05	1	1	0	yes	0.829	0.928	0.868
40430	0.001	24.31	GFSTEAER	F1S403	3969	2	0.011	3969	3969	0	yes	1.213	0.983	1.091
183909	0.0053	43.91	EALNVFGNDYDTEDGTGVR	I3LL84	423	3	0.0001	423	423	0	yes	0.788	0.961	0.877
185773	-0.0011	38.21	QTNPSAMEVEEDDPVPEIR	F1SIH8	80	3	0.00038	80	80	0	no
83729	0	30.84	YAMENHSLR	F1SRA8	749	3	0.0053	749	749	0	yes	1.889	1.06	1.48
156282	0.0059	42.54	GAAQNIIPASTGAAK	P00355	26	3	0.00069	26	26	0	yes	0.759	1.29	1.016
183982	0.0032	66.23	YLLSQSSPAPLTAAEEELR	F1SGZ8	873	3	3e-06	873	873	0	yes	3.676	0.722	1.599
73419	0.0017	26.37	EYDALVK	F1RQI7	311	3	0.028	311	311	0	yes	1.089	0.985	1.034
91392	0.0058	28.35	DIDAFWLQR	K9J4V0	143	2	0.016	143	143	0	yes	1.193	0.97	1.069
89911	0.0016	37.22	EQEEAPLPSR	F1S843	1888	2	0.0013	1888	1888	0	yes	1.082	0.966	1.025
55397	0.002	22.39	RLNMATLR	I3LHZ6	77	3	0.084	77	77	1	yes
162801	-0.0024	64.06	GQQDIQDQLSLAK	K7GKN2	39	2	5.3e-06	39	39	0	yes	0.714	0.652	0.681
94257	0.0025	39.51	NAQAAALYK	F1SVB0	362	3	0.0016	362	362	0	yes	0.768	0.987	0.877
76200	0.0005	28.06	NIEPHLK	F1SB49	2845	3	0.018	2845	2845	0	yes	0.64	1.127	0.844
76675	0.0027	31.45	DAEAWFTSR	F1S0J8	97	2	0.0037	97	97	0	yes	1.135	1.116	1.123
82788	0.0016	31.93	TLLADQGEIR	F1RPX1	741	2	0.0073	741	741	0	yes	1.209	1.044	1.124
148774	0.0047	21.53	DVGGEGVQQGLLK	F1SJL5	492	3	0.071	492	492	0	yes
131583	0.003	45.48	GILLYGPPGTGK	F1SIH8	80	2	0.00028	80	80	0	no
25712	0.0004	20.45	MEFDTR	G8IFA6	2467	2	0.017	2467	2467	0	yes	1.854	1.723	1.782
134281	0.0065	29.87	LGEEVDDVYLIR	F1RUP2	1605	2	0.012	1605	1605	0	yes	1.101	0.885	0.977
115926	0.0021	27.82	DREEALHQFR	F1RX16	123	4	0.0098	123	123	1	yes	0.903	1.071	0.991
145242	0.0013	37.84	SLGAEPLEVDLK	K9IW80	141	2	0.0019	141	141	0	yes	1.108	0.886	0.99
57703	0.0019	24.36	PSQVVAETR	I3LII3	25	3	0.037	25	25	0	yes	0.661	1.686	1.021
16399	0.0005	22.72	ALVHER	F1SGM3	352	2	0.059	352	352	0	yes
77269	-0.0006	23.93	LAEAADLLNR	F1RRD4	1086	2	0.044	1086	1086	0	yes	2.014	1.33	1.607
150102	0.0024	63.5	TVTAMDVVYALK	P62802	89	2	5.6e-06	89	89	0	yes	0.893	0.947	0.915
12294	0.0008	23.18	LDILPN	I3LVA8	4076	2	0.016	4076	4076	0	yes	0.687	0.73	0.715
182300	-0.0027	40.84	AEEYEFLTPMEEAPK	E7EI20	213	3	0.00052	213	213	0	yes	1.078	0.976	1.022
93226	0.0035	23.58	WIAIESLADR	B2DD00	3830	2	0.047	3830	3830	0	yes	0.98	0.764	0.866
131293	0.0042	35.54	AGLGEGIEPISK	F1S0Z2	2150	2	0.0033	2150	2150	0	yes	1	0.794	0.897
189891	0.0088	42.13	KPLVIIAEDVDGEALSTLVLNR	F1SMZ7	6	4	0.00036	6	6	1	no
149385	0.0011	36.17	LDTDDLDEIEK	I3LC00	545	2	0.0022	545	545	0	yes	0.46	0.65	0.557
9127	0.0019	25.61	IDLER	F1SEE6	2269	2	0.035	2269	2269	0	no	0.75	1.266	0.962
88331	0.0036	30.79	ELEGLIDK	I3LD01	1194	3	0.014	1194	1194	0	yes	1.216	1.248	1.226
161630	0.0056	61.74	GTIEILSDVQLIK	Q29214	128	2	5.3e-06	128	128	0	yes	0.898	1.16	1.032
148391	-0.0009	31.46	LMIEMDGTENK	I3LK59	20	2	0.0062	20	20	0	yes	1.002	1.127	1.062
103171	0.0015	21.66	EVCGFAPYER	F2Z5K6	1001	2	0.014	1001	1001	0	yes	1.234	0.852	1.019
153709	0.0158	34.62	LLDAVDTYIPVPTR	F1RFI1	65	2	0.0048	65	65	0	yes	1.092	1.002	1.043
148396	0.0005	31.55	LMIEMDGTENK	I3LK59	20	2	0.006	20	20	0	yes	0.875	0.988	0.946
103594	-0.001	37.38	AQHSISTEK	F1RWN4	2460	2	0.0022	2460	2460	0	yes	1.05	1.043	1.043
62514	0.0013	21.68	EEMIHNLQ	F1RSM2	829	2	0.033	829	829	0	yes	0.861	1.151	1.003
138567	0.0034	37.31	NYGFVHIEDK	Q06AT9	760	2	0.0023	760	760	0	no
120468	-0.0024	27.99	DLPEPLLSSK	F1RSR5	2925	2	0.014	2925	2925	0	yes	0.888	1.045	0.964
64128	0.0025	28.24	IFELTELR	F1RF45	1738	2	0.025	1738	1738	0	yes	1.078	1.142	1.109
136351	0.001	22.28	DLEAPEVQESYR	A5D9M6	1560	2	0.026	1560	1560	0	yes	1.099	0.935	1.007
67025	-0.0001	23.42	DILIQYDR	F1SEG5	503	2	0.067	503	503	0	yes
122159	-0.0025	44.89	GGGPAGTGGEAPAALR	F1S435	1828	2	0.00034	1828	1828	0	yes	0.865	1.121	0.985
150454	0.0033	42.25	GVDEVTIVNILTNR	F1S073	18	2	0.00075	18	18	0	yes	0.894	0.785	0.835
81328	0.0008	41.74	EWGSGSDTLR	P11607	165	2	0.00027	165	165	0	yes	0.91	0.841	0.873
104865	0.0058	28.67	QIEEQTMK	F1SV14	81	2	0.019	81	81	0	yes	0.934	1.072	1.001
126758	0.0014	49.75	HPEAEMAQNSVR	Q8WNW3	251	3	5.9e-05	251	251	0	yes	0.815	1.099	0.941
88496	0.0005	24.02	VGTLVGEDK	F1SQP4	4000	2	0.05	4000	4000	0	yes	1.624	1.648	1.637
97523	-0.0005	27.92	GHDGPGHGGGGHR	Q767K9	1336	3	0.0028	1336	1336	0	yes	1.07	1.2	1.12
174721	0.0014	29.18	GDQENVHPDVMLVQPR	K9IVR9	151	3	0.0086	151	151	0	yes	0.778	0.879	0.83
50610	0.0012	20.7	AQMIEK	F1RR78	55	2	0.14	55	55	0	yes
171172	0.0095	27.85	YEDANPGLLPDPEVPR	F1SCZ6	3643	2	0.023	3643	3643	0	yes	0.894	0.994	0.945
104313	0.0007	44.84	NHIWHLEER	F1SM21	436	4	0.00037	436	436	0	yes	0.946		0.447
110535	-0.0004	37.91	FCENTQAGEGR	I3LPL7	644	2	0.00018	644	644	0	yes	0.863	1.171	1.01
168196	-0.0034	39	AIVAIENPADVSVISSR	Q4GWZ2	288	2	0.0017	288	288	0	yes	1.263	0.784	1.004
72766	0.0044	29.45	FLTWILDR	F1S1X3	281	2	0.013	281	281	0	yes	0.908	1.323	1.122
77254	-0.0008	31.61	RQEAIAQNR	F1RHH8	330	3	0.0061	330	330	1	yes	1.141	1.156	1.148
95978	0.0013	25.06	AQLGLGHSYSR	F1S895	455	3	0.032	455	455	0	yes	1.14	1.067	1.1
180832	0.0074	29.7	VAVGNQPYDIEYQIK	K7GKN2	39	3	0.016	39	39	0	yes	0.873	0.782	0.823
176618	0.0043	22.13	GVNLPGAAVDLPAVSEK	F1SHL9	10	4	0.071	10	10	0	yes
101793	0.0003	47.19	GSGTAEVELK	F1SHL9	10	2	0.00027	10	10	0	yes	0.974	1.028	0.996
186501	0.0049	44.84	GPCVSENEIGTGGTCQWK	F1SHL3	486	3	0.00016	486	486	0	yes	1.239	0.773	0.972
80628	0.0008	30.05	ASIAALEAK	K9IVP5	11	3	0.017	11	11	0	yes	0.816	0.655	0.739
79041	-0.0057	21.43	NDFPDEK	I3LLY2	1457	2	0.05	1457	1457	0	yes	0.924	1.264	1.102
170052	0.006	68.81	DEASGSSVTVEEAQK	F1SS19	1225	2	1.8e-06	1225	1225	0	yes	1.142	0.739	0.929
128332	-0.0003	37.81	AGLVGPELHEK	K9IVQ6	1	3	0.0023	1	1	0	yes	1.059	0.999	1.027
112581	0.0006	27.98	LISLFQAMK	K9IVQ6	1	3	0.016	1	1	0	yes	0.949	1.075	1.01
132497	-0.0017	55.68	HALDANQGTATGPR	F1SGT3	922	3	3.1e-05	922	922	0	yes	1.285	0.99	1.127
155062	0.0026	57.9	VVDLLAQDADIVCR	A4Z6H1	605	3	2.7e-05	605	605	0	yes	0.541	1.503	0.926
169724	0.0054	44.26	TQNPMVTGTSVLGVK	F1ST02	1496	2	0.00058	1496	1496	0	yes	0.896	1.015	0.96
180828	0.0032	32.23	VAVGNQPYDIEYQIK	K7GKN2	39	2	0.0088	39	39	0	yes	0.994	0.675	0.803
145428	0.0025	24.54	TNDEVIHGIFK	F1SMQ0	1694	3	0.038	1694	1694	0	yes	0.906	1.444	1.171
98752	-0.0018	27.18	TVASAATANEIR	F1S6Z2	3708	2	0.024	3708	3708	0	yes	0.911	0.953	0.927
33976	-0.0011	33.01	AAAQDQVR	F1RHW0	3236	2	0.0031	3236	3236	0	yes	0.806	1.055	0.922
140547	-0.0004	30.12	STWSQCIEPK	F1SKA8	3118	2	0.0088	3118	3118	0	yes	1.368	0.687	1.006
85330	0.0015	38.89	TLLQAEALDR	F1SK45	1116	2	0.0017	1116	1116	0	yes	0.864	1.172	1.014
154761	0.0058	39.66	VADWTGATYQDK	F1SKJ5	704	3	0.001	704	704	0	yes	1.117		0.581
107316	0.0001	36.15	EQVANSAFVER	F1RQU2	4	2	0.0022	4	4	0	yes	1.112	0.889	0.985
190674	0.0116	47.68	NNIPEPVVIGIVWSSVMSTVEWNK	F1SI55	754	3	0.0002	754	754	0	yes	0.686	1.127	0.919
75885	0.0035	25.41	LAEDEAFQR	K9IVQ6	1	3	0.019	1	1	0	yes	0.993	1.235	1.113
90473	0.0015	32.78	EVQQLQGK	I3LGC2	430	2	0.0072	430	430	0	yes	1.169	0.687	0.888
13554	0	20.12	LNQVAR	I3LEC2	116	2	0.034	116	116	0	yes	0.672	1.064	0.838
176353	0.0014	23.96	FFQPTEMAAQDFFQR	F1RH60	394	2	0.02	394	394	0	yes	1.04	0.994	1.015
190557	0.0058	38.12	VIHDHFGIVEGLMTTVHAITATQK	Q8MJ17	220	5	0.0018	220	220	0	no
86710	0.0018	25.14	FHNWFDDR	F1S775	824	3	0.0051	824	824	0	yes	1.118		0.479
171697	0.0001	52.4	IVLTNPVCTEVGEK	I3LUM9	542	2	9e-05	542	542	0	yes	0.874	1.112	0.993
102864	0.001	34.01	LEAPDADELPR	F1SRC5	148	2	0.0026	148	148	0	yes	0.962	1.186	1.056
145754	0.0015	27.79	TDPTTLTDEEINR	K9IVE8	107	2	0.0076	107	107	0	yes	1.095	1.222	1.153
123348	0.0041	39.45	ENEVLEAWK	K9IWG6	71	3	0.0015	71	71	0	yes	1.121	1.227	1.178
74857	0.0014	20.76	LFIGGIPK	F1S4H0	1448	2	0.05	1448	1448	0	yes	0.852	1.128	0.987
151006	-0.0022	54.21	SVTEQGAELSNEER	F2Z558	31	2	2e-05	31	31	0	yes	1.085	0.965	1.022
107916	0.0018	24.33	QQYESVAAK	P02543	2	2	0.041	2	2	0	yes	1.559	0.819	1.194
91758	0.0005	42.37	MDQTSSEIVR	F1SDD7	2167	2	0.00034	2167	2167	0	yes	0.961	0.84	0.9
87197	0.0017	43.68	LGVIEDHSNR	F1SRK6	82	3	0.00047	82	82	0	no
164361	0.0015	29.64	STAGDTHLGGEDFDNR	F1SA70	47	3	0.0015	47	47	0	no
160613	0.0005	89.56	CTGGEVGATSALAPK	Q6QAS5	208	2	1.7e-08	208	208	0	yes	0.99	0.893	0.94
41201	0.0009	32.94	ISLPLPNF	Q6EEI0	342	2	0.0049	342	342	0	yes	1.148	0.79	0.96
116266	0.0006	31.02	TLHGQETYTPR	F1RLM2	2330	3	0.0062	2330	2330	0	yes	1.004	1.088	1.043
101827	0.0049	27.24	GEALSALDSK	F1SB09	201	3	0.03	201	201	0	yes	0.98	0.885	0.933
126245	0.003	26	LNSYTGVPQETR	I3LAF9	868	2	0.026	868	868	0	yes	1.142	0.84	0.983
1802	0.0008	31.66	MVLNG	O97568	3334	2	0.01	3334	3334	0	yes	1.046	0.988	1.015
11358	0.0007	21.2	ALADER	F1SA60	2455	2	0.11	2455	2455	0	yes
129109	0.0018	34.67	LMEASTEFTK	F1STU7	1736	2	0.0035	1736	1736	0	yes	1.078	0.868	0.971
174685	0.0078	71.52	SPAGLQVLNDYLADK	F1SHD6	981	2	1e-06	981	981	0	yes	1.086	1.006	1.042
184094	0.0011	71.62	SNAYEVWLTQTVAELK	I3LU39	133	2	9.9e-07	133	133	0	yes	1.082	0.741	0.895
57616	0.0025	46.97	RIEGLIER	F1SR61	2065	3	0.00017	2065	2065	1	yes	1.095	1.228	1.169
169826	0.0034	56.87	NSQVEEEEQNEAK	F1SSM7	1099	2	9.6e-06	1099	1099	0	yes	1.222	0.868	1.038
52670	0.0053	27.77	DAEAPTK	F1RSN8	758	2	0.018	758	758	0	yes	0.908	1.125	1.012
180821	0.014	38.73	FNQTYQLAHGTAEEK	F1SJR7	666	3	0.0018	666	666	0	yes	1.22	0.841	1.013
102453	0.0023	38.16	SGYLLPDTK	F1SRK6	82	3	0.0021	82	82	0	no
163029	0.0004	56.2	EILGTAQSVGCNVDGR	Q6QAS5	208	2	1.6e-05	208	208	0	yes	1.04	1.173	1.098
47363	-0.0002	38.22	LLEGEESR	Q6EEI0	342	2	0.0017	342	342	0	no
157212	0.008	20.54	NIQFEAFHVFK	F1SMX5	2163	2	0.11	2163	2163	0	yes
78015	0.0034	24.76	EIDELIK	F1RJJ3	1126	2	0.044	1126	1126	0	yes	0.876	0.829	0.85
82458	0.0005	20.76	QQGPILTK	K7GL83	140	3	0.064	140	140	0	yes
29750	0.0012	25.52	GQLELLR	F1SLF4	3855	2	0.028	3855	3855	0	yes	0.906	1.086	1.004
147294	0.0013	27.71	LLDLGAGDGEVTK	I3LID3	3655	2	0.025	3655	3655	0	yes	0.874	1.197	1.039
125153	0.0028	47.54	DLLDLLVEAK	F1RX16	123	2	0.00019	123	123	0	yes	1.014	1.013	1.014
151100	0.004	30.36	IMNTFSVVPSPK	F1S6M7	49	3	0.012	49	49	0	no
38984	0.0006	21.12	DYSGYQR	F1SGS6	1012	2	0.012	1012	1012	0	yes	1.382	0.982	1.211
4828	0.0001	23.05	DSVIR	F1RM15	360	2	0.043	360	360	0	yes	1.042	0.88	0.959
153458	-0.0003	30.25	GFPTIYFSPANK	E1CAJ5	74	2	0.013	74	74	0	yes	1.05	0.738	0.884
96529	0.0025	26.75	LAPEYEAAATR	E1CAJ5	74	3	0.021	74	74	0	yes	0.887	1.142	1.026
67332	0.0071	26.65	AGVDPLVPLR	F1SLE3	3238	2	0.018	3238	3238	0	yes	1.231	0.951	1.074
127639	0.0014	21.73	YVAQAPDKPR	F1RK45	168	2	0.097	168	168	1	yes
98264	0.0027	35.87	VLLAAEEVK	F1S9I0	960	3	0.0027	960	960	0	yes	0.974	1.242	1.087
145691	0.0104	24.89	NFATSLYSMIK	F2Z5C1	145	3	0.042	145	145	0	yes	1.055	0.933	0.988
45454	0.0006	31.38	EHAALEPR	F1SRC5	148	2	0.0068	148	148	0	yes	1.146	1.378	1.276
83253	0.0004	20.32	LEELEQK	G9BFU1	38	2	0.15	38	38	0	no
87231	0.0013	28.87	SALEEFSK	F1SM00	1175	2	0.011	1175	1175	0	yes	0.951	0.68	0.813
139935	0.0018	32.65	AVAGDASESALLK	F1SAX3	19	2	0.0072	19	19	0	yes	1.137	0.713	0.925
41332	0.002	33.85	RPCLEAR	K9J4W6	232	3	0.0041	232	232	1	yes	3.107	1.241	1.844
120935	0.0019	30.78	TSLVATPGIDK	F1RVV6	2638	2	0.012	2638	2638	0	yes	0.953	0.828	0.888
147885	0.0018	39.88	DLQFVEVTDVK	F1SS24	83	2	0.0013	83	83	0	yes	2.43	1.225	1.638
122875	0.0015	49.55	LQAAVDGPTDK	F1S2A8	521	2	0.00016	521	521	0	yes	1.035	0.923	0.979
46883	-0.0038	27.22	EMFNYAR	F1SFE6	341	2	0.0044	341	341	0	yes	1.134	0.962	1.043
84973	0.0014	25.19	HMQNSEIIR	F1RU62	669	3	0.021	669	669	0	yes	0.993	1.049	1.021
98775	0.0016	38.85	FAAATGATPIAGR	Q4GWZ2	288	2	0.0018	288	288	0	yes	0.958	1.013	0.986
62991	0.0018	27.75	AVNSATGVPTV	F2Z557	146	2	0.019	146	146	0	yes	0.873	1.174	1.002
67137	-0.0007	24.25	DVCESVATR	F1RQH5	3022	2	0.015	3022	3022	0	yes	1.052	0.893	0.972
72137	0.0008	27.61	ETGALAAAK	I3LHF2	2505	2	0.032	2505	2505	0	yes	0.904	1.152	1.016
67268	0.0003	22.97	EGEMTLK	F2Z528	1146	2	0.069	1146	1146	0	yes
122446	-0.0009	20.89	ELFSEMLDK	F1SKJ7	3567	2	0.092	3567	3567	0	yes
61725	0.0015	22.94	VTVLGHVQR	Q1HL06	3562	3	0.072	3562	3562	0	no
160943	0.0038	35.7	LVLEVAQHLGESTVR	F1SLA0	51	3	0.0043	51	51	0	yes	0.94	1.075	1.015
123903	0.0013	41.56	EIQVQHPAAK	Q29068	1084	2	0.0012	1084	1084	0	yes	0.752	1.103	0.923
181045	0.0039	75.12	DQSAVVVQGLPEGVAFK	F1RJL2	458	2	3.6e-07	458	458	0	yes	0.877	0.954	0.91
183941	0.0011	25.11	VQQVPENISFPAEEEK	F1SUF6	2138	2	0.044	2138	2138	0	yes	0.782	0.951	0.861
102213	0.0009	33.79	ETIMNQEK	F2Z5H8	2663	2	0.0049	2663	2663	0	yes	1.094	0.983	1.039
103049	0.0021	27.91	MYQEEGLK	F1SQT3	1436	3	0.013	1436	1436	0	yes	0.798	1.12	0.941
117417	0.0009	40.67	MEGMDDDPEDR	F1SJE2	186	2	8.6e-05	186	186	0	yes	0.878	1.113	1.005
189929	-0.0057	55.16	KQTIDNSQGAYQEAFDISK	A4IE76	164	3	3.7e-05	164	164	1	no
188887	-0.0024	64.14	NVPTDINFANAVSDALDFFK	Q58D68	544	2	3.9e-06	544	544	0	yes	1.182	1.017	1.094
158799	0.0028	56.91	LGLVGVNLTLDGVK	F1S0N2	663	2	1.4e-05	663	663	0	no
145430	0.0063	35.55	AIMAQLPQEQK	F1RGJ2	242	3	0.0034	242	242	0	yes	1.446	0.753	1.097
175473	0.0034	43.34	QPAENVNQYLTDPK	F1RWX8	40	3	0.00066	40	40	0	yes	1.055	1.063	1.057
135315	-0.0011	37.9	APDVSLEGPEGK	I3L5D5	195	2	0.0018	195	195	0	yes	0.886	0.776	0.832
130391	0.002	59.88	QALEQYEGVK	F1S6V0	899	2	1.5e-05	899	899	0	yes	1.03	1.094	1.058
175157	0.0079	35.7	YFLVGAGAIGCELLK	F1RWX8	40	3	0.0043	40	40	0	yes	1.306	1.19	1.242
144516	0.0007	40.65	LANTSFNEIEK	F1SJR4	1470	3	0.0012	1470	1470	0	yes	1.036	1.196	1.1
53163	0.0047	23.58	ALAAFLK	F1RGG1	919	2	0.059	919	919	0	yes
113868	0.0016	21.43	TDAETLPALK	M3VH94	719	3	0.086	719	719	0	yes
88168	0.0033	32.83	DEILLANK	F1SC47	524	3	0.0096	524	524	0	yes	1.018	1.04	1.025
164479	-0.0017	54.28	GVQDTDIVSSLSNAMR	F1SUF3	487	3	2.7e-05	487	487	0	yes	0.963	0.887	0.921
94277	0.0018	33.34	HLIVLINK	I3LNK5	969	3	0.00046	969	969	0	yes	0.776	0.991	0.884
169470	0.0009	30.82	EFAGEDTSDLFLEER	I3LLS7	696	2	0.0025	696	696	0	yes	1.334	0.662	0.958
166362	0.0115	21.32	AIFLADGNVFTTGFSR	F1RGA9	613	2	0.092	613	613	0	yes	0.949	0.836	0.889
188704	0.0022	54.74	DNLTLWTSDTQGDEAEAGEGGEN	F2Z558	31	3	3.4e-06	31	31	0	yes	0.627		0.35
136861	-0.0002	21.96	IMADSGPIYDK	F1SS26	219	2	0.068	219	219	0	yes
162897	0.0047	42.38	NLVNDDDAIVAASK	F1SNS1	905	3	0.00066	905	905	0	yes	0.926	0.963	0.94
160591	0.0039	36.27	TITMLDEQGEQLNR	F1SI24	499	3	0.0022	499	499	0	yes	1.324		2.334
151062	0.0028	22.87	EEAEIPASAFQK	F1RMM0	1135	3	0.068	1135	1135	0	yes
129137	-0.0004	38.54	TPVTDPATGAVK	I3LLE3	472	2	0.0024	472	472	0	yes	0.754	0.96	0.844
131189	0.0021	34.33	NEPQNPGINCTR	Q06AU6	1073	2	0.0015	1073	1073	0	yes	1.177	1.074	1.121
56279	0.001	23.9	ETAMIGK	F1S4P0	2841	2	0.071	2841	2841	0	yes
96004	0.0013	40.96	EQQAQVEK	F1RU38	871	2	0.0011	871	871	0	yes	0.966	0.941	0.948
181516	-0.0011	30.77	IYEFPETDDEEENK	F1SIK9	546	2	0.0022	546	546	0	yes	0.977	0.916	0.944
52754	0.0003	22.52	TELIQK	F1S5J1	138	2	0.11	138	138	0	no
103291	0.0026	33.09	NIGVDNPAAK	D0G0C8	76	2	0.0055	76	76	0	yes	0.936	0.978	0.957
150057	-0.003	23.07	FLWQQCFPGK	F1RIV0	2358	2	0.062	2358	2358	0	yes
147603	0.0031	24.17	ELSTTLNADEAVTR	F1RI15	53	3	0.038	53	53	0	yes	1.338	1.052	1.186
144179	0.0061	21.46	ETYLGPNEVLK	I3LMK7	3713	2	0.11	3713	3713	0	yes
58895	0.0013	31.82	LGLDYEER	I3LQN4	336	2	0.0042	336	336	0	yes	1.16	0.976	1.057
178565	0.0043	29.53	TLSSMIMEDTSGDYK	F1SEN1	32	3	0.0067	32	32	0	yes	0.955	0.825	0.888
102308	-0.0007	41.23	ALGMAEEDEEE	Q27HK4	1057	2	7.5e-05	1057	1057	0	yes	1.044		0.48
59600	0.0034	29.05	VFNDMK	B2CZR7	601	3	0.0086	601	601	0	no
179262	0.0034	35.13	QAQQIVQPQSPLVDSQR	F1SS24	83	2	0.0042	83	83	0	yes	1.166	1.125	1.143
118955	0.0005	52.31	ATIISEQQAK	E0AD96	1464	2	9.8e-05	1464	1464	0	yes	0.829	0.729	0.775
182965	0.0025	32.25	KEEIATMETINNGK	F1S232	279	3	0.0084	279	279	1	yes	1.241	1.164	1.199
147105	0.0106	28.83	YTGEDLTCTVK	F1SH12	3019	3	0.012	3019	3019	0	yes	1.177	1.05	1.11
116295	-0.0017	31.51	ELPVNAQNYVR	A4Z6H1	605	2	0.0079	605	605	0	yes	0.863	0.895	0.876
148676	-0.0155	36.03	NILLTNEQLENAR	A5A761	596	2	0.0024	596	596	0	yes	1.055	1.125	1.097
111474	0.0042	33.61	DLAEDAPWK	F1SMN5	381	3	0.0043	381	381	0	yes	0.885	1.184	1.033
70665	0.0034	29.23	DTVPLPAGGAR	C5I4T6	564	3	0.011	564	564	0	yes	1.247	1.044	1.142
74508	0.0005	59.31	GPGAGSALDDGR	F1RH60	394	2	4.5e-06	394	394	0	yes	0.995	0.854	0.925
185647	0.0081	30.21	AISTSLPVLDLIDAIAPNAIR	F1SKF1	850	3	0.009	850	850	0	yes	1.015	1.235	1.136
100565	-0.0008	56.53	NSPGSQVASNPR	F1SAU5	460	2	1.2e-05	460	460	0	yes	1.03	0.787	0.919
163140	0.004	59.91	DPGMGGMGGMGGGMGGGMF	F1SMZ7	6	2	1e-06	6	6	0	no
144204	0.0006	21.62	MVDDGSGEVEIWR	F1SRY3	373	2	0.021	373	373	0	yes	1.027	0.868	0.937
125146	0.0047	25.26	VEGILQDVQK	F1ST00	2874	2	0.038	2874	2874	0	yes	1.294	0.949	1.102
9043	0.0018	31.27	SLSGPGQ	B5APU8	2359	2	0.0026	2359	2359	0	yes	1.77		0.815
60167	0.0004	33.13	VIQHHPDR	F1SGF4	2300	3	0.0061	2300	2300	0	yes	1.147	1.221	1.177
149655	0.0001	41.87	HEMLPANLIQAQR	F1RIF8	156	3	0.00078	156	156	0	yes	0.895	1.466	1.15
170210	-0.0035	21.87	GTYFICHDQGNVK	F1S4K7	1321	3	0.055	1321	1321	0	yes
41491	0.0025	48.79	SYAGYQTL	F1RUC0	1876	2	8e-05	1876	1876	0	yes	1.403	0.686	1.016
120608	0	53.22	DWNVDLIPK	I3L893	234	2	5.9e-05	234	234	0	no
180340	0.0045	31.03	IEFEGQSVDFVDPNK	F1SSS0	64	3	0.0086	64	64	0	yes	1.075	0.726	0.887
142264	-0.0004	42.29	TLDTGEAPSETK	F1STG2	2640	2	0.00065	2640	2640	0	yes	1.023	0.781	0.897
82013	0.0011	20.28	SMDIDDFIR	I3LLW6	1680	2	0.033	1680	1680	0	yes	1.119	0.827	0.989
99669	0.0012	32.07	GEYTMEYCR	I3LKJ6	497	2	0.00062	497	497	0	yes	1.336	1.271	1.301
188442	0.0071	61.98	DNLTLWTSENQGDEGDTGEGEN	F1SDR7	115	2	6.3e-07	115	115	0	yes	3.259	1.549	2.157
124261	0.0006	23.45	HAEMVHTGLK	P40125	670	4	0.054	670	670	0	yes	0.712	1.13	0.908
99709	0.0003	27.77	EIYIVDGDER	F1SQ36	734	2	0.0073	734	734	0	yes	1.153	1.053	1.1
186917	-0.0052	27.4	CELLYEGPPDDEAAMGIK	I3LII3	25	3	0.015	25	25	0	yes	1.051	0.857	0.943
79646	-0.001	30.14	NMMAACDPR	I3LBV1	62	2	0.00097	62	62	0	no
90877	0.0012	37.09	TALQEEIK	F1RP39	1219	2	0.0029	1219	1219	0	no
74545	-0.0024	68.11	VIACELDPR	I3LLW6	1680	2	1.2e-06	1680	1680	0	yes	1.186	1.003	1.089
68145	0	26.68	TYFEDNPR	F1SSH6	1553	2	0.0078	1553	1553	0	yes	1.135	1.171	1.149
172521	0.0024	68.61	TGVIGVQPEEVTAAAK	F1RTZ5	1349	2	1.9e-06	1349	1349	0	yes	1.041	0.97	1.003
66797	0.0001	34.78	NHDHLDQR	K9IVH9	2005	3	0.0012	2005	2005	0	yes	0.733	1.062	0.87
121475	0.0008	47.98	DLMVGDEASELR	B5APU3	551	2	0.00015	551	551	0	yes	0.904	0.951	0.927
176492	-0.0017	63.07	IDQYQGADAVGLEEK	F1S1X9	312	2	6e-06	312	312	0	yes	0.986	0.952	0.966
95314	0.0013	31.25	INPELNQK	M3TYR4	1479	2	0.0088	1479	1479	0	yes	1.052	1.118	1.08
7983	0.0015	20.18	DITER	F1SMA3	3341	2	0.14	3341	3341	0	yes
157083	0.0017	20.82	KDDTDDEIAK	F1S441	316	3	0.12	316	316	1	yes
165381	0.0074	51.87	GLGTDEDTLNEILASR	P19619	13	3	7e-05	13	13	0	no
179400	0.0045	20.93	GFGFVTFDDHDPVDK	M3UZ37	41	3	0.048	41	41	0	yes	0.956	0.932	0.943
58527	0.0018	20.49	HQNVQLPR	F1S6R7	400	3	0.15	400	400	0	yes
141386	0.0029	26.9	FPEHELGFDPQR	F1SAI8	214	3	0.013	214	214	0	yes	0.652	0.792	0.722
86636	0.001	24.46	SYSDPPLK	F1RG16	176	2	0.061	176	176	0	yes
146357	-0.0006	40.29	THNDIIHNENMR	F1SB42	48	2	0.00033	48	48	0	yes	0.743	0.982	0.847
137145	0.0101	42.94	EFLVAGGEDFK	I3LEQ7	585	3	0.00057	585	585	0	yes	1.003	1.155	1.087
143430	-0.0009	40.76	LDIDPETITWQR	K9IVE8	107	2	0.00096	107	107	0	yes	1.121	1.079	1.098
40959	0.0026	25.19	LAADYFSL	F1RSP8	3894	2	0.018	3894	3894	0	yes	0.77	1.163	0.926
66313	-0.0006	28.37	GEHGFIGCR	C0LZL0	427	2	0.0039	427	427	0	yes	0.984	0.962	0.972
60499	-0.0003	32.91	AVVEDLK	F1RZA6	111	2	0.009	111	111	0	yes	0.967	1.139	1.049
83181	0.0058	51.47	TAIEEAQAER	I3L7I0	1115	2	5.9e-05	1115	1115	0	yes	0.916	1.002	0.962
50045	0	23.6	IDDLIK	F1SB63	118	2	0.087	118	118	0	yes
173875	0.002	30.69	AASDIAMTELPPTHPIR	I3LLI8	307	3	0.012	307	307	0	yes	1.071	1.135	1.1
141066	0.0053	57.19	VIEEIQALSPDVR	F1RZA6	111	3	2.6e-05	111	111	0	yes	2.067	1.356	1.683
185118	0.0065	48.33	SVIDPIPAPVGDSNVDGGAK	F1SQW0	650	2	0.0002	650	650	0	yes	0.879	0.816	0.847
81766	0.0008	20.95	FQTVEEK	F1SNY2	417	2	0.1	417	417	0	yes
85605	0.0096	23.06	NVEDVVVK	F1RHL7	1463	2	0.13	1463	1463	0	yes
129844	0.0021	39.24	LVNEEDEWK	K7GKN2	39	3	0.0013	39	39	0	yes	1.151		0.465
116524	0.0026	30.04	LEGHGLPTNLPR	I3LD72	607	3	0.018	607	607	0	yes	0.668	0.958	0.803
180872	0.0065	43.82	FMQTFVLAPEGSVANK	F1RQB6	421	2	0.00056	421	421	0	yes	0.963	0.835	0.892
98529	0.0019	32.07	QQSELQSQVR	M3VJZ7	306	3	0.0064	306	306	0	yes	0.811	1.234	0.989
122561	0.0013	24.58	TTCLEEMTK	F1S586	2215	2	0.021	2215	2215	0	yes	0.958	0.982	0.969
165818	0.0079	29.39	GLQQQNSDWYLK	I3LDA8	50	2	0.017	50	50	0	no
60568	-0.0007	27.17	DLEDGGLER	P79381	1182	2	0.0075	1182	1182	0	yes	1.108	1.228	1.163
190299	0.0037	71.91	TLVLSNLAYSATEETLQEVFEK	I3LRH2	24	3	7.7e-07	24	24	0	yes	1.216	0.899	1.047
114897	0.0024	40.02	YLGGTDDPVK	A9GYW6	619	3	0.0012	619	619	0	yes	1.058	1.226	1.139
41214	0.0026	25.39	VVWEVLR	F1S1V1	161	2	0.025	161	161	0	yes	0.858	1.279	1.054
101345	0.0042	22.99	AWEEYYK	F1S9S5	563	3	0.044	563	563	0	no
178080	0.0017	34.73	NQVAMNPTNTVFDAK	F1S9Q3	8	3	0.004	8	8	0	yes	0.719	1.234	0.965
54056	-0.0002	21.6	EYEEDGAR	F2Z5G5	1491	2	0.008	1491	1491	0	yes	0.775	1.023	0.899
149087	-0.0019	34.97	LLDEEEATDNDLR	F1RRD6	245	2	0.0018	245	245	0	yes	1.173	0.95	1.051
68338	-0.0015	29.65	QAPEQAQDR	F1RGP1	59	2	0.0041	59	59	0	yes	0.895	0.939	0.912
163238	0.0015	37.22	DNEEETTDDPRK	F1RQS5	1071	2	0.00082	1071	1071	1	yes	1.287	1.126	1.208
186811	0.0044	78.47	TVDFTQDSNYLLTGGQDK	I3LEQ7	585	2	1.3e-07	585	585	0	yes	1.16	0.952	1.049
152064	-0.0014	24	DITSDTSGDYQK	P19619	13	2	0.023	13	13	0	no
125729	0.0004	24.95	ALELDSNNEK	F1SK86	716	3	0.037	716	716	0	yes	0.784	0.844	0.813
168275	-0.0046	27.5	TMVVHEKPDDLGR	D9D839	752	2	0.019	752	752	1	yes		0.801	0.421
49803	0.0016	32.01	AVLGEVK	Q29387	183	3	0.012	183	183	0	yes	0.885	1.301	1.079
161895	0.0044	32.62	EMLLFEPAAPEDSGR	F1SU03	794	3	0.0038	794	794	0	yes	1.366	1.329	1.344
67755	-0.0006	20.11	EGIPPDQQR	F2Z5U0	325	2	0.1	325	325	0	yes
175892	0.0004	55.79	DGDFENPILYSGAVK	F1RJM2	1532	2	3.2e-05	1532	1532	0	yes	1.448	0.731	1.045
139313	-0.0018	34.11	CVLSGPPQLEK	I3L9W8	1183	2	0.0048	1183	1183	0	yes	1.134	0.949	1.029
95449	0.0036	25.13	VPHPLEHK	F1RKE4	1994	4	0.024	1994	1994	0	yes	0.935	1.066	1.002
55165	0.0028	28.47	YLLLAGAPR	F1RT62	612	2	0.017	612	612	0	yes	0.886	1.089	0.995
90494	0.0014	24.65	IAQLEEVK	F1SBN7	965	2	0.041	965	965	0	yes	0.93	1.152	1.05
185540	0.0029	29.65	VNLEESSGTETSPAGARPK	F1SHF4	864	3	0.014	864	864	1	yes	0.905	0.771	0.838
69783	0.0019	25.51	MLVELSK	F1SQN1	397	2	0.04	397	397	0	yes	0.911	1.103	1.01
129448	0.0025	38.76	IILTEQANEK	F1RTL0	1047	2	0.0017	1047	1047	0	yes	1.163	1.076	1.116
34956	0.0012	28.3	LHSHDVR	F1RNB1	903	3	0.014	903	903	0	yes	1.13	0.67	0.893
125512	0.0036	32.53	NFYVEHPEVAR	F1SKQ0	93	3	0.0046	93	93	0	yes	1.869	0.958	1.373
155562	0.005	32.34	VVIFQQEQENK	F2Z509	1836	2	0.0095	1836	1836	0	yes	0.715	0.908	0.819
137491	0.0006	36.26	EIHNEGCVEK	F1SPK8	1104	2	0.0016	1104	1104	0	yes	1.116	1.117	1.114
83126	-0.0001	30.7	MGAGLGHGMDR	F1SA50	117	2	0.0015	117	117	0	yes	0.826	1.419	1.081
120220	-0.0024	33.23	LSVQSNPSPQLR	I3LT52	2993	2	0.0058	2993	2993	0	yes	1.137	0.897	1.019
180654	0.0025	20.05	EAVTFDQANPTQILGK	F1SP81	433	3	0.13	433	433	0	yes	1.046	0.853	0.949
187161	0.004	66.26	TVLMNPNIASVQTNEVGLK	F1SSS0	64	2	2.9e-06	64	64	0	yes	0.874	0.934	0.905
97143	0.0052	25.68	NLVEELPQPR	F1S286	3728	3	0.03	3728	3728	0	yes	1.165	1.16	1.162
191071	0.022	26.89	FQSVPAQPGQTSPLLQYFGILLDQGQLNK	C0MHR2	61	4	0.014	61	61	0	yes	1.092	1.088	1.089
138466	0.0039	33.42	TAAENEFVVLK	I3L5C4	1744	3	0.0065	1744	1744	0	yes	0.855	0.814	0.832
111344	0.0041	33.27	QALEGLGDLK	F1RGD8	2745	3	0.0059	2745	2745	0	no
106535	-0.0005	29.69	EHMQPTHPIR	F2Z4Z1	110	2	0.0078	110	110	0	no
46571	0.0016	20.66	IIEPLTSR	F1SFI3	2600	2	0.076	2600	2600	0	yes
131423	0.0038	42.46	QVEEEILALK	K9IVQ6	1	3	0.00059	1	1	0	yes	0.967	1.048	0.995
57056	0.0023	29.66	DAVRPGVLR	F1RFB8	3484	3	0.0098	3484	3484	1	yes	0.718	0.855	0.787
137338	0.0033	26.75	EVPMQTLVPAK	F1SU97	2031	3	0.025	2031	2031	0	yes	0.992	0.824	0.904
163166	0.0017	29.7	SETESPEPVEESK	F1SMY1	1570	3	0.0096	1570	1570	0	yes	1.392	1.073	1.235
88080	0.0029	22.57	EIGVPAFQQR	I3LU39	133	2	0.074	133	133	0	yes
36646	0.0014	20.97	QLEEAER	K9IVQ6	1	2	0.053	1	1	0	yes
77847	0.0005	29.28	QDEHGFISR	Q5S1U1	132	2	0.0044	132	132	0	yes	0.783	0.985	0.871
156044	0.001	37.56	VTLTPEEEAHLK	P00339	94	4	0.0022	94	94	0	yes	1.023	1.075	1.052
113901	0.0022	33.98	ALTEELAALK	I3L5K3	1895	3	0.0038	1895	1895	0	yes	1.12	1.152	1.137
161244	0.0023	33.69	YTEGVQSLNWTK	F1S8K5	867	2	0.0062	867	867	0	yes	1.148	0.941	1.046
175468	0.0041	24.79	SFYPEEVSSMVLTK	F1S9Q3	8	3	0.045	8	8	0	yes	1.116	0.379	0.752
109778	0.0013	31.77	TELEVLSDK	K9J6K2	375	2	0.0093	375	375	0	yes	0.947	0.793	0.864
24272	0.0012	24.4	ELELQR	M3VH41	683	2	0.042	683	683	0	no
89082	0.0043	34.14	DVSTLNSGK	F1SPG2	178	2	0.0053	178	178	0	yes	0.984	0.961	0.969
158074	0.0084	33.8	IITLTGPTNAIFK	I3LEC2	116	3	0.0044	116	116	0	yes	1.087	0.969	1.023
74534	0	43.42	NADVELQQR	K9J6K8	657	2	0.00033	657	657	0	no
160769	0.0061	68.71	VSASPLLYSLIEK	D7RK08	193	2	1.4e-06	193	193	0	yes	1.213	1.085	1.145
29007	0.0016	20.26	LSPTHLR	F1SLB6	3948	3	0.086	3948	3948	0	yes
95856	0.0027	28.09	SILFVPTSAPR	F1SRK6	82	3	0.023	82	82	0	no
95286	0.0035	24.52	ELFSQFGK	F1SV06	344	2	0.048	344	344	0	yes	0.852	1.063	0.96
185445	0.0069	50.17	TEEQIAAEEAWCETEK	I3LNV3	314	3	4e-05	314	314	0	yes	0.949	1.368	1.158
111114	0.0062	45.78	FHQLDIDDLR	I3LM03	528	3	0.00024	528	528	0	yes	0.692	1.137	0.939
98781	0.0019	34.88	ELDIMEPK	I3LEW5	136	2	0.0052	136	136	0	yes	0.788	1.204	0.972
117769	0.0027	24.23	EFEVYGPIK	I3LNE5	463	2	0.047	463	463	0	yes	0.968	1.029	0.992
64499	-0.0014	29.02	HHAISTK	F1S441	316	3	0.009	316	316	0	yes	1.052	0.986	1.016
15261	-0.0006	24.89	DVVLIR	F1SVC3	1797	2	0.028	1797	1797	0	yes	1.082	1.027	1.052
158509	0.0027	38.57	LNDMASTDDGTLQSR	F1SBU0	1079	2	0.00037	1079	1079	0	yes	1.095	0.944	1.016
169235	0.0052	21.99	ALEDNMSLDEIMK	F1SSS0	64	3	0.056	64	64	0	yes
187797	0.0062	41.73	AEVVTQDVAPNPDDPEDFPALA	F1S4M5	2667	3	0.00041	2667	2667	0	yes	1.187	0.826	1.036
62277	0.0012	25.16	DGVLQQPVR	I3L616	3897	2	0.026	3897	3897	0	yes	0.972	1.228	1.077
86709	0.0003	32.02	FHNWFDDR	F1S775	824	3	0.0011	824	824	0	yes	0.974		0.514
145490	0.0042	23.41	ELNQVMEQLGDAR	F2Z5A8	223	3	0.031	223	223	0	yes	1.568	0.702	1.136
50444	0.0014	28.92	GAQTTLK	F1SIT8	1550	2	0.021	1550	1550	0	yes	0.966	1.091	1.024
154989	0.0046	37.23	YDAFLASESLIK	P53027	359	3	0.0025	359	359	0	no
157936	-0.0022	31.6	QDVLNWLNEEK	F1RY63	692	2	0.0091	692	692	0	yes	1.077	1.036	1.054
110003	0.003	51.52	DEQLESLFQR	F2Z5J8	482	2	6.3e-05	482	482	0	yes	1.065	0.82	0.936
169134	0.0024	49.45	GPENNLYSPFEEK	T2HWL0	58	3	0.00011	58	58	0	yes	1.277	0.872	1.041
139230	0.0015	30.84	SDESSTEETDK	F1RU72	1390	2	0.002	1390	1390	0	yes	1.331	0.796	1.086
125570	0.0021	42.6	TANLNEEVNK	K9IVE8	107	2	0.00073	107	107	0	yes	0.901	1.288	1.06
116021	0.0008	39.99	GNIIISTPEK	K9J4V0	143	2	0.0014	143	143	0	yes	1.12	0.977	1.045
139786	0.0015	42.88	EVTPEGLQMVK	F1RTV5	1164	2	0.00076	1164	1164	0	yes	1.093	1.134	1.11
85988	0.002	51.85	AMTVLLEEAR	F1RGM8	269	2	7.7e-05	269	269	0	yes	0.913	0.994	0.96
170084	0.0051	28.38	EELDTLLNHPDIK	I3LJG1	3100	3	0.022	3100	3100	0	yes	1.015	0.89	0.946
140737	0.0039	35.84	TLQIFNIEMK	C0MHR2	61	2	0.0031	61	61	0	yes	1.013	1.1	1.062
175291	0.0055	24.87	AFYPEEISSMVLTK	A5A8V6	60	3	0.044	60	60	0	no
178658	-0.0072	24.49	AEDGSVIDYELIDQDAR	F1S073	18	2	0.015	18	18	0	yes	1.031	0.951	0.988
103373	0.0012	35.46	NTYQSAMGK	I3LGP4	1102	2	0.0032	1102	1102	0	yes	0.944	0.72	0.832
141863	-0.0002	46.44	AWIEQEGVSVK	F1SEN1	32	2	0.00034	32	32	0	yes	0.936	0.911	0.922
168859	0.0014	39.58	EAIELSPDNQYIK	F1C4E1	75	2	0.0015	75	75	0	yes	1.216	0.953	1.067
142252	-0.0018	21.2	VYQWESPDPK	I3LC73	66	3	0.074	66	66	0	no
127049	0.0012	44.47	NPQALEAAQAK	I3LC73	66	2	0.00051	66	66	0	no
141421	0.0045	27.13	ELPQFATGENLPR	F1SHH7	571	3	0.02	571	571	0	yes	0.776	1.994	1.159
40677	-0.001	39.33	HISANEAR	Q66LN4	2739	2	0.0011	2739	2739	0	no
36344	-0.0004	21.99	LQEEVVR	F1RP39	1219	2	0.06	1219	1219	0	yes
115752	0.0017	30.85	DCMMASDLK	I3LU39	133	2	0.0037	133	133	0	yes	1.125	0.868	0.978
41348	0.0023	28.3	DLISNSPR	I3LCH3	2372	2	0.02	2372	2372	0	yes	1.055	1	1.025
134963	-0.0006	54.66	STTSAVGAMEDK	Q2QLE3	662	2	3.2e-05	662	662	0	yes	0.921	0.71	0.809
83830	0.0017	30.26	EASLGEASK	K9IWG6	71	2	0.013	71	71	0	yes	0.911	0.809	0.86
117776	0.0026	40.64	LLQDFFNGK	F1SA70	47	2	0.001	47	47	0	no
89604	-0.0002	26.81	ELDAEGYK	F1RHU1	2744	2	0.018	2744	2744	0	yes	1.26	1.137	1.193
51380	0.0004	34.85	IENHEGVR	F1SHL9	10	2	0.003	10	10	0	yes	1.067	0.929	0.995
134136	0.003	39.17	QLTQEMLAEK	F1SSN5	477	2	0.0018	477	477	0	yes	0.976	0.819	0.895
39959	0.001	28.54	FTVQNER	I3LGQ1	3582	2	0.013	3582	3582	0	yes	1.058	0.917	0.98
122576	0.0012	26.87	TVEAEAAHGTVTR	I3LDC7	203	3	0.016	203	203	0	yes	0.941	1.163	1.037
144037	-0.001	49.31	TVVTGIEMFHK	F1RFI1	65	2	0.00014	65	65	0	yes	0.752	1.008	0.89
133842	-0.0017	43.05	TVIVNMVDVAK	M3VK13	567	2	0.00058	567	567	0	yes	0.961	1.048	1.006
94998	0.0037	30.75	ETPIGLVPK	C5I4T6	564	2	0.0047	564	564	0	yes	0.938	0.977	0.955
87835	0.0006	22.51	MDQPPQAK	F1RI15	53	2	0.07	53	53	0	yes
123330	0.0008	34.16	EGVGAVEEEAK	F1SM00	1175	2	0.0038	1175	1175	0	yes	0.781	0.854	0.814
142114	0.0013	33.62	EIFSPLEEGVK	F1S4D7	327	2	0.0063	327	327	0	yes	1.715	1.574	1.636
174773	-0.0027	60.48	SEAALVELTQDQSSK	I3LEZ7	1143	3	1.2e-05	1143	1143	0	yes	1.087	0.667	0.902
31772	0.001	23.85	ETPNLDR	Q8WNQ7	3296	2	0.024	3296	3296	0	yes	0.826	0.988	0.903
151788	0.0014	29.82	AMGDPNVTEHQK	F1RR45	628	3	0.01	628	628	0	yes	0.782	0.89	0.827
74341	0.0021	23.12	ELAIEGMHR	F1RM15	360	3	0.031	360	360	0	yes	0.757	0.889	0.815
188703	0.0022	36.47	DNLTLWTSDTQGDEAEAGEGGEN	F2Z558	31	2	0.00023	31	31	0	yes	1.113		0.539
166961	0.0025	29.19	QDLMNIAGTTLSSK	D0G0C8	76	3	0.019	76	76	0	yes	0.854	0.889	0.871
181750	0.0048	26.72	DTAYPETNDAIPMISK	F2Z5G2	270	3	0.021	270	270	0	yes	1.262	0.875	1.05
158967	0.0009	37.81	LLDQEPSLEDLK	I3LA49	2431	2	0.0022	2431	2431	0	yes	0.93	0.739	0.835
106100	0.0027	48.16	IVQAEGEAEAAR	I3LQN4	336	2	0.00012	336	336	0	yes	0.845	1.223	1.024
118216	0.0009	39.99	FGIYDIDNK	F1S4V8	2499	2	0.0011	2499	2499	0	no
145545	0.0038	21.51	DLAVAGPEMQVK	I3LQ79	196	3	0.084	196	196	0	yes
160960	0.0034	37.32	FESLEPEMNNQASR	K9IWG6	71	3	0.0004	71	71	0	yes	1.005	0.93	0.964
123071	0.0025	46.76	GIATNDVGIQK	F1RW89	887	3	0.00028	887	887	0	yes	0.954	1.068	1.008
172716	0.009	20.89	DKYVGVSSDSVGGFR	F1RQF6	1253	3	0.1	1253	1253	1	yes
102110	-0.0014	46.27	TGSQGQCTQVR	Q6QAT1	527	2	8.4e-05	527	527	0	yes	1.18	0.777	1.001
102491	-0.0018	21.51	GTSLFPSDDER	F1RS44	961	2	0.029	961	961	0	yes	1.092	0.836	0.961
66177	0.0009	22.34	ETSPSGPK	F1SNF6	1246	2	0.063	1246	1246	0	yes
131021	-0.0029	36.25	CLALATHDNPMR	P11607	165	2	0.0011	165	165	0	yes	0.923	0.938	0.931
126883	0.0051	42.41	LDNLVAILDINR	A8U4R4	86	2	0.00062	86	86	0	yes	1.003	1.183	1.097
136171	0	25.24	MLEENTNILK	Q9N0Y9	1181	2	0.052	1181	1181	0	yes	1.276	1.011	1.128
86661	0	33.82	AFVEAQNK	P23687	1109	3	0.0064	1109	1109	0	yes	1.157	0.973	1.059
147918	0.0037	32.54	EVCSEQAETGPCR	Q2XQ99	830	2	0.00056	830	830	0	yes	1.817	0.992	1.318
185505	0.0106	42.21	LDHDGTILDVDEDDVEK	I3LNV3	314	3	0.00051	314	314	0	yes	0.902	0.833	0.864
185960	0.0011	25.61	VAPEEHPVLLTEAPLNPK	I3LVD5	3	5	0.027	3	3	0	yes	0.753	1.328	1.03
113540	0.0009	22.7	SPEELAALVK	A5A779	2512	3	0.047	2512	2512	0	yes	1.284	1.138	1.204
172544	0.0016	50.51	SLEEGEGPIAVIMTPTR	I3LR20	568	2	9.9e-05	568	568	0	yes	1.093	0.939	1.01
128103	-0.0061	27.39	EEQCILYLGPR	A0A023PN04	609	2	0.015	609	609	0	yes	1.205	1.036	1.113
157903	-0.0003	42.64	GTGAASFDEFGNSK	F2Z5J6	1566	2	0.00032	1566	1566	0	yes	0.963	1.151	1.041
149573	0.001	37.22	VAQVAEITYGQK	F1RX83	851	3	0.0025	851	851	0	yes	1.199	1.774	1.451
26592	0.0017	23.95	LSEADNR	I3LGD6	2022	2	0.024	2022	2022	0	yes	1.092	0.992	1.039
126436	-0.0011	32.34	YLHENLPVPQR	F1SC47	524	2	0.0076	524	524	0	yes	0.95	1.504	1.208
106094	0.0001	59.22	NLSPGAVESDVR	F1RJX8	250	2	8.7e-06	250	250	0	yes	1.145	0.878	1.003
126069	0.0008	36.26	DAVTYTEHAK	P62802	89	3	0.0027	89	89	0	yes	0.966	1.099	1.014
187991	0.0079	41.21	LAAAILGGVDQIHIKPGAK	I3L5T3	590	4	9.8e-05	590	590	1	yes	0.85	1.135	0.987
88812	-0.0002	25.82	GTPQQIDYAR	F1S9S5	563	2	0.022	563	563	0	yes	0.897	1.057	0.972
128442	0.0013	26.8	APDLFPTDFK	F2Z5J6	1566	2	0.027	1566	1566	0	yes	0.78	0.915	0.837
102443	-0.0001	33.62	EIAEAYLGK	F1S9Q3	8	2	0.0059	8	8	0	yes	0.834	1.057	0.956
150628	-0.0042	35.99	AEFGAPPTDAPDK	F1RSQ6	2370	2	0.0026	2370	2370	0	yes	1.109	1.044	1.075
68927	0.0007	20.39	MTEQHFPR	I3L712	1995	3	0.04	1995	1995	0	yes	0.996	0.924	0.956
123677	0.0027	40.28	DMLEFPAQELR	I3LA48	1465	2	0.00071	1465	1465	0	yes	1.498	0.826	1.111
126554	0.0016	29.91	EAIQHPADEK	F1RRT3	1155	2	0.014	1155	1155	0	yes	0.741	1.346	1.019
107538	0.0021	31.13	MCLVEIEK	F1SHD7	435	3	0.009	435	435	0	yes	1.298	1.653	1.469
159748	0.0018	30.08	DVAGDIFQQQCK	I3L677	573	2	0.011	573	573	0	yes	0.7	1.019	0.867
100186	-0.0011	22.84	EYEPEMGK	P11607	165	2	0.032	165	165	0	yes	1.057	1.377	1.206
94294	-0.0016	28.71	QLSAWCGDSR	F1S0M3	1317	2	0.0044	1317	1317	0	yes	1.107	1.116	1.109
70852	0.0012	27.61	GHALLIDCR	F1RVY7	971	2	0.024	971	971	0	yes	0.951	1.093	1.022
149160	0.007	40.58	LANIDEEMLQK	F1RR89	382	2	0.0011	382	382	0	yes	1.091	1.08	1.085
87118	0.0013	33.71	GQAFVIFK	Q06AA4	2774	2	0.0034	2774	2774	0	no
19190	0.0024	20.18	DWAISR	F1SUF6	2138	2	0.064	2138	2138	0	yes
158347	0.0004	37.42	IDGLNVADIGLHDLR	F1RTA1	661	3	0.003	661	661	0	yes	1.719	0.815	1.14
108520	-0.0004	37.36	YLAEFATGNDR	I3LLI8	307	2	0.00081	307	307	0	yes	0.939	1.105	1.019
183895	0.0141	20.75	NLIDEDGNNQWPEGLK	F1RP44	79	2	0.083	79	79	0	yes
144559	0	26.22	QGDGSCQCHAGYR	F1RXR2	885	3	0.0024	885	885	0	yes	0.722	1.038	0.864
142058	0.0014	38.99	IRDEMVATEQER	P11607	165	2	0.00099	165	165	1	yes	1.143	1.145	1.146
97644	0.003	35.24	LDIDSPPITAR	Q29582	420	3	0.0035	420	420	0	no
20939	0.001	26.86	SAVEAER	F1SPG2	178	2	0.014	178	178	0	yes	0.899	0.851	0.873
94412	0.0013	26.3	ALLDFEDK	I3LQ79	196	2	0.033	196	196	0	yes	1.12	1.167	1.144
127582	0.0005	29.97	GAPVNISSSDLTGR	M3TYE1	3458	2	0.01	3458	3458	0	yes	1.161	0.881	1.035
87736	0.0018	24.95	MFFLIDK	K7GKN2	39	3	0.037	39	39	0	yes	0.795	0.81	0.803
121101	0.0036	28.89	LQLLEPFDK	F1SRC5	148	2	0.017	148	148	0	yes	0.979	1.109	1.046
116014	0.0038	48.38	NGGENVAAVLK	F1SAN6	2053	2	0.00018	2053	2053	0	yes	1.059	0.986	1.02
105795	0.0039	29.15	SAFLCGVMK	I3LKZ4	376	2	0.014	376	376	0	no
180542	0.0043	57.89	ETADTDTADQVMASFK	I3LS04	72	3	7.5e-06	72	72	0	yes	1.001	1.174	1.08
88828	-0.0008	21.5	ITESEEVVSR	Q3ZD69	21	2	0.065	21	21	0	yes
89867	-0.0043	23.88	SHENEAEALR	F1RZD2	962	2	0.017	962	962	0	yes	0.984	0.942	0.961
147686	0.0021	26.05	GYFEYIEENK	F1S8L9	150	3	0.021	150	150	0	yes	1.17	0.818	0.982
134141	0.0046	49.34	DITVLDLGCGK	I3LA16	1478	3	0.00016	1478	1478	0	yes	1.366	0.975	1.157
2262	0.0016	34.92	IAIEV	F1S0M3	1317	2	0.0066	1317	1317	0	yes	1.159		0.5
115671	0.0042	30.91	LYEWTTEK	F1RIE2	623	3	0.0074	623	623	0	yes	1.251		0.542
104393	-0.0018	30.92	VWNLANCK	P63246	179	2	0.011	179	179	0	yes	0.928	1.116	1.034
103161	0.002	23.22	NFGEDMDDER	F2Z557	146	2	0.0048	146	146	0	yes	1.024	1.457	1.255
58311	0.0013	29.86	SAAETNELR	F1REY3	3467	2	0.0075	3467	3467	0	yes	0.803	1.037	0.903
101666	0.0019	51.06	LMDAAELVK	F1S8V2	1782	2	0.00012	1782	1782	0	yes	0.584	0.624	0.606
89827	0.0045	29.24	NISLLGDGPLR	I3LLQ1	3531	2	0.012	3531	3531	0	yes	1.102	0.802	0.943
53381	-0.0002	27.79	SADTQSISR	F1RPU0	282	2	0.012	282	282	0	yes	1.192	0.855	1.018
43187	0.001	22	EEHGGLIR	I3W8V7	1396	3	0.069	1396	1396	0	yes
98255	0.0014	23.27	LLGWIQNK	F1SMN5	381	3	0.052	381	381	0	yes	0.951		0.402
125853	-0.003	29.17	QLGEGNEEFALR	F1SNV5	3431	2	0.012	3431	3431	0	yes	1.007	0.939	0.97
119968	0.0027	23.27	NSDQEIDFK	F1SFV8	2024	3	0.036	2024	2024	0	yes	0.819	1.08	0.968
80370	-0.0005	28.49	QLAEGTAQQR	K9IVQ6	1	2	0.015	1	1	0	yes	0.832	0.8	0.813
115036	0.0028	28.69	EAALGAGFSDK	F1SDN2	354	2	0.018	354	354	0	yes	1.085	0.823	0.942
154808	0.0008	31	ALGQNPTNAEVLK	P60662	253	2	0.0085	253	253	0	yes	1.215	0.875	1.022
150790	0.0004	44.1	VVVVDDLLATGGTMR	F1S6K5	1233	2	0.0005	1233	1233	0	yes	0.828	0.867	0.848
185775	0.0016	21.91	NTSDANSCQIIIPQNQVNR	F1RUK8	199	2	0.054	199	199	0	yes
171747	0.0075	54.09	TLIDDDNPPVSFVK	F1S034	1107	2	6.1e-05	1107	1107	0	yes	1.185	0.894	1.037
156221	0.0015	28.81	IIPGFMCQGGDFTR	F2Q9A3	99	2	0.0067	99	99	0	yes	1.107	1.106	1.104
109990	-0.0003	22.93	DCGGAAAVLGAFR	A5GFT5	3110	3	0.043	3110	3110	0	yes	1.074	1.307	1.185
142975	0.0036	30.9	GEGPEVDVNLPK	I3L5D5	195	3	0.0098	195	195	0	yes	0.941	0.968	0.948
85568	-0.0012	29.06	NDLVEALK	A0PFK4	802	2	0.028	802	802	0	yes	0.893	0.959	0.928
114584	0.003	25.95	FDQFLHQK	F1RLG5	2366	3	0.035	2366	2366	0	yes	0.884	1.033	0.96
119722	0.0008	32.6	LSGEAFDINK	F1RQC8	1187	3	0.0088	1187	1187	0	yes	1.494	0.667	1.021
151330	0.0014	24.11	QAEMLDDLMEK	I3LSI3	513	2	0.042	513	513	0	yes	0.778	0.996	0.888
57797	-0.0006	31.64	ACHEMALR	F1SD98	1838	2	0.0056	1838	1838	0	yes	1.029	0.996	1.011
30938	0.0006	29.49	RLEDFR	F1RQC5	888	3	0.012	888	888	1	yes	0.789	1.249	1.009
119546	0.004	22.37	IDPFGGDPFK	F1S6G0	781	2	0.08	781	781	0	yes
182334	0.0011	32.93	MSASDPNSSIFLTDTAK	F1SAP4	202	2	0.0052	202	202	0	yes	1.174	0.52	0.805
144373	-0.0052	20.18	SNILVVENYASER	I3LMG2	173	3	0.1	173	173	0	yes	1.216	1.077	1.141
151516	-0.0008	29.65	QIGENLIVPGGVK	I3LJE2	147	2	0.0095	147	147	0	yes	0.804	1.117	0.963
107032	0.0004	39.4	DTALTIAADK	F1RGE8	1278	2	0.0017	1278	1278	0	no
132170	-0.0002	37.52	AADSICDGDLVDR	F1S4I7	2947	2	0.00047	2947	2947	0	yes	0.964	0.756	0.86
49812	0.0038	29.48	ALLSLAK	P19619	13	3	0.014	13	13	0	no
85446	-0.0003	30.18	AVGWNELEGR	F1SUB1	855	2	0.007	855	855	0	yes	1.013	1.053	1.029
86968	0.0024	20.54	FVSELWK	K9IVP5	11	2	0.081	11	11	0	yes
146992	0.0033	21.16	QQDLEQEGLEAVR	F1RWI8	2645	3	0.062	2645	2645	0	yes
110019	0.0024	29.92	ANTEVGDMAK	B1NI70	1212	3	0.011	1212	1212	0	yes	1.037	1.208	1.118
132138	0.0022	20.28	NVNYEIPSLK	F1RWH6	1017	2	0.14	1017	1017	0	yes
82140	-0.0006	41.78	TGAAPIIDVVR	F1RGC0	541	3	0.00062	541	541	0	yes	0.961	1.111	1.024
153966	0.0024	22.05	QEESLMPAQAVK	F1RQR4	468	3	0.085	468	468	0	yes
100967	0.0028	32.18	ALVDGPCTQVR	A1XQU3	370	3	0.0058	370	370	0	yes	0.864	1.145	0.992
152328	0.0022	42.88	TLDNVAIAEEEK	I3L6C1	635	2	0.00078	635	635	0	yes	1.34	1.072	1.211
166986	0.0018	53.56	TFCQLILDPIFK	I3LII3	25	2	5.5e-05	25	25	0	yes	1.018	1.064	1.043
187925	0.0068	29.02	QEAEEEEEEEDEKDK	F1STR6	177	3	0.0058	177	177	1	yes	0.848	0.93	0.883
181280	0.0016	57.83	ENIEEFEMGPEEAVK	F1S7D6	688	2	1.2e-05	688	688	0	yes	0.838	0.74	0.785
160638	0.0033	51.23	LQEGLTSVEEVSK	K9IVQ6	1	3	0.0001	1	1	0	yes	0.896	0.72	0.804
128001	0.0009	39.85	DFGIQPVEDK	I3LM82	2553	2	0.0012	2553	2553	0	yes	0.918	0.887	0.9
136870	0.002	22.87	NWQYQETIK	I3LS80	2219	3	0.053	2219	2219	0	yes
137816	0.0045	20.28	VAAALPGMESTQDR	F1SUT0	1050	2	0.085	1050	1050	0	yes
63219	0.0021	35.5	LQEETLQR	P02543	2	2	0.0027	2	2	0	yes	0.995	1.128	1.046
135098	0.002	22.79	TYEHFNAMGK	P04175	1237	3	0.048	1237	1237	0	yes	0.98	1.045	1.011
60112	0.0002	29.53	EFNAEVHR	B0FWK5	169	3	0.0051	169	169	0	yes	2.297	0.791	1.389
179086	0.0032	49.22	NNQGTVNWSVDDIVK	C6K7I0	574	2	0.00016	574	574	0	yes	1.009	0.777	0.885
184278	0.0114	25.39	ETMCSSENPIMSQCFDR	I3LIL4	384	3	0.0029	384	384	0	yes	0.907	0.963	0.935
160618	0.0013	28.07	QGSDVLAAGGTVESK	F1SQK1	1472	2	0.026	1472	1472	0	yes	1.163	0.549	0.867
183334	0.0044	31.58	ILATPPQEDAPSVDITNIR	A8U4R4	86	3	0.0092	86	86	0	yes	1.558	0.971	1.291
139249	0.001	24.15	SAAAPQEAPASTAER	F1SMZ1	1754	2	0.029	1754	1754	0	yes	0.916	0.867	0.889
62202	-0.0003	40.84	TASSQTNFR	I3LKP0	1136	2	0.00056	1136	1136	0	yes	0.982	0.888	0.936
132778	0.0016	22.3	AAGCDFTNVVK	F1S0M2	806	2	0.073	806	806	0	yes	1.074	0.97	1.018
161665	0.0034	29.53	EVPEATQNPVSMK	F1RGP1	59	2	0.015	59	59	0	yes	0.842	0.952	0.878
145317	0.003	35.8	DYELQLVTYK	K9IVQ6	1	2	0.0033	1	1	0	yes	1.206	1.044	1.121
151275	0.0014	31.17	NQGLTVFETGQK	F1RSY9	1830	3	0.01	1830	1830	0	yes	1.214	1.055	1.125
116445	0.0002	28.25	EMDDPSVGPK	F1RU38	871	2	0.01	871	871	0	yes	0.731	1.213	0.945
55484	0.0027	20.63	AVDTVLK	Q58D68	544	2	0.15	544	544	0	yes
129141	0.0014	45.52	TPVTDPATGAVK	I3LLE3	472	2	0.00047	472	472	0	yes	0.773	0.97	0.872
190783	0.0067	36.43	SLESDLEDLKDQIAQLEASLAAAK	F1RKM0	95	3	0.0023	95	95	1	yes	1.245	1.044	1.142
50535	0.0002	23.65	DFTPAELR	K7GMG7	1559	2	0.042	1559	1559	0	yes	1.45	0.954	1.154
141529	0.0018	22.57	VNLAIWDTAGQER	F1SH25	1156	2	0.056	1156	1156	0	yes
124074	0.0041	30.09	EYQDLLNVK	Q6EEI0	342	2	0.017	342	342	0	no
149660	0.0037	23.93	HEMLPANLIQAQR	F1RIF8	156	2	0.047	156	156	0	yes	0.805	1.042	0.92
147853	0.0031	26.02	ETFEDSNLIPK	D0G0C6	198	3	0.033	198	198	0	yes	1.339	0.572	0.879
107393	0.0007	33.02	MLVIEQCK	L7PBE6	228	2	0.0065	228	228	0	no
169908	-0.0007	35.88	FSALQQAVPTESTDNR	I3LMH4	126	2	0.0019	126	126	0	yes	0.934	0.775	0.859
182901	0.0012	21.23	ELGLPVGTAAIAPIIAAVK	I3L9W8	1183	3	0.023	1183	1183	0	yes	0.937	1.183	1.062
167033	-0.0037	37.73	RADLNQGIGEPQSPSR	F1SUW3	918	3	0.0018	918	918	1	yes	0.971	1.139	1.056
77447	-0.0004	32.57	VELDNMPLR	I3LSU1	54	3	0.0045	54	54	0	yes	1.064	0.967	1.013
166861	-0.0048	52.01	DATESFEDVGHSSDAR	F1S393	481	3	6.3e-06	481	481	0	yes	1.01	1.021	1.012
145998	0.0088	22.07	AKETADAITK	F1RLG5	2366	2	0.07	2366	2366	1	yes
55954	0.0034	21.39	ESSILAK	K9J6K8	657	2	0.085	657	657	0	no
128308	0.0144	20.53	MEIQEMQLK	D0G7F7	1707	2	0.13	1707	1707	0	yes	0.936	0.877	0.904
104691	0.0011	23.64	ELPSFVGEK	F1SFV5	2325	3	0.067	2325	2325	0	yes
136427	0.0021	39.82	NLDFQDVLDK	F2Z5V0	301	2	0.0014	301	301	0	yes	1.007	0.947	0.975
131367	0.0004	45.89	HQGVMVGMGQK	B6VNT8	12	2	0.00026	12	12	0	no
191110	0.0078	59.99	LAHPAGNVLQDGVPLVNQGLGPGSTVLLMVQSFR	I3LU39	133	4	7.8e-06	133	133	0	yes	1.568	0.937	1.203
61445	-0.0036	27.54	TASQTLGSSR	F1SSL1	3672	2	0.019	3672	3672	0	yes	1.125	1.008	1.068
149847	0.0009	28.57	MDSTANEVEAVK	G9F6X8	27	3	0.013	27	27	0	yes	1.024	0.9	0.956
186854	0.0043	38.74	YDDMLVVPIIENTPEEK	F1SGT2	1127	3	0.0022	1127	1127	0	yes	1.339	0.849	1.06
145237	0.0053	51.87	DGEVIFPAPTPK	K9IW80	141	2	7.8e-05	141	141	0	yes	1.194	0.981	1.079
38669	0.0002	23.07	VVPTEEGR	F1S5W6	1625	2	0.035	1625	1625	0	yes	1.157	1.27	1.203
172479	0.0039	43.7	LFIGGLSFETTEESLR	F1RX74	68	3	0.00053	68	68	0	no
187133	0.007	32.29	GEDSVPDTVHHVVVPVNPK	M3TYC8	456	4	0.0091	456	456	0	yes	0.995	0.842	0.911
177197	0.0019	41.96	EADGSETPEPFAAEAK	F1SML4	453	3	0.00044	453	453	0	yes	1.081	0.794	0.93
166930	0.0004	36.37	AENNSGYGVTGPTWDR	I3LHZ6	77	2	0.00057	77	77	0	yes	1.237	0.873	1.018
119230	0.003	32.75	IDVEDVLCK	F1SH24	1142	3	0.006	1142	1142	0	yes	1.136	1.035	1.084
172792	0.0057	27.11	GGKPEPPAMPQPVPTA	Q0Z8U2	129	2	0.03	129	129	1	yes	0.987	1.062	1.027
2223	0.0019	23.17	GVVLR	F1S742	2905	2	0.028	2905	2905	0	yes	1.376	1.321	1.346
105823	-0.0007	48.09	ALETNTHVK	Q9N0Y9	1181	2	0.00015	1181	1181	0	yes	0.794	1.079	0.924
129574	0.0034	44.98	LEGFHTQISK	Q64L94	235	2	0.00045	235	235	0	yes	0.73	1.081	0.9
148068	-0.002	47.55	GAAAHPDSEEQQQR	F1SFZ8	46	3	6.2e-05	46	46	0	yes	0.928	0.838	0.88
32678	0.0005	27.5	AVPEHAAR	F1SEC0	3542	3	0.014	3542	3542	0	yes	0.919	1.367	1.124
69632	-0.0008	42.21	NATEEDTIR	F1S0C3	2643	2	0.00018	2643	2643	0	yes	1.1	0.878	0.993
151828	0.0001	35.99	IIYGGSVTGATCK	D0G7F6	90	2	0.0039	90	90	0	yes	0.958	1.303	1.123
141926	0.0009	32.34	ESDYFTPQGEFR	F1RRF2	1573	2	0.00073	1573	1573	0	yes	1.993	0.842	1.345
145732	0.0068	39.96	LILPHVDVQLK	F1SK00	105	3	0.00052	105	105	0	yes	0.899	1.163	1.039
70615	0.0013	25.68	GVYSEETLR	I3LSM7	125	2	0.017	125	125	0	yes	1.171	0.849	0.995
95269	-0.0008	43.22	IQETQAELPR	M3TYJ4	302	2	0.00046	302	302	0	yes	1.125	1.014	1.063
41972	0.0002	29.07	EMGTPDVR	P62901	909	2	0.0059	909	909	0	yes	0.863	1.15	0.996
88797	0.0002	23.06	DSAVAISGADSR	F1RUH0	694	2	0.032	694	694	0	yes	0.934	0.849	0.89
90575	-0.0009	22.82	RQVQDETQR	K9IVQ6	1	2	0.043	1	1	1	yes	0.823	0.769	0.795
48785	0.0028	22.4	NQHLAK	F2Z5A8	223	3	0.046	223	223	0	yes	1.094	1.064	1.077
181797	0.0007	49.16	ATENDIYNFFSPLNPVR	F2Z5H9	464	2	9.2e-05	464	464	0	no
98261	0.0001	45.18	DIVVLGVEK	I3LVJ7	702	3	0.00041	702	702	0	yes	1.04	0.577	0.743
179479	0.0026	34.85	IQTNNNPFQVPIEEQR	B0LXP3	980	2	0.0037	980	980	0	yes	1.323	1.218	1.267
73747	0.0032	51.8	LAQALHEMR	F1RKM0	95	3	8e-05	95	95	0	yes	1.687	0.431	0.905
109191	0.0028	56.41	GDNITLLQSVSN	A1XQR9	1686	2	2.1e-05	1686	1686	0	yes	0.679	1.18	0.903
90671	0.0037	44.36	EVEAAQGVK	F1STE8	396	2	0.00058	396	396	0	yes	0.647	1.09	0.814
183537	0.0004	48.56	ASNLENSTYDLYTIPK	F1RJX8	250	3	0.00016	250	250	0	yes	1.32	0.942	1.123
22572	0.001	21.16	LEEVER	F1S4P6	216	2	0.05	216	216	0	yes	0.714	1.06	0.882
38729	0.002	27.99	AVVIVDDR	I3LSU1	54	2	0.017	54	54	0	yes	0.965	1.296	1.141
62490	-0.0006	22.97	GGNFGFGDSR	M3UZ37	41	2	0.028	41	41	0	yes	1.002	1.134	1.066
57870	0.0036	33.56	RQEGQTLR	F1RGL0	3040	3	0.0061	3040	3040	1	yes	0.846		1.88
176172	0.0069	38.79	FGVEQDVDMVFASFIR	F1SHL9	10	3	0.00089	10	10	0	yes	1.088	0.855	0.951
113055	0.0016	21.36	ANEPNHMELGR	F1SSU6	1582	3	0.031	1582	1582	0	yes	0.874	1.078	0.974
164574	0.0017	22.04	EHDPVGQMVNNPK	I3LPP4	893	3	0.064	893	893	0	yes	0.941	0.968	0.955
118115	0.0067	31.54	DPGLVDQLVK	F1S5Z3	811	3	0.0065	811	811	0	yes	1.17	1.11	1.138
111457	0.0006	20.45	HLNDETTSK	F1RRT3	1155	3	0.085	1155	1155	0	yes
90924	0.002	47.97	NLDDGIDDER	F2Z557	146	2	2.6e-05	146	146	0	yes	1.132	0.879	0.996
95002	0.0013	31.25	LLLPGELAK	F2Z5L0	114	3	0.0023	114	114	0	no
145026	0.0001	20.17	EFDEDVHNHK	F1SGP7	4200	3	0.044	4200	4200	0	yes	1.024	1.085	1.053
96383	0.0003	62.56	SASGAGAGAGAGK	I3LQS7	1780	2	1e-05	1780	1780	0	yes	0.946	0.775	0.865
177723	0.004	37.54	NQVALNPQNTVFDAK	A5A8V6	60	2	0.0023	60	60	0	yes	1.609	1.027	1.235
126144	0.0014	48.74	EESESVLTLK	Q95MZ3	996	2	0.0002	996	996	0	yes	0.907	0.851	0.877
163102	0.0005	20.71	EKNPDMVAGEK	F1S4Y8	636	2	0.11	636	636	1	yes
187385	-0.0039	42.5	LFLDFLEEFQNSDGEIK	M3TYJ4	302	3	0.00071	302	302	0	yes	1.106	1.008	1.05
31722	0.0003	29.7	AAYIHLR	F1RM25	1023	3	0.012	1023	1023	0	yes	0.768	0.912	0.845
109409	-0.0011	45.92	EHMQPTHPIR	F2Z4Z1	110	3	0.0002	110	110	0	no
136716	-0.0004	24.33	ELQTQYDALK	F1RN91	439	2	0.048	439	439	0	yes	0.987	1.01	0.999
134894	0.0096	44.27	SSVLEALSGVPLPR	T2HWL0	58	3	0.00039	58	58	0	yes	0.24	0.865	0.367
117674	-0.0016	46.37	EIVTNFLAGFEA	F1RPS8	102	2	0.00021	102	102	0	yes	1.093	1.01	1.046
165094	0.0084	58.15	GSIFAVFDSIESAK	F1S1V1	161	2	2.3e-05	161	161	0	yes	0.974	0.92	0.945
92918	-0.0016	23.32	NLEQEQQQR	F1RHU0	4063	2	0.027	4063	4063	0	yes	1.049	1.116	1.079
112924	-0.0013	40.2	VVTTCADCK	F1SN01	2535	2	0.00078	2535	2535	0	yes	1.133	1.094	1.112
146457	0.004	22.5	DTGLLCSTTQGK	F1RM55	602	2	0.067	602	602	0	yes
135966	0.0021	37.69	HQGVMVGMGQK	B6VNT8	12	3	0.0023	12	12	0	no
135226	-0.0007	30.9	DSYVGDEAQSK	B6VNT8	12	3	0.0054	12	12	0	no
133965	-0.0013	29.56	VHHEPQLSDK	Q9MZ46	1093	2	0.015	1093	1093	0	yes	0.993	0.979	0.987
105362	-0.0016	40.22	DNVEGFNCER	F1S663	212	2	0.0001	212	212	0	yes	1.076	1.294	1.195
133895	-0.0014	24.67	EHQHEEIQNVR	F1RPY1	1512	3	0.021	1512	1512	0	yes	0.781	1.257	0.99
173233	-0.0028	39.82	QYFPNDEDQVGAAK	A1X898	517	2	0.00092	517	517	0	yes	1.839	1.272	1.511
170696	0.0031	24.42	DIDFLKEEEHDR	F1SKI5	278	4	0.04	278	278	1	yes	0.887	0.872	0.879
175709	0.0039	45.61	VGEATETALTCLVEK	P11607	165	3	0.00042	165	165	0	yes	1.045	1.005	1.023
88157	0.0009	33.9	DIAEQLVK	D0G6S4	2105	2	0.0072	2105	2105	0	yes	0.966	1.302	1.14
180299	0.0019	29.76	EALIMPTEETEMEESGR	F1SFP6	1081	2	0.0024	1081	1081	0	yes	0.728	1.427	1.036
72378	-0.0011	21.77	GCLELIK	K9IVE8	107	2	0.12	107	107	0	yes
5826	0.0013	26.11	DSIIR	F2Z5V5	3807	2	0.035	3807	3807	0	yes	1.173	0.955	1.063
60856	0.0018	27.01	DEIVEMIR	I3LNV3	314	2	0.02	314	314	0	yes	1.312	1.153	1.229
98414	-0.0017	27.93	LDHYAIIK	F2Z522	807	2	0.028	807	807	0	yes	0.906	1.174	1.046
139832	-0.0001	26.67	NTQIGSSWGPEER	F1RJ33	442	2	0.0067	442	442	0	yes	1.327	0.726	0.983
7105	0.0027	35.7	VFEII	F1STE8	396	2	0.0033	396	396	0	yes	1.195	0.884	1.02
58162	0.0005	21.01	SVVANDASAR	F1SD98	1838	2	0.074	1838	1838	0	yes
29891	0.0002	22.29	HMGGAK	F1SAJ5	1052	3	0.074	1052	1052	0	yes
48403	0.0026	41.28	HVVGEIQR	F1RVY7	971	3	0.00095	971	971	0	yes	1.129	1.057	1.09
156653	0.0002	47.96	LEDILESINSIK	F1S533	1153	3	0.00021	1153	1153	0	yes	1.313	1.049	1.161
182450	0.0015	24.17	QLDPGGGQGPPPITLAAAK	F1RT62	612	4	0.045	612	612	0	yes	1.377	1.326	1.348
108709	0.0016	24.03	DIEDVFYK	Q3YLA6	444	2	0.036	444	444	0	yes	1.138	0.966	1.053
91284	0.0012	34.56	ILFDNAIK	D0G0C6	198	2	0.0037	198	198	0	yes	0.823	0.916	0.875
94253	0.0005	41.33	NAQAAALYK	F1SVB0	362	2	0.00097	362	362	0	yes	0.692	1.251	0.947
134236	-0.005	45.12	ASSEMTFYQK	F1S9B6	1217	2	0.00026	1217	1217	0	yes	1.057	0.721	0.889
22952	0	27.21	CFGAPLI	F1SNF8	3103	2	0.021	3103	3103	0	yes	1.044	1.061	1.052
93507	0.0021	33.64	DIATIVADK	F1RJJ3	1126	3	0.0068	1126	1126	0	yes	0.709	0.905	0.797
145883	0.0019	47.93	EETQETQIPTSSR	F1RXX7	584	2	9.7e-05	584	584	0	yes	1.051	0.894	0.985
165692	-0.0023	51.99	MFGVPVVVAVNAFK	K9IVE8	107	2	7.2e-05	107	107	0	yes	0.983	1.014	0.999
85542	-0.0015	26.76	SPAEEAGLK	F1SDD5	1456	2	0.024	1456	1456	0	yes	1.334	0.886	1.111
31446	-0.0004	26.92	TPGVRPGR	F1RSH4	1684	3	0.019	1684	1684	1	yes	1.044	1.238	1.12
8383	0.0021	27.32	TTFIR	I3LTZ1	2496	2	0.011	2496	2496	0	no
153379	0.0047	27.8	IILDLISESPIK	I3LQS0	63	3	0.0081	63	63	0	yes	0.836	1.203	1.008
173716	0.0013	30.21	FKDPGLVDQLVK	F1S5Z3	811	2	0.0063	811	811	1	yes	0.805	0.969	0.887
121110	0.0036	25.05	KLMVALAK	F1S073	18	3	0.018	18	18	1	yes	0.697	1.222	0.961
74439	-0.008	25.17	RELEAPK	F1SHM3	3171	3	0.031	3171	3171	1	yes	1.011	1.049	1.025
177100	-0.0034	37.96	DGTQQEGAVASTELLK	F1RN78	2918	3	0.002	2918	2918	0	yes	1.121	1.167	1.141
46583	0.0019	31.8	RELIELR	F1SL01	1402	3	0.0053	1402	1402	1	yes	0.841	1.261	1.06
84415	0.0015	24.79	GAVIVVSHDAR	K7GL02	388	3	0.04	388	388	0	yes	0.939	1.035	0.981
185566	0.0018	40.44	VTIAQGGVLPNIQAVLLPK	F1RPK0	210	3	0.00038	210	210	0	yes	0.877	1.088	0.985
127009	0.0039	26.09	FDDENFILK	F1SV03	562	2	0.03	562	562	0	no
76186	-0.0004	32.87	SVTDVTTK	I3L6W6	1535	2	0.006	1535	1535	0	yes	1.077	1.019	1.046
177219	-0.0007	55.55	VEQVLSLEPQHELK	A5GFS8	483	2	3.6e-05	483	483	0	yes	1.082	1.207	1.134
122145	0.0051	22.5	DAEAWFNEK	I3LDS3	2268	3	0.051	2268	2268	0	no
116744	0.0038	24.94	DLLGLCEQK	I3LLS7	696	3	0.045	696	696	0	yes	1.078	1.059	1.067
55156	0.0015	22.89	EFALHK	F1SMW9	539	3	0.046	539	539	0	yes	0.768	0.98	0.871
119353	-0.0019	28.95	ACQQLDTQK	F1S4P2	3481	2	0.014	3481	3481	0	yes	1.077	1.075	1.072
91113	-0.0009	30.56	NSLVTGGEDDR	M3VH71	2189	2	0.0033	2189	2189	0	yes	0.888	0.849	0.867
58480	0.0002	20.81	RNVGMGTTR	I3LCL0	1125	3	0.075	1125	1125	1	yes
186029	-0.0059	35.76	SQETDCPYFSTPLLLGK	I3LP41	96	4	0.0029	96	96	0	yes	1.355	0.836	1.088
37830	0.0016	24.07	HELVNIR	F1ST51	2690	3	0.042	2690	2690	0	yes	0.98	0.858	0.917
22905	0.0009	22.23	CDVDIR	I3LVD5	3	2	0.031	3	3	0	yes	1.039	1.041	1.041
142854	0.0054	45.1	YQAVTATLEEK	F1RI01	556	2	0.00045	556	556	0	yes	0.843	0.894	0.864
173600	0.0033	20.23	EHVMNEVDTNKDR	F1S9A4	3769	2	0.092	3769	3769	1	yes
128960	0.0011	24.08	AVDPDSPAEASGLR	B8XH67	580	2	0.03	580	580	0	yes	0.773	0.692	0.73
74848	0.0021	40.15	ALELTGLK	I3LRH2	24	3	0.0014	24	24	0	yes	0.836	1.15	0.998
184330	0.0026	40.29	KADIGVAMGIAGSDVSK	F1SAX3	19	3	0.0011	19	19	1	yes	0.877	1.028	0.941
135698	0.0012	21.93	QVEEALHQLHAR	F1RNR7	2228	4	0.07	2228	2228	0	yes	1.247	0.786	0.961
177867	-0.0005	73.21	EAATQAQQTLGSTIDK	M3TYW5	624	2	6.9e-07	624	624	0	yes	0.935	1.012	0.972
113101	0.0018	32.39	LAVGDCGHWLR	F1S7V1	2038	3	0.0042	2038	2038	0	yes	0.833	1.023	0.93
65049	0.0019	27.63	DALHLGFPR	F1S5I0	3666	3	0.014	3666	3666	0	yes	1.305	1.111	1.2
49643	0.0012	23.1	SDEGHPFR	Q6IG15	2446	3	0.0096	2446	2446	0	yes	0.837	1.139	0.977
131289	0.0024	31.94	TLPNEEIVQK	I3L9C9	861	2	0.0074	861	861	0	yes	0.823	1.034	0.91
61139	-0.0001	41.11	GLMAGAEK	A8CYB8	182	3	0.0015	182	182	0	yes	0.91		1.904
75477	0.0005	24.93	MQVDPNK	F1SQT3	1436	2	0.043	1436	1436	0	yes	1.08	1.158	1.116
171912	0.0017	21.37	KPDTIEVQQMK	F1SV14	81	3	0.093	81	81	1	no
27324	0.0043	20.31	LFMVFR	F1RSM0	1891	2	0.094	1891	1891	0	yes
87107	0.0025	28.11	AAPDITGHK	F1SIC5	1649	3	0.018	1649	1649	0	yes	0.891	1.079	0.989
6323	0.0031	24.84	DCGLF	F1SB90	374	2	0.0074	374	374	0	no
80811	0.003	29.22	TLVLLMGK	F1RFY1	91	3	0.023	91	91	0	yes	0.811	1.056	0.934
148846	0.005	23.77	ELHDAMEGLGTK	F1SEN1	32	3	0.042	32	32	0	yes	1.86	0.638	1.128
183160	0.0048	29.07	STGDIAAAVSTEPSKEPR	F1SJE2	186	4	0.016	186	186	1	yes	1.058	1.045	1.048
150877	0.0074	26.65	YPSPFFVFGEK	I3LHZ6	77	2	0.031	77	77	0	yes	0.95	0.909	0.927
186660	-0.0043	32.29	VFQSSTSQEQVYNDCAK	K9J4S7	366	3	0.004	366	366	0	yes	1.137	0.698	0.921
71474	0.0007	31.93	GLVGEIIK	F6PVJ7	710	2	0.0063	710	710	0	no
114817	0.0014	24.69	GADMSVPDEK	F1RGQ6	1361	2	0.025	1361	1361	0	yes	0.903	1.09	0.997
178186	0.0008	29.68	HSQTTDDPQCPPGTK	F1RLM1	1960	3	0.0056	1960	1960	0	yes	0.785	0.946	0.854
44701	0.0003	20.72	DLEDSLAR	Q3ZD69	21	2	0.066	21	21	0	yes
136753	-0.0018	23.26	EQFLDGDGWTDR	P28491	231	2	0.013	231	231	0	yes	0.856	1.244	1.039
99097	0.0007	21.77	LTSTDTIPK	F1STL6	1907	3	0.08	1907	1907	0	yes
173913	-0.0006	76.72	NTDQASMPDNTAAQK	I3LIE3	257	2	1.3e-07	257	257	0	no
189507	0.0076	28.55	YFILPDSLPLDTLLVDVEPK	F2Z5G9	1452	3	0.014	1452	1452	0	yes	1.048	1.082	1.062
150848	0.0029	23	ATCDNMTTYLK	I3LBJ3	1484	3	0.037	1484	1484	0	yes	1.243	0.762	0.974
140075	0.0031	41.34	ADVVESWIGEK	F1RR78	55	3	0.00092	55	55	0	yes	0.866		0.405
188637	0.0061	49.62	EIIGVVSQEPVLFATTIAENIR	F1SBY9	389	3	0.00014	389	389	0	yes	1.044	0.981	1.009
118806	0.0028	20.56	VIEDPEDEESR	I3L8T3	2748	2	0.013	2748	2748	0	yes	1.31	1.008	1.163
117961	0.0003	27.6	HLEDLDGKR	F1RZA4	380	4	0.019	380	380	1	yes	0.789	0.938	0.873
161605	-0.0029	36.25	VPFLVLECPNLK	F2Z5C0	3095	2	0.0031	3095	3095	0	yes	1.011	1.301	1.173
149389	0.004	33.04	LDTDDLDEIEK	I3LC00	545	3	0.0045	545	545	0	yes	0.661	0.839	0.76
189656	0.0016	44.85	KLPSDVTEGEVISLGLPFGK	F1S6R7	400	3	0.0002	400	400	1	yes	0.842	1.007	0.922
18926	0.0004	21.31	QEEALR	M3VH41	683	2	0.074	683	683	0	yes
117420	0.0008	23.12	GYDDRDYYSR	I3LBN9	2117	2	0.0066	2117	2117	1	yes	1.994	0.782	1.34
188153	-0.0045	35.18	DYEEVGVDSVEGEGEEEGEEY	Q2XVP4	29	2	0.0003	29	29	0	yes
147053	-0.0058	44.31	LEVAALQESVVK	M3V806	1620	2	0.00045	1620	1620	0	yes	0.978	0.772	0.86
177058	0.0039	84.81	VINEPTAAALAYGLDK	F1RGJ3	44	2	4.4e-08	44	44	0	yes	1.214	1.041	1.125
17308	0.0011	27.07	GVIVSTR	F1RX38	1676	2	0.013	1676	1676	0	yes	1.004	1.097	1.04
114014	0.0008	49.98	ALEEDLNQK	I3LBD5	1675	2	0.00014	1675	1675	0	yes	0.831	1.017	0.92
160859	0.0022	22.32	LPNLTHLNLSGNK	F1SSG6	878	3	0.08	878	878	0	yes
64939	0.0003	32.69	DSAYSAAAGGR	F1SMF4	1364	2	0.0026	1364	1364	0	yes	1.728	0.932	1.313
89622	-0.0006	22.98	YASENVNK	Q06AU7	803	2	0.056	803	803	0	no
89125	0.0004	43.46	DTICNQDER	F1RGA9	613	2	4.5e-05	613	613	0	yes	0.75	0.971	0.845
139472	0.0027	27.25	AQNLNPMVDVK	F1RM03	791	3	0.024	791	791	0	yes	1.014	0.999	1.004
144905	-0.0003	31.92	GGDEVYLLCDK	K9IW82	1562	3	0.0066	1562	1562	0	yes	1.504	0.878	1.128
99103	0.0003	23.89	YDGIILPGK	I3LD74	687	2	0.049	687	687	0	yes	0.99	0.959	0.973
94375	0	25.4	NLQFEDGK	F1SG41	3220	2	0.037	3220	3220	0	yes	0.878	1.022	0.956
46280	0.0028	20.78	HCDNLLR	F1SRQ3	2083	3	0.033	2083	2083	0	yes	1.127	1.673	1.366
86805	0.0031	30.56	NELFDAAK	F1SLI4	2294	2	0.012	2294	2294	0	yes	1.065	0.97	1.014
26203	0.0016	25.39	QAQDLAR	I3LCQ9	3874	2	0.029	3874	3874	0	yes	0.925	1.002	0.963
146871	0.0048	23.5	TFDQLTSEESK	F1SGP8	3649	2	0.043	3649	3649	0	yes	1.098	0.736	0.879
55950	0.001	22.51	ELSGTIK	Q6QAS5	208	2	0.057	208	208	0	yes
92718	0.0043	20.31	WQDIQNDPR	F1SLR5	407	2	0.048	407	407	0	yes	1.043	0.647	0.812
171465	0.0015	44.19	LVAGEMGQNEPDQGGQR	F1RUI1	184	2	0.00015	184	184	0	yes	0.977	1.321	1.147
164304	0.0058	55.64	FGAQQDTIEVPEK	F1SPF3	122	2	3.2e-05	122	122	0	yes	1.181	1.046	1.106
167062	0.003	30.86	ASVITQVFHVPLEER	B8XZY6	293	3	0.013	293	293	0	yes	0.901	1.238	1.08
54001	0.002	29.14	VDYVDK	I3LBB2	529	2	0.012	529	529	0	yes	0.961	0.891	0.924
48042	-0.0002	30.23	NAIEHPVR	K9IVV3	2043	3	0.019	2043	2043	0	yes	0.826	1.258	1.018
94123	-0.0027	27.11	SEATLNCDIR	F1RMT1	1548	2	0.011	1548	1548	0	yes	1.013	0.792	0.897
178767	0.0005	42.11	SQEQLATELAEYTAK	F1SB42	48	3	0.00073	48	48	0	yes	0.947	0.907	0.925
140748	0.0033	23.61	ELLIENHQLK	Q7YS99	1986	3	0.049	1986	1986	0	yes	0.942	1.211	1.075
60530	0.0005	22.49	VVVTEVK	F1SJU9	1480	2	0.054	1480	1480	0	yes	1.015	1.077	1.041
153704	-0.0014	47.31	LLDAVDTYIPVPTR	F1RFI1	65	2	0.00024	65	65	0	yes	1.221	0.921	1.053
164350	-0.001	21.87	STAGDTHLGGEDFDNR	F1SA70	47	3	0.0075	47	47	0	no
136467	-0.0029	26.6	KCELPVPAHR	F1S3J8	3674	4	0.031	3674	3674	1	yes	0.938	1.368	1.148
151257	0.0009	25.32	NALWHTGNTPGQVR	F1SS26	219	3	0.029	219	219	0	yes	0.856	1.256	1.083
140506	0.0016	23.44	EEHVWHDLEDR	F1C4E1	75	3	0.014	75	75	0	yes	0.9	1.218	1.071
178439	0.0017	29.74	LQLDSPEDAEFIVAK	F1RXA7	188	2	0.018	188	188	0	yes	1.067	0.842	0.943
112029	0.0003	22.8	ESEGLQEQK	F1SSD0	3944	2	0.056	3944	3944	0	yes
116349	-0.0009	25.31	NCLEVLPTK	K9IVL0	1310	2	0.04	1310	1310	0	yes	0.925	1.051	0.988
144600	0.0017	26.69	NCGQMSEIEAK	F1SFZ8	46	2	0.013	46	46	0	yes	0.86	0.961	0.914
179380	-0.0043	44.42	STMVGTPYWMAPEVVTR	F1SUK2	2103	2	0.00019	2103	2103	0	no
115764	0	41.41	GFGFVEFEDPR	F1S4B2	425	2	0.00034	425	425	0	yes	0.9	0.964	0.922
164384	-0.0012	23.4	GAEEMETVIPVDVMR	Q0R678	197	3	0.024	197	197	0	yes	0.962	0.906	0.932
93261	0.0014	28.72	ELGAALQDK	F1SUX4	163	2	0.021	163	163	0	yes	0.938	0.925	0.929
153904	0.0024	23.28	KGIQAEETLK	F1S4D8	712	3	0.055	712	712	1	no
74174	0.0001	26.96	ELHTVDK	K9J6M4	361	2	0.019	361	361	0	yes	0.869	1.1	0.977
64823	0.0006	32.28	RADELHQR	F1RUS8	1537	3	0.0062	1537	1537	1	yes	0.614	1.047	0.832
132806	0.0059	50.88	YLAEVATGDDK	F1STR9	98	3	0.00011	98	98	0	yes	0.889	1.01	0.942
116325	0.0012	39.98	GQGASPVAMQK	P26234	34	2	0.0013	34	34	0	yes	0.746	0.859	0.808
15385	0.0013	21.27	ELANIR	K9J6K8	657	2	0.12	657	657	0	no
48344	0.0022	23.72	LMFEELR	F2Z5V0	301	2	0.045	301	301	0	yes	1.029	1.305	1.166
39859	0.0018	33.15	SSALASK	I3LLT2	317	2	0.0052	317	317	0	no
95931	-0.0018	20.29	GQYQDHVADR	F1SBU9	915	2	0.028	915	915	0	yes	0.987	0.757	0.883
108737	0.0026	29.38	AQVEQELTALR	K9IVQ6	1	2	0.013	1	1	0	yes	0.826	0.917	0.868
186909	0.0009	73.85	TIGGGDDSFNTFFSETGAGK	F1SR80	37	3	3.2e-07	37	37	0	no
187851	0.0021	33.49	SQANLDNCPFPNQPDLQK	Q0Z8R0	1751	2	0.0054	1751	1751	0	yes	1.161	1.064	1.112
71413	0.001	28.71	GIIDLIEER	I3LKJ6	497	2	0.021	497	497	0	yes	1.334	1.023	1.166
155129	0.0022	25.07	MFVLDEADEMLSR	A6M929	236	2	0.0079	236	236	0	no
91604	0.0018	29.24	EALNSCNK	I3LRH2	24	2	0.013	24	24	0	yes	0.942	0.813	0.878
157162	0.0063	31.94	EGAGAVDEEDFIK	I3LCL0	1125	3	0.0064	1125	1125	0	yes	1.375	1.107	1.225
129598	0.0003	39.79	QLVTNACLIK	F1RHU6	648	2	0.0013	648	648	0	yes	0.886	1.326	1.126
94101	0.0009	25.88	GHYAYDCHR	F1S4R5	629	3	0.0026	629	629	0	yes	0.924	1.022	0.966
180130	0.0021	59.24	PLPPPAIEGPAAVAAPAYSR	Q5S1U1	132	3	1.8e-05	132	132	0	yes	1.649	1.118	1.342
32209	0.0025	20.28	LSELDDR	F1SSX4	1199	2	0.076	1199	1199	0	yes
148402	0.0022	34.79	LMIEMDGTENK	I3LK59	20	2	0.0029	20	20	0	yes	1.047	1.233	1.148
42238	0.0063	23.24	EVTQCLR	F1RRF0	4002	2	0.046	4002	4002	0	yes	0.922	1.075	1.003
78540	0.0023	36.99	LDDMLSELR	F1RZU8	356	2	0.0019	356	356	0	yes	1.944	1.025	1.466
168391	0.0068	69.4	AMGIMNSFVNDIFER	F2Z5L0	114	3	5.2e-07	114	114	0	no
119547	-0.0019	39.23	TISPMVMDAK	P26234	34	2	0.0017	34	34	0	yes	0.804	1.062	0.941
107098	0.0009	38.29	HTAAPTDPADGPV	F1RW43	2796	2	0.00093	2796	2796	0	yes	1.356	0.927	1.136
134975	0.0005	26.22	LPYCQTGTEK	I3L908	1304	2	0.024	1304	1304	0	yes	0.97	1.128	1.05
77648	0.0001	21.36	VEQQTEVVR	F1SIM2	1971	2	0.091	1971	1971	0	yes
147987	0.0031	29.36	ETAQTYGVGLNTLR	Q860V4	555	3	0.018	555	555	0	no
154892	0.0003	47.98	AVATPESQEPQAK	F1SV88	1051	2	0.0002	1051	1051	0	yes	0.932	1.031	0.979
143592	0.0115	56.82	LTAASCEPLASVLR	P10775	172	3	2.7e-05	172	172	0	yes	1.354	1.213	1.28
24942	0.001	22.74	GFLVEAR	F1S555	3888	2	0.059	3888	3888	0	yes
105440	0.0002	27.08	ATNMEFAVK	F1SQN4	1880	2	0.031	1880	1880	0	yes	0.894	0.84	0.864
106627	0.0002	35.3	QHTVTTTTK	Q5PSB2	1799	3	0.0036	1799	1799	0	yes	0.933	1.227	1.074
121063	0.0039	37.44	WLNENAVEK	F1S4Y7	348	2	0.0025	348	348	0	yes	1.046	1.109	1.08
131418	0.0022	33.95	IQELEDLLAK	F1RKM0	95	3	0.0048	95	95	0	yes	1.329	0.954	1.126
52168	0.0014	32.6	SNIDALLGR	F1S4Y9	489	2	0.0055	489	489	0	yes	0.931	0.733	0.84
117790	0.0043	30.77	DNPLDPVLAK	I3L995	1119	3	0.0086	1119	1119	0	no
188252	0.0011	50.69	HTGCCGDNDPIDVCEIGSK	F1SUE3	717	3	2.7e-05	717	717	0	yes	1.033	1.184	1.098
101310	0.0013	39.38	GEESAVMLEPR	F1S0L6	2500	2	0.00074	2500	2500	0	yes	0.586	0.824	0.683
123527	-0.001	29.31	RLAPEYEAAATR	E1CAJ5	74	3	0.013	74	74	1	yes	1.234	1.268	1.248
111762	0.0021	22.07	YDHQAEEDLR	F1S543	476	3	0.016	476	476	0	yes	1.003	1.016	1.007
65823	-0.0008	25.9	AQVQLNK	O46374	699	2	0.026	699	699	0	yes	1.08	1.215	1.138
176801	0.0086	21.09	VSEGGPAEIAGLQIGDK	A2SZV5	917	3	0.12	917	917	0	yes
98557	-0.0004	49.75	VLLMELEEAR	F1S300	406	2	0.00013	406	406	0	yes	1.184	0.741	0.92
58226	-0.0001	38.85	AQAQSQK	F2Z5B9	1913	2	0.0026	1913	1913	0	yes	0.683	0.966	0.791
123843	0.0033	26.99	LLDDAMAEDK	F1RHJ9	924	2	0.024	924	924	0	yes	1.08	0.848	0.954
109884	0.0016	22.8	EFSIYMTK	P00506	416	3	0.055	416	416	0	yes
162806	0.0015	48.71	GQQDIQDQLSLAK	K7GKN2	39	3	0.00018	39	39	0	yes	0.904	0.697	0.767
171493	0.0028	44.14	EEEAIQLDGLNASQIR	F1SRK6	82	2	0.0004	82	82	0	no
125346	0.0034	26.83	PLFLEFPEDPR	F1RZ82	3737	2	0.023	3737	3737	0	yes	0.993	1.086	1.042
162958	-0.0038	35.44	EVSTAPAGTDMPAAK	F1STS7	3060	2	0.0033	3060	3060	0	yes	0.816	0.677	0.751
82128	0.0012	21.9	LHDALDAK	I3LPP1	323	2	0.056	323	323	0	yes
79726	-0.0005	21.64	VHAIQCDVR	F1RXF3	1090	2	0.046	1090	1090	0	yes	1.146	1.562	1.33
132950	0.0029	31.85	YLSEVASGDNK	F1SDR7	115	3	0.0064	115	115	0	yes	1.297	1.089	1.198
112637	0.0025	46.41	TNADTDGMVK	F1SAF0	291	3	0.00019	291	291	0	yes	1.001	1.252	1.121
143530	-0.0001	30	TTPSYVAFTDTER	A5A8V6	60	2	0.0049	60	60	0	no
172843	0.0001	28.87	IEGSGDQVDTLELSGGAR	F1S593	1049	3	0.0098	1049	1049	0	yes	1.12	0.953	1.031
119480	0.0004	30.39	ADMVETQQLMR	I3LD72	607	2	0.0043	607	607	0	yes	1.002	0.659	0.799
123388	0.0015	27.33	AIEEQMVAVK	F1SGS7	588	3	0.026	588	588	0	yes	0.958		1.824
89112	0.0025	41.13	VLETFLAK	K9IWC7	277	2	0.00076	277	277	0	yes	0.923	1.158	1.052
151044	0.0012	44.07	AVSDWIDEQEK	K7GL83	140	2	0.00035	140	140	0	yes	0.971	0.818	0.896
93876	0.0008	35.56	CIIVEEGK	F2Z5I9	970	2	0.004	970	970	0	yes	0.818	1.046	0.932
109349	0.0044	24.29	AAYQVAALPK	F1S0M2	806	3	0.043	806	806	0	yes	0.778	1.047	0.914
73186	-0.0005	29.65	DGFVALSK	M3TYC8	456	3	0.015	456	456	0	yes	1.007	0.918	0.96
68641	0.0072	26.05	AVGPEITK	P54612	422	2	0.023	422	422	0	yes	0.942	1.237	1.09
147970	0.0036	28.71	MDSTANEVEAVK	G9F6X8	27	2	0.014	27	27	0	yes	0.973	1.082	1.033
134958	-0.0036	28.07	STTSAVGAMEDK	Q2QLE3	662	2	0.014	662	662	0	yes	0.866	0.629	0.743
87633	0.0004	42.85	VGLQVVAVK	F1SMZ7	6	2	0.00022	6	6	0	no
147828	0.0005	43.19	MNTLEMTPEVK	I3LTT0	2399	2	0.00063	2399	2399	0	yes	0.842	0.621	0.725
49351	0	23.43	IEVQPK	A5GFS5	3579	2	0.033	3579	3579	0	yes	0.792	0.98	0.889
100126	0.0008	34.66	NHVENLQK	F1S9L2	622	2	0.0039	622	622	0	yes	1.548	1.089	1.263
58083	0.0014	25.49	SVESIPK	F1S0C1	1352	3	0.063	1352	1352	0	yes
155708	0.0008	32.6	DMSGTMGFNEFK	F1S340	3268	2	0.0018	3268	3268	0	yes	0.929	0.732	0.807
108596	0.0007	39.59	IYVGNLPPDIR	Q3YLA6	444	3	0.0012	444	444	0	yes	1.386	0.852	1.093
72318	0	44.41	EGVEEAAK	F1SA66	2002	2	0.00049	2002	2002	0	yes	0.878	1.03	0.944
83037	-0.0011	26.26	LLQQEEK	F1SAA1	2726	2	0.044	2726	2726	0	yes	0.917	0.981	0.945
153867	0.0025	44.22	DEPDTNLVALMK	F1SE06	631	2	0.00055	631	631	0	yes	1	1.063	1.03
122697	-0.0001	30.04	VEHHDHAVVSGR	F1RTH3	166	2	0.0075	166	166	0	yes	1.348	1.083	1.184
104991	0.0067	31.78	TAGEEEMIK	F1SES4	2177	2	0.0084	2177	2177	0	yes	0.906	1.162	1.024
189232	-0.0017	33.01	VIISAPSADAPMFVMGVNHEK	P00355	26	3	0.0064	26	26	0	yes	0.903	0.801	0.851
187472	-0.001	21.83	VSGDQQADTEMKEEQK	F1SK86	716	3	0.075	716	716	1	yes	0.755	0.924	0.836
91063	-0.0001	32.02	LAMENNIK	F1S563	2337	2	0.011	2337	2337	0	yes	0.929	1.119	1.026
34183	0	23.42	GIVNTAER	F1SAY0	1658	2	0.049	1658	1658	0	yes	0.91	0.841	0.874
124452	0.0022	32.26	STLTDSLVCK	I3LII3	25	3	0.0075	25	25	0	yes	1.034	0.86	0.943
106433	0.0008	23.52	LQSNLEALK	F1SC82	69	2	0.067	69	69	0	yes
80430	0.0043	26.32	SPPPEFAK	C6K7H9	2162	2	0.024	2162	2162	0	yes	0.834	0.981	0.896
137903	0.0091	41.01	AVVEEMQGLLK	F1RJN4	637	3	0.0011	637	637	0	yes	1.106	1.304	1.204
61763	0.0007	20.64	HAYGDQYR	I3LDC7	203	2	0.027	203	203	0	yes	1.075	0.943	0.999
107573	0.003	25.7	EVLTDVFAK	F1RXA9	2921	2	0.042	2921	2921	0	yes	0.846	0.892	0.87
72551	0.0006	24.05	LHVAPQLER	F1RHU1	2744	3	0.056	2744	2744	0	yes	0.688	0.526	0.572
18688	-0.0015	27.09	DILGGIR	F1SGN8	826	2	0.023	826	826	0	yes	1.201	1.105	1.149
176501	0.0012	32.92	KAGTQIENIDEDFR	F1RI39	42	3	0.0063	42	42	1	yes	0.996	1.025	1.009
168370	-0.0017	62.12	IIELLNVTELTQK	G9BFU1	38	2	4.7e-06	38	38	0	no
58994	0.0029	21.59	MQIFVK	F2Z5U0	325	3	0.063	325	325	0	yes
141112	0.0004	31.41	GEWTCVAYSQLR	F1SS24	83	2	0.003	83	83	0	yes	2.498	1.077	1.564
1060	0.0004	25.13	VVPVP	F1SHL9	10	2	0.0031	10	10	0	yes	0.791	1.028	0.893
37600	0.0001	21.85	EAGNSFVR	F1RR07	3592	2	0.032	3592	3592	0	yes	0.829	0.865	0.844
164063	0.0017	57.12	TFQGHTNEVNAIK	F1SGD0	985	2	2.6e-05	985	985	0	yes	0.843	1.016	0.932
187495	0.0039	21.79	GAGVDDQENWHEGKENIR	I3LD43	558	3	0.051	558	558	1	yes	0.681	1.235	0.954
170420	0.0037	47.49	GAGVDDQENWHEGK	I3LD43	558	3	9.6e-05	558	558	0	yes	0.936	0.987	0.963
70628	0.002	21.94	ADGTATAPPPR	F1RUH0	694	2	0.062	694	694	0	yes
62000	0.0011	40.73	DMFEEALR	F1RSE7	217	2	0.00034	217	217	0	yes	1.156	0.692	0.874
114498	0.0001	31.62	DVEDEETWIR	F1RR78	55	2	0.0015	55	55	0	yes	1.042	1.086	1.06
164359	0.0012	41.68	STAGDTHLGGEDFDNR	F1SA70	47	3	9.5e-05	47	47	0	no
154679	-0.0005	45.52	SQGGIQPIPSQGGK	F1SUD6	630	2	0.00033	630	630	0	yes	1.056	0.848	0.964
67270	0.0008	27.13	AEEMLSK	B6E241	863	2	0.027	863	863	0	yes	0.864	0.911	0.885
99978	0.0028	23.52	NVEALHLGK	I3LPI5	2994	3	0.038	2994	2994	0	yes	0.982	1.159	1.074
147239	0.0015	24.96	LESEEEGVPSTAIR	C0SW08	511	2	0.023	511	511	0	yes	0.751	1.092	0.908
126536	0.0014	51.4	MLDHEYTTK	F1SDV7	523	2	7.1e-05	523	523	0	yes	1.348	1.348	1.342
116460	0.0012	28.04	CGEAALNDPK	F1SAD7	1716	2	0.014	1716	1716	0	yes	0.958	1.031	0.989
150684	0.0027	58.27	VLQATVVAVGSGSK	F1SMZ6	634	2	1.3e-05	634	634	0	yes	0.854	0.981	0.915
142837	-0.0012	41.22	SQIHDIVLVGGSTR	F1S9Q3	8	2	0.001	8	8	0	yes	0.996	1.076	1.039
67906	0.0024	23.98	AVEHINK	B1A3A0	290	3	0.03	290	290	0	no
185078	0.0045	25.25	ETIELVHTEPTDVAQLPSR	F1SIX7	1045	3	0.038	1045	1045	0	yes	1.183	1.078	1.124
179793	0	72.85	VFVGGLSPDTSEEQIK	F1RVD1	689	2	7.3e-07	689	689	0	yes	1.006	0.774	0.889
186170	0.0027	57.61	DATNVGDEGGFAPNILENK	I3LK59	20	2	1.7e-05	20	20	0	yes	0.729	1.208	0.961
99460	0.0021	29.4	ETGYPLAVK	F1SLU6	789	2	0.018	789	789	0	yes	1.246	0.873	1.052
171166	0.0035	28.18	LAEMPADSGYPAYLGAR	F1SP93	578	2	0.012	578	578	0	yes	2.07	0.759	1.339
110887	0.0015	30.41	TADGIVSHLK	E1CAJ5	74	3	0.0093	74	74	0	yes	0.89	1.047	0.962
166490	-0.0033	43.56	QCVENADLPEGEK	F1SMW9	539	2	0.00035	539	539	0	yes	0.929	1.091	1.007
47141	0.0028	28.24	NDWLDLR	I3LD53	1404	2	0.011	1404	1404	0	yes	1.038	0.879	0.95
185633	-0.0002	21.24	GPQLFHMDPSGTFVQCDAR	F2Z5K2	160	3	0.019	160	160	0	yes	1.122	1.071	1.094
171414	0.006	27.9	LFIGGLSFETTDESLR	Q06A94	131	2	0.018	131	131	0	yes	1.341	0.825	1.049
131937	0.0037	31.51	YFQFQEEGK	B5APU7	522	3	0.006	522	522	0	yes	1.39	0.75	1.014
139084	-0.0001	20.89	ITNDFYPEEDGR	M3TYC1	262	2	0.015	262	262	0	yes	1.04	0.976	1.005
59403	0.0018	21.33	DVPVDPEAR	F1SMZ0	1580	2	0.043	1580	1580	0	yes	0.923	1.302	1.128
136075	-0.0024	73.22	GFGFGQGAGALVHSE	I3LL97	298	2	2.5e-07	298	298	0	yes	1.065	0.899	0.975
155418	0.0028	63.92	EAINVEQAFQTIAR	F1SPG0	479	3	7.3e-06	479	479	0	yes	1.383		2.726
148126	-0.001	48.46	FNVWDTAGQEK	F1RFQ7	557	2	0.00016	557	557	0	yes	0.949	1.048	1.001
181204	0.0057	50.26	LELFLPEEYPMAAPK	F1SQ14	904	2	0.00011	904	904	0	yes	1.185	1.107	1.143
104895	0.0003	29.44	DLIHGAPVGK	F2Z5A8	223	2	0.018	223	223	0	yes	0.858	1.241	1.026
86203	0.0008	21.97	FDGAVEAVAVR	F1SAY6	2795	2	0.072	2795	2795	0	yes
97084	0	20.36	MDLGECLK	F1SR21	680	3	0.087	680	680	0	yes
71323	-0.0008	32.59	QVAQQEAQR	I3LQN4	336	2	0.004	336	336	0	yes	0.915	0.988	0.947
65927	0.0022	23.84	VIDHDLYR	K9IVQ6	1	2	0.039	1	1	0	yes	1.086	0.835	0.952
140161	-0.0017	25.24	VELAEEDDGEK	F1SHS6	2080	2	0.026	2080	2080	0	yes	0.783	1.146	0.951
139303	0.0012	30.15	TRPELISEDIQR	F1RGG2	1150	3	0.011	1150	1150	1	yes	0.926	1	0.96
128695	0.0064	27.88	IAPAFSSMSNK	F1S1X9	312	2	0.018	312	312	0	yes	0.821	1.083	0.947
167684	-0.0034	43.67	SQAEEGPGGPGGPPEVIR	F1RL82	2357	2	0.0003	2357	2357	0	yes	0.915	0.939	0.923
26187	-0.0018	36.75	QLAAENR	K9IVP5	11	2	0.0018	11	11	0	yes	0.743	0.89	0.821
142804	0.0004	21.19	NISEAFEDLSK	F1RMD6	1758	2	0.096	1758	1758	0	yes
93565	0.0007	52.19	TIQGDEEDLR	F1RLB6	500	2	3.4e-05	500	500	0	yes	1.063	1.245	1.15
68870	0.0014	29.05	EALELLK	I3LK59	20	2	0.019	20	20	0	yes	1.185	1.124	1.151
76335	0.0017	23.28	FQVDASGK	F1SFR1	1575	2	0.071	1575	1575	0	yes
7573	0.0017	21.75	NIEPR	F1STN6	1673	2	0.06	1673	1673	0	yes
175682	0.0024	26.69	GDQENVHPDVMLVQPR	K9IVR9	151	3	0.014	151	151	0	yes	1.029	0.942	0.984
47534	-0.0005	23.89	ETDFEHR	K9J4R6	295	2	0.0067	295	295	0	yes	0.917	0.95	0.933
103753	0.0016	41.33	EDALQDSILAR	K9J6K2	375	2	0.00082	375	375	0	yes	1.038	0.999	1.017
176474	-0.004	23.38	TPDTSAYCYETAEK	F1SK12	258	3	0.016	258	258	0	yes	1.601	1.135	1.384
149708	0.003	32.71	WMDEAQALDTADR	F1RRD3	353	2	0.0014	353	353	0	yes	1.046	0.962	1.002
158897	0.0042	28.04	IFDLLVDRPVTLAR	I3LDC3	1245	3	0.014	1245	1245	1	yes	1.144	1.201	1.171
41641	0.0015	25.18	VEIATLTR	F2Z528	1146	2	0.034	1146	1146	0	yes	1.27	0.909	1.071
69867	0.0013	23.58	MQAVQEATR	K9IVQ6	1	2	0.03	1	1	0	yes	0.902	1.109	0.986
184308	0.0165	41.48	DYEEVGADSAEGEDEGEEY	F1SHC1	28	2	7.1e-05	28	28	0	yes	0.616	0.698	0.649
26756	0.0024	30.58	DLFALAR	I3LLQ8	1362	2	0.014	1362	1362	0	yes	0.909	1.087	1.002
178941	-0.0031	36.72	GINSNNLESQLQATQAAR	C6K7I0	574	2	0.0019	574	574	0	yes	1.33	0.656	0.97
176023	0.0005	24.83	DDSDLSSNSGFSPDEER	F1SMA3	3341	2	0.0033	3341	3341	0	yes	0.693	0.68	0.685
174561	0.0019	28.61	NNVTPDMMEEMYK	B0FWK5	169	3	0.0047	169	169	0	yes	1.106	1.014	1.057
166151	0.0012	21.62	FLGGDMEHTHLVK	K7GQD2	3409	4	0.085	3409	3409	0	no
180109	0.0096	34.56	ILSISADIETIGEILK	I3LQS0	63	3	0.0026	63	63	0	yes	0.946	0.887	0.914
155392	0.0047	35.18	AALVDLEPGTMDSVR	I3LBV1	62	3	0.0027	62	62	0	yes	1.665	0.922	1.287
159417	-0.0013	54.69	ETVQTTEDQILK	P26234	34	2	4.3e-05	34	34	0	yes	0.857	0.963	0.919
50256	0.0013	21.94	SLDVVGK	D0G7E1	2533	2	0.14	2533	2533	0	yes
91051	0.0005	25.34	EWEEIVK	F1SEH7	3881	2	0.045	3881	3881	0	yes	0.934	1.073	0.998
107529	0.0023	41.46	TEMDWVLK	F1RG16	176	2	0.00073	176	176	0	yes	0.876	1.077	0.982
52590	0.0002	26.18	ESNVQEVR	P67776	814	2	0.022	814	814	0	yes	0.988	1.018	1.004
155621	-0.0007	30.39	GHAYSVTGAEEVESR	A6YNL5	155	3	0.0035	155	155	0	yes	1.336	0.814	1.043
145727	-0.0031	43.56	VFIGNLNTAVVK	F1S4Y9	489	2	0.00049	489	489	0	yes	0.846	1.115	0.987
94084	0.0025	27.21	EVYITPVK	F1S5C5	938	3	0.03	938	938	0	yes	1.127	0.983	1.048
152150	-0.0002	20.49	FLEGNSMGMASMER	F1SBF8	591	2	0.0089	591	591	0	yes	1.1	0.928	1.017
150062	0.0001	26.2	RPAPNAPEDSEK	F1SE25	3801	3	0.03	3801	3801	1	yes	0.886	1.079	0.98
164111	0.0052	20.62	MTQESFQENSMK	F1SNX8	2432	2	0.046	2432	2432	0	yes	0.795	0.502	0.624
85829	0.0023	22.72	MLAQQAIK	I3LLF2	534	2	0.057	534	534	0	no
183386	0.0013	29.63	EIVHIQAGQCGNQIGAK	F1S6M7	49	3	0.015	49	49	0	no
152785	0.0005	24.42	LPDTNLFETEETR	F1S458	297	2	0.024	297	297	0	yes	1.255	0.909	1.061
81731	0.0036	26.63	LTDADAMK	F1RPS8	102	2	0.024	102	102	0	yes	0.735	1.208	0.918
180560	-0.0001	20.75	LQAAVDGPTDKKEE	F1S2A8	521	2	0.12	521	521	2	yes	1.163	0.93	1.037
151082	0.0036	35.5	LEQLFQDEVAK	K9IVQ6	1	3	0.0043	1	1	0	yes	0.83	1.124	0.948
93570	0.0028	85.44	ALLLLCGGEDD	F2Z5C1	145	2	2e-08	145	145	0	yes
138090	0.0011	24.94	EMDRETLIDVAR	F1RIU3	135	3	0.03	135	135	1	yes	0.953	0.911	0.93
143698	0.0057	27.47	EPELFQTVAEGLR	F1RQR4	468	3	0.022	468	468	0	yes	1.365	0.916	1.119
163070	0.0031	54.58	EVDEQMLNVQNK	F2Z571	17	3	3.5e-05	17	17	0	no
145824	0.0028	40.99	ELDTVTLEDIK	F1RXA7	188	2	0.0012	188	188	0	yes	0.988	0.939	0.961
171309	0.0104	34.09	LQAMAPEEILQEQQR	F1SSV8	2888	3	0.0035	2888	2888	0	yes	1.511	1.05	1.249
22494	0.0013	32.18	DLALVSR	F1SFW4	1896	2	0.0081	1896	1896	0	yes	0.831	1.007	0.914
187045	0.0012	52.17	SGQLAVQALEQFATVVEVK	I3LLE3	472	3	7e-05	472	472	0	yes	0.968	0.876	0.914
135125	0.003	31.99	ITLDNAYMEK	F1SHL9	10	2	0.0073	10	10	0	yes	1.234	1.038	1.129
110757	-0.0001	26.98	GPGGMASEAHLAR	F1SC82	69	3	0.012	69	69	0	yes	0.915	1.132	1.014
174509	0.0033	69.86	GVGIISEGNETVEDIAAR	F1SAX3	19	3	1.2e-06	19	19	0	no
175724	0.0001	50.1	YDAFGEDSSSAMGVENR	I3LDD2	553	3	9.8e-06	553	553	0	yes	1.022	1.046	1.031
96150	0.0011	21.42	SEDGEIVSTPR	F1SIF8	860	2	0.048	860	860	0	yes	1.009	0.904	0.952
152712	-0.0086	38.18	ENLEEEAIIMK	F1S6Q1	1753	2	0.0019	1753	1753	0	yes	1.37	1.314	1.339
158740	0.0039	62.85	SIEDMAEEAFQK	F1SC98	729	2	3.9e-06	729	729	0	yes	1.098	1.013	1.053
102253	0.0009	25.1	QFNDEVLK	F1ST88	1522	2	0.047	1522	1522	0	yes	0.975	1.324	1.135
159403	0.0024	47.76	LAPDYDALDVANK	F2Z522	807	2	0.00019	807	807	0	yes	1.203	0.921	1.056
157260	0.002	42.7	TEMQDNTYPEILR	F1S5A8	276	2	0.00025	276	276	0	yes	0.718	0.936	0.829
22340	0.0022	21.94	VVSAQIR	K9IVE8	107	2	0.11	107	107	0	yes
108637	0.0007	38.72	HIDMVEGDEGR	F1SNW8	294	2	0.00028	294	294	0	yes	1.124	1.314	1.231
75509	0.0008	25.63	SQETPASK	Q06AA4	2774	2	0.037	2774	2774	0	yes	0.949	0.613	0.795
156098	0.0002	42.73	AIEFLNNPPEEAPR	F1S150	1642	2	0.00041	1642	1642	0	yes	1.178	1.001	1.085
162221	-0.0005	23.82	VEQATKPSFESGR	F1RQ90	1078	2	0.062	1078	1078	1	yes
69764	-0.0016	21.94	LNVCVSK	I3LPU8	738	2	0.096	738	738	0	yes
178276	0.0014	68.45	AEQINQAAGEASAVLAK	F1SIH5	215	2	2.1e-06	215	215	0	yes	1.191	1.241	1.215
102102	-0.0026	37.55	TGSQGQCTQVR	Q6QAT1	527	3	0.00062	527	527	0	yes	0.773		1.75
187958	0.003	25.28	GDAPPFLAEPASTQAEAEEQLR	F1SKI2	3887	3	0.024	3887	3887	0	yes	1.235	0.988	1.095
83876	0.0021	23.24	AYTMDPDHR	A5A767	1196	3	0.0074	1196	1196	0	yes	0.897	1.121	0.991
174754	0.0042	42.74	YDAFGEDSSSAMGVENR	I3LDD2	553	2	5.3e-05	553	553	0	yes	1.128	0.763	0.933
149301	0.0075	45.19	FLIPNASQAESK	F2Z558	31	3	0.00051	31	31	0	yes	0.916	0.909	0.913
80258	0.0013	27.57	THMQNIK	F1RZ71	570	2	0.02	570	570	0	yes	0.853	1.024	0.94
125878	0.0039	34.65	EQLGEDIDSK	K9IVG8	108	2	0.004	108	108	0	yes	0.992	1.091	1.036
52731	0.0015	33.52	LHELVPPR	F1RXR3	1957	3	0.0098	1957	1957	0	yes	0.92	1.281	1.1
136640	-0.0003	36.76	EATWTMSNITAGR	C6K7I0	574	2	0.0013	574	574	0	yes	1.102	1.174	1.134
124155	0.0044	32.77	FEIWDTAGQER	Q06AU6	1073	3	0.0024	1073	1073	0	no
136658	-0.0004	29.41	NLQMWEEMK	F1S9K5	85	2	0.01	85	85	0	yes	0.949	1.011	0.98
80239	0	24.78	LASLSDPELR	F1S221	4004	2	0.044	4004	4004	0	yes	0.85	0.802	0.824
119542	0.0057	36.01	VVDSMDALDK	F1SGC7	1149	3	0.0032	1149	1149	0	yes	1.488	0.841	1.156
30878	0.0005	25.74	MEEEAAR	M3VH41	683	2	0.0073	683	683	0	yes	1.041	0.816	0.922
125455	0.0017	37.85	IELFADVVPK	F1SF95	1747	2	0.0019	1747	1747	0	yes	0.857	1.12	0.991
154298	0	66.96	DAQVVGMTTTGAAK	K9J4W6	232	2	2.8e-06	232	232	0	yes	1.12	1.054	1.084
25575	-0.0005	23.11	LEELHR	F1S9T2	1949	2	0.059	1949	1949	0	yes	1.039	0.989	1.012
66248	0.001	28.91	AAAVGTANK	P26234	34	2	0.027	34	34	0	yes	0.791	0.896	0.844
166286	-0.0007	49.36	SSVNCPFSSQDMK	I3LHZ6	77	2	7.8e-05	77	77	0	yes	1.344	0.499	0.947
143250	0.0022	32.9	DYETATLSDIK	F1RI39	42	3	0.0063	42	42	0	yes	0.675	0.636	0.655
165225	0.0013	52.62	IQALGLGEDWNEK	F1RF77	766	2	6.4e-05	766	766	0	yes	1.191	1.339	1.272
6936	0.0017	30.62	LAVSSAA	F1SHL3	486	2	0.0059	486	486	0	yes	0.97	1.056	1.009
71673	0.0042	28.11	QASEGPLK	P00355	26	3	0.018	26	26	0	yes	1.396	1.122	1.248
143580	0.0005	41.74	AVCLAAQAIGVGDSR	F1SB62	852	2	0.00061	852	852	0	yes	0.864	1.07	0.97
95278	0.0015	24.93	TPEASPEPK	F1SMW9	539	2	0.031	539	539	0	yes	0.853	1.039	0.939
135487	0.0019	48.26	ANLLLEGVENK	F1RSZ3	976	2	0.00017	976	976	0	yes	1.093	0.963	1.023
146910	0.0031	27.7	GVVDSEDIPLNLSR	F1RK45	168	3	0.02	168	168	0	yes	1.742	0.652	1.142
182089	0.0048	30.05	MSSSDTPLGTVALLQEK	F1RU31	750	3	0.015	750	750	0	yes	1.031	0.9	0.963
138697	0.0023	26.9	TPAQYDASELK	F1S073	18	3	0.027	18	18	0	yes	1	0.988	0.993
26624	0.0002	21.34	LEIHHR	F1SPF3	122	2	0.12	122	122	0	yes
64294	0.0006	27.19	PISQGGIHGR	F1SEN2	43	3	0.03	43	43	0	yes	0.926	1.104	1.014
181038	-0.0013	89.09	AAFGLSEAGFNTACVTK	Q0QF01	371	2	1.6e-08	371	371	0	yes	1.03	1.057	1.042
69752	0.0019	26.6	NLSDAATK	F1RX81	777	2	0.037	777	777	0	yes	0.852	0.844	0.848
125436	0.0032	40.1	ELLASAPTGSGK	I3LJA0	2772	2	0.0012	2772	2772	0	yes	0.82	1.053	0.924
178306	0.0036	20.61	TGPENNLYSQYEEK	K7GKN2	39	2	0.076	39	39	0	yes	0.595	0.535	0.562
73425	0.0026	23.95	EVVDTFK	I3LKW2	1973	3	0.046	1973	1973	0	yes	0.853	0.578	0.696
152847	0.0015	24.8	EIAQDFKTDLR	K9IWF3	1418	2	0.052	1418	1418	1	no
112822	0.0039	34.35	AAEAFSELSK	F1SQX2	512	3	0.004	512	512	0	yes	1.096	0.814	0.934
62031	-0.0003	22.39	EAQQELHR	F1RY89	4121	3	0.046	4121	4121	0	yes	0.96	0.987	0.973
174579	-0.0011	24.26	VLGQGLADSACQLETLR	P10775	172	2	0.045	172	172	0	yes	1.073	0.548	0.766
164393	-0.0003	55.39	VQGSDSDEEVVVATTR	B9TSR5	315	2	1.8e-05	315	315	0	yes	1.11	0.893	0.999
74764	0.0035	44.83	SEIDLLDIR	F1S2E2	350	3	0.00038	350	350	0	yes	0.925	1.102	1.002
180977	0.004	34.64	ETTDTDTADQVIASFK	F1RI39	42	3	0.0031	42	42	0	yes	1.258	0.71	0.915
181365	0.0049	21.65	EEAAASPAPAADDLALLK	F1S0L8	1238	3	0.09	1238	1238	0	yes
30456	0.0001	34.58	YEEHVR	F1RU38	871	3	0.0038	871	871	0	yes	1.101	1.571	1.236
30030	0.0012	27.91	TGTPSDPR	F1SJY6	708	2	0.007	708	708	0	yes	0.794	1.144	0.956
123611	0.005	21.73	SADTLWGIQK	P00339	94	3	0.082	94	94	0	yes
143664	-0.0049	28.74	EFGSVDYWEK	F1S7S8	2532	2	0.0086	2532	2532	0	yes	0.967	0.781	0.871
120314	-0.0019	23.36	FENNDLFAK	F1RMT5	2254	2	0.051	2254	2254	0	yes	0.819	0.961	0.887
84711	0.0013	21.61	VALSEPQPER	I3LI05	426	2	0.091	426	426	0	yes
179866	0.0085	51.48	NVQFVFDAVTDVIIK	F1SB90	374	3	9.1e-05	374	374	0	no
156742	0.0014	25.89	PEFLEDPSVLTK	F1SQS2	1651	2	0.033	1651	1651	0	yes	1.059	1.114	1.075
67064	0.0014	22.95	MQASIEK	F1RRY2	225	2	0.079	225	225	0	yes
117755	0.0004	30.72	TLSDYNIQK	F2Z5U0	325	2	0.011	325	325	0	yes	1.03	0.898	0.962
131295	0.0073	32.84	AGLGEGIEPISK	F1S0Z2	2150	3	0.0063	2150	2150	0	yes	0.862	0.813	0.835
121883	0.0035	33.89	ALAAAGYDVEK	Q53DY5	1274	3	0.0051	1274	1274	0	yes	1.048	1.018	1.03
131258	0.0033	40.13	ILHQHLGAPEER	F1SC82	69	4	0.0013	69	69	0	yes	0.999	1.2	1.091
141350	0.0037	40.81	VLDLIEVLVTK	F1RGP1	59	3	0.00042	59	59	0	yes	1.021	0.93	0.973
101063	0.002	27.21	ELLNELQK	F1SQM1	1441	3	0.025	1441	1441	0	yes	1.456	0.998	1.214
173776	0.0024	37.58	THINIVVIGHVDSGK	F1STM4	185	3	0.0022	185	185	0	no
140254	0.006	26.75	QALTNMGEILK	F1S0M2	806	3	0.033	806	806	0	yes	0.904	1.119	1.015
126387	0.0021	34.21	SDVVPMTAENFR	F1SV03	562	3	0.0018	562	562	0	yes	1.353	0.926	1.139
174783	0.0018	22.37	ALSSALDDTEVKK	A5GFS8	483	3	0.073	483	483	1	yes	1.196	0.948	1.074
104558	0.002	20.23	VFEDNLLNDR	F1RZZ1	445	2	0.083	445	445	0	yes
129570	0.0077	23.36	GYLELPQPDK	F1S6A3	1242	3	0.069	1242	1242	0	yes
[truncated: 27,601 more rows]

## Sheet: Quality control
Peptide Length	No. of Peptide
5	285
6	713
7	1699
8	2321
9	2303
10	2179
11	1883
12	1525
13	1223
14	863
15	727
16	488
17	316
18	202
19	182
20	118
21	72
22	70
23	28
24	27
25	14
26	15
27	6
28	2
29	7
30	4
31	4
32	3
33	1
34	3
35	1
36	1
37	1
38	1
39	1
40	1
41	1
42	1
43	1
44	1
45	1
46	1
47	1

## Sheet: TGEV proteins
Viral proteins identified in TGEV-infected cells
Protein	Prot Desc	21T/11C	pValue	22T/12C	pValue	2T/C	pValue	Subcellular Location	biological_process	molecular_function	cellular_component	KO No.	Gene desc	Pathway desc	Interpro ID	Domain desc
P04135	Membrane protein OS=Porcine transmissible gastroenteritis coronavirus (strain Purdue) GN=M PE=1 SV=2	2.37	1	3.69	1	3.087	1		biological_process;metabolic process;organic substance metabolic process;macromolecule metabolic process;protein metabolic process;primary metabolic process;proteolysis;	molecular_function;hydrolase activity;catalytic activity;peptidase activity;		K07179	RIOK2:RIO kinase 2 [EC:2.7.11.1];	Ribosome biogenesis in eukaryotes - Sus scrofa (pig) ;	IPR007484;	Peptidase M28;
