# Supplementary material for: microRNA-4331 Promotes Transmissible Gastroenteritis Virus (TGEV)-induced Mitochondrial Damage Via Targeting RB1, Upregulating Interleukin-1 Receptor Accessory Protein (IL1RAP), and Activating p38 MAPK Pathway In Vitro
Source: Mol Cell Proteomics. 2017 Dec 7;17(2):190–204. doi: 10.1074/mcp.RA117.000432 (PMC5795386; doi:10.1074/mcp.RA117.000432)
Supplement: Supplemental Data [file supp_RA117.000432_133454_0_supp_22578_xz8d8v.xls]

## Sheet: miR-4331-All-regulated
No.	Protein	prot_desc	Gene name	Ratio	Pvalue	Subcellular Location	biological_process	molecular_function	cellular_component	KO No.	Gene desc	Pathway desc	Interpro ID	Domain desc
1	F1S4D7	Uncharacterized protein OS=Sus scrofa GN=GBP1 PE=4 SV=2	GBP1	1.636	2.86082e-08	cytosol	nitrogen compound metabolic process;purine nucleoside triphosphate catabolic process;purine nucleoside triphosphate metabolic process;nucleoside triphosphate catabolic process;ribonucleoside triphosphate catabolic process;phosphate-containing compound metabolic process;nucleoside triphosphate metabolic process;organophosphate catabolic process;purine ribonucleoside triphosphate metabolic process;…	purine ribonucleotide binding;anion binding;ribonucleotide binding;small molecule binding;ion binding;ribonucleoside binding;purine ribonucleoside triphosphate binding;carbohydrate derivative binding;nucleoside phosphate binding;molecular_function;guanyl nucleotide binding;nucleotide binding;nucleoside binding;heterocyclic compound binding;binding;purine nucleoside binding;guanyl ribonucleotide b…	membrane;intrinsic to membrane;cellular_component;membrane part;integral to membrane;protein complex;plasma membrane part;plasma membrane;macromolecular complex;cell part;MHC protein complex;cell;cell periphery;MHC class I protein complex;				IPR027417;IPR003191;IPR030386;IPR015894;	P-loop containing nucleoside triphosphate hydrolase;Guanylate-binding protein, C-terminal;GB1/RHD3-type guanine nucleotide-binding (G) domain;Guanylate-binding protein, N-terminal;
2	Q8HZJ6	Syndecan-4 OS=Sus scrofa GN=SDC4 PE=2 SV=1	SDC4	1.6075	0.0109355	extracellular		molecular_function;molecular transducer activity;signaling receptor activity;receptor activity;signal transducer activity;thrombospondin receptor activity;	cell part;cell;cellular_component;cell surface;extracellular region;membrane;intrinsic to membrane;membrane part;integral to membrane;	K16338	SDC4:syndecan 4;SDC4:syndecan 4;SDC4:syndecan 4;	Proteoglycans in cancer - Sus scrofa (pig) ;Cell adhesion molecules (CAMs) - Sus scrofa (pig) ;ECM-receptor interaction - Sus scrofa (pig) ;	IPR001050;IPR003585;IPR027789;	Syndecan;Neurexin/syndecan/glycophorin C;Syndecan/Neurexin domain;
3	I3LHY0	Uncharacterized protein (Fragment) OS=Sus scrofa PE=4 SV=1	Uncharacterized protein	1.4665	0.00341165	cytosol			organelle envelope;cell;nucleus;cellular_component;envelope;endomembrane system;intracellular membrane-bounded organelle;intracellular;organelle;nuclear part;intracellular organelle part;cell part;membrane-bounded organelle;intracellular organelle;intracellular part;organelle part;nuclear envelope;	K14004	SEC13:protein transport protein SEC13;SEC13:protein transport protein SEC13;	Protein processing in endoplasmic reticulum - Sus scrofa (pig) ;RNA transport - Sus scrofa (pig) ;	IPR011015;IPR003887;	LEM/LEM-like domain;LEM domain;
4	F1RU54	Uncharacterized protein OS=Sus scrofa GN=MRPL11 PE=3 SV=1	MRPL11	1.4465	0.0233623	mitochondria	gene expression;organic substance biosynthetic process;biosynthetic process;macromolecule biosynthetic process;cellular macromolecule metabolic process;cellular process;biological_process;cellular macromolecule biosynthetic process;metabolic process;organic substance metabolic process;cellular biosynthetic process;cellular protein metabolic process;macromolecule metabolic process;cellular metabol…	molecular_function;structural molecule activity;structural constituent of ribosome;	intracellular;cytoplasmic part;cytoplasm;organelle;membrane-bounded organelle;cell part;cell;intracellular organelle;intracellular part;cellular_component;intracellular membrane-bounded organelle;mitochondrion;intracellular non-membrane-bounded organelle;macromolecular complex;non-membrane-bounded organelle;ribonucleoprotein complex;ribosome;	K02867	RP-L11:large subunit ribosomal protein L11;	Ribosome - Sus scrofa (pig) ;	IPR006519;IPR020784;IPR020783;IPR000911;	Ribosomal protein L11, bacterial-type;Ribosomal protein L11, N-terminal;Ribosomal protein L11, C-terminal;Ribosomal protein L11/L12;
5	F1SNW8	Hexokinase-2 OS=Sus scrofa GN=HK2 PE=3 SV=2	HK2	1.417	1.38772e-07	cytosol	biological_process;cell death;organelle organization;cellular process;single-organism process;single-organism cellular process;death;apoptotic process;mitochondrion organization;programmed cell death;cellular component organization or biogenesis;cellular component organization;apoptotic mitochondrial changes;monosaccharide catabolic process;organic substance catabolic process;carbohydrate metabol…	purine ribonucleotide binding;anion binding;ribonucleotide binding;small molecule binding;ion binding;ribonucleoside binding;purine ribonucleoside triphosphate binding;carbohydrate derivative binding;adenyl ribonucleotide binding;nucleoside phosphate binding;molecular_function;nucleotide binding;nucleoside binding;adenyl nucleotide binding;heterocyclic compound binding;binding;purine nucleoside b…	organelle envelope;organelle outer membrane;mitochondrial membrane;cell;mitochondrial envelope;cellular_component;intracellular membrane-bounded organelle;envelope;mitochondrion;intracellular;cytoplasmic part;cytoplasm;membrane;organelle;outer membrane;mitochondrial part;organelle membrane;membrane-bounded organelle;intracellular organelle part;cell part;intracellular organelle;intracellular part…				IPR019807;IPR022673;IPR022672;IPR001312;	Hexokinase, conserved site;Hexokinase, C-terminal;Hexokinase, N-terminal;Hexokinase;
6	F1SV36	Caspase OS=Sus scrofa GN=LOC100522887 PE=3 SV=2	LOC100522887	1.411	0.00401411	cytosol	biological_process;cell death;cellular process;single-organism process;single-organism cellular process;death;programmed cell death;apoptotic process;biological regulation;negative regulation of cellular process;regulation of apoptotic process;negative regulation of biological process;negative regulation of programmed cell death;regulation of programmed cell death;regulation of cellular process;r…	peptidase activity, acting on L-amino acid peptides;molecular_function;endopeptidase activity;hydrolase activity;peptidase activity;cysteine-type peptidase activity;catalytic activity;cysteine-type endopeptidase activity;	cell part;cell;cellular_component;intracellular;				IPR017350;IPR001315;IPR001309;IPR002138;IPR015917;IPR029030;IPR016129;IPR011600;IPR011029;	Caspase, interleukin-1 beta convertase-type;CARD domain;Peptidase C14, ICE, catalytic subunit p20;Peptidase C14, caspase non-catalytic subunit p10;Peptidase C14A, caspase precursor p45, core;Caspase-like domain;Peptidase C14, ICE, catalytic subunit p20, active site;Peptidase C14, caspase domain;Death-like domain;
7	F1SBB3	Uncharacterized protein OS=Sus scrofa GN=LAMA3 PE=4 SV=2	LAMA3	1.382	0.0146357	extracellular	biological_process;cellular process;single-organism process;single-organism cellular process;biological adhesion;cell adhesion;regulation of cellular process;regulation of biological process;biological regulation;regulation of cell adhesion;regulation of localization;regulation of cell motility;cellular component movement;locomotion;regulation of locomotion;cell migration;cell motility;localizati…		extracellular matrix;protein complex;laminin complex;macromolecular complex;proteinaceous extracellular matrix;basal lamina;extracellular region;cellular_component;extracellular matrix part;extracellular region part;basement membrane;laminin-1 complex;	K06240	LAMA3_5:laminin, alpha 3/5;LAMA3_5:laminin, alpha 3/5;LAMA3_5:laminin, alpha 3/5;LAMA3_5:laminin, alpha 3/5;LAMA3_5:laminin, alpha 3/5;LAMA3_5:laminin, alpha 3/5;LAMA3_5:laminin, alpha 3/5;	Pathways in cancer - Sus scrofa (pig) ;PI3K-Akt signaling pathway - Sus scrofa (pig) ;Focal adhesion - Sus scrofa (pig) ;Toxoplasmosis - Sus scrofa (pig) ;Amoebiasis - Sus scrofa (pig) ;Small cell lung cancer - Sus scrofa (pig) ;ECM-receptor interaction - Sus scrofa (pig) ;	IPR009254;IPR001791;IPR013320;IPR010307;IPR002049;	Laminin I;Laminin G domain;Concanavalin A-like lectin/glucanase domain;Laminin domain II;EGF-like, laminin;
8	F1SC64	Uncharacterized protein OS=Sus scrofa GN=HELLS PE=4 SV=1	HELLS	1.322	0.0095304	cytosol	nitrogen compound metabolic process;cellular aromatic compound metabolic process;chromosome organization;heterochromatin assembly;protein-DNA complex subunit organization;cellular macromolecule metabolic process;nucleic acid metabolic process;cellular component biogenesis;single-organism cellular process;chromatin organization;DNA packaging;macromolecular complex subunit organization;centromere c…	purine ribonucleotide binding;anion binding;ribonucleotide binding;small molecule binding;ion binding;ribonucleoside binding;purine ribonucleoside triphosphate binding;carbohydrate derivative binding;adenyl ribonucleotide binding;nucleoside phosphate binding;molecular_function;nucleotide binding;nucleoside binding;adenyl nucleotide binding;heterocyclic compound binding;binding;purine nucleoside b…	heterochromatin;chromosome;cell;cellular_component;intracellular;intracellular non-membrane-bounded organelle;protein-DNA complex;organelle;macromolecular complex;non-membrane-bounded organelle;intracellular organelle part;cell part;chromosomal part;intracellular organelle;intracellular part;organelle part;chromatin;chromosome, centromeric region;centromeric heterochromatin;membrane-bounded organ…	K09521	DNAJC1:DnaJ homolog subfamily C member 1;	Protein processing in endoplasmic reticulum - Sus scrofa (pig) ;	IPR001650;IPR014001;IPR027417;IPR000330;	Helicase, C-terminal;Helicase superfamily 1/2, ATP-binding domain;P-loop containing nucleoside triphosphate hydrolase;SNF2-related;
9	F2Z578	Histone H2B OS=Sus scrofa GN=LOC100512420 PE=3 SV=1	LOC100512420	1.3185	0.0294736	nuclear	nitrogen compound metabolic process;chromosome organization;cellular aromatic compound metabolic process;protein-DNA complex subunit organization;nucleic acid metabolic process;cellular macromolecule metabolic process;protein complex subunit organization;single-organism cellular process;cellular component biogenesis;chromatin organization;protein complex biogenesis;DNA packaging;macromolecular co…	molecular_function;binding;heterocyclic compound binding;organic cyclic compound binding;nucleic acid binding;DNA binding;	chromosome;cell;cellular_component;intracellular;protein complex;intracellular non-membrane-bounded organelle;organelle;DNA bending complex;protein-DNA complex;non-membrane-bounded organelle;macromolecular complex;intracellular organelle part;cell part;chromosomal part;intracellular organelle;intracellular part;organelle part;chromatin;DNA packaging complex;nucleosome;membrane-bounded organelle;i…	K11252	H2B:histone H2B;H2B:histone H2B;H2B:histone H2B;	Viral carcinogenesis - Sus scrofa (pig) ;Alcoholism - Sus scrofa (pig) ;Systemic lupus erythematosus - Sus scrofa (pig) ;	IPR000558;IPR007125;IPR009072;	Histone H2B;Histone core;Histone-fold;
10	I3LEJ8	Uncharacterized protein OS=Sus scrofa GN=LOC100516293 PE=4 SV=1	LOC100516293	1.3175	0.011027	cytosol		purine ribonucleotide binding;anion binding;ribonucleotide binding;small molecule binding;ion binding;ribonucleoside binding;purine ribonucleoside triphosphate binding;carbohydrate derivative binding;adenyl ribonucleotide binding;nucleoside phosphate binding;molecular_function;nucleotide binding;nucleoside binding;adenyl nucleotide binding;heterocyclic compound binding;binding;purine nucleoside b…	intracellular;cytoplasmic part;cytoplasm;organelle;membrane-bounded organelle;cell part;cell;intracellular organelle;intracellular part;cellular_component;intracellular membrane-bounded organelle;endosome;late endosome;	K08333	PIK3R4:phosphoinositide-3-kinase, regulatory subunit 4 [EC:2.7.11.1];	Regulation of autophagy - Sus scrofa (pig) ;	IPR011989;IPR001680;IPR011009;IPR015943;IPR002290;IPR016024;IPR021133;IPR019775;IPR008271;IPR017986;IPR000719;	Armadillo-like helical;WD40 repeat;Protein kinase-like domain;WD40/YVTN repeat-like-containing domain;Serine/threonine/dual specificity protein kinase, catalytic domain;Armadillo-type fold;HEAT, type 2;WD40 repeat, conserved site;Serine/threonine-protein kinase, active site;WD40-repeat-containing domain;Protein kinase domain;
11	F1SET3	Low affinity cationic amino acid transporter 2 OS=Sus scrofa GN=SLC7A2 PE=4 SV=1	SLC7A2	1.312	0.00594739	plasma membrane	biological_process;leukocyte activation;cellular process;single-organism process;single-organism cellular process;cell activation;immune system process;myeloid leukocyte activation;macrophage activation;cellular nitrogen compound metabolic process;nitrogen compound metabolic process;biosynthetic process;cellular nitrogen compound biosynthetic process;metabolic process;nitric oxide metabolic proce…	anion transmembrane transporter activity;transporter activity;ion transmembrane transporter activity;cation transmembrane transporter activity;transmembrane transporter activity;high affinity basic amino acid transmembrane transporter activity;molecular_function;amino acid transmembrane transporter activity;carboxylic acid transmembrane transporter activity;substrate-specific transmembrane transp…	intracellular;cell part;cell;intracellular part;cellular_component;cytoplasm;membrane;intrinsic to membrane;membrane part;integral to membrane;	K08288	PRKCSH:protein kinase C substrate 80K-H;	Protein processing in endoplasmic reticulum - Sus scrofa (pig) ;	IPR002293;IPR029485;IPR004755;	Amino acid/polyamine transporter I;Cationic amino acid transporter, C-terminal;Cationic amino acid transport permease;
12	X5F441	3-hydroxy-3-methylglutaryl-coenzyme A synthase 1 OS=Sus scrofa PE=2 SV=1	HMGCS1	1.311	0.000560657	cytosol	nitrogen compound metabolic process;pyrimidine nucleoside triphosphate biosynthetic process;pyrimidine nucleoside triphosphate metabolic process;ribonucleoside triphosphate biosynthetic process;pyrimidine nucleotide biosynthetic process;nucleoside triphosphate biosynthetic process;pyrimidine nucleotide metabolic process;phosphate-containing compound metabolic process;nucleoside triphosphate metab…	molecular_function;ligase activity;catalytic activity;ligase activity, forming carbon-nitrogen bonds;CTP synthase activity;		K01937	pyrG:CTP synthase [EC:6.3.4.2];pyrG:CTP synthase [EC:6.3.4.2];	Metabolic pathways - Sus scrofa (pig) ;Pyrimidine metabolism - Sus scrofa (pig) ;	IPR004468;IPR027417;IPR017926;IPR029062;IPR017456;	CTP synthase;P-loop containing nucleoside triphosphate hydrolase;Glutamine amidotransferase;Class I glutamine amidotransferase-like;CTP synthase, N-terminal;
13	A1X898	Procollagen-proline 2-oxoglutarate-4-dioxygenase OS=Sus scrofa GN=P4HA1 PE=2 SV=1	P4HA1	1.303	0.00203645	endoplasmic reticulum	biological_process;cellular process;extracellular matrix organization;single-organism process;extracellular structure organization;single-organism cellular process;cellular component organization or biogenesis;cellular component organization;collagen fibril organization;nitrogen compound metabolic process;cellular macromolecule metabolic process;small molecule metabolic process;peptidyl-proline h…	molecular_function;binding;cation binding;ion binding;transition metal ion binding;metal ion binding;iron ion binding;carboxylic acid binding;anion binding;organic acid binding;small molecule binding;carbohydrate binding;vitamin binding;monosaccharide binding;L-ascorbic acid binding;oxidoreductase activity;dioxygenase activity;catalytic activity;oxidoreductase activity, acting on single donors wi…	extracellular matrix;proteinaceous extracellular matrix;extracellular region;cellular_component;extracellular matrix part;extracellular region part;collagen;intracellular;cytoplasmic part;cytoplasm;organelle;membrane-bounded organelle;cell part;cell;intracellular organelle;intracellular part;intracellular membrane-bounded organelle;endoplasmic reticulum;mitochondrion;	K00472	E1.14.11.2:prolyl 4-hydroxylase [EC:1.14.11.2];E1.14.11.2:prolyl 4-hydroxylase [EC:1.14.11.2];	Metabolic pathways - Sus scrofa (pig) ;Arginine and proline metabolism - Sus scrofa (pig) ;	IPR019734;IPR011990;IPR006620;IPR013026;IPR013547;IPR005123;	Tetratricopeptide repeat;Tetratricopeptide-like helical domain;Prolyl 4-hydroxylase, alpha subunit;Tetratricopeptide repeat-containing domain;Prolyl 4-hydroxylase alpha-subunit, N-terminal;Oxoglutarate/iron-dependent dioxygenase;
14	F1S6Q1	Uncharacterized protein OS=Sus scrofa GN=NDUFA13 PE=4 SV=2	NDUFA13	1.294	0.0181108	cytosol	biological_process;cell death;cellular process;single-organism process;single-organism cellular process;death;programmed cell death;apoptotic process;		organelle envelope;mitochondrial membrane;cell;mitochondrial envelope;cellular_component;intracellular membrane-bounded organelle;envelope;mitochondrion;intracellular;cytoplasmic part;cytoplasm;membrane;organelle;organelle inner membrane;organelle membrane;mitochondrial part;membrane-bounded organelle;intracellular organelle part;cell part;intracellular organelle;intracellular part;organelle part…	K11353	NDUFA13:NADH dehydrogenase (ubiquinone) 1 alpha subcomplex subunit 13;NDUFA13:NADH dehydrogenase (ubiquinone) 1 alpha subcomplex subunit 13;NDUFA13:NADH dehydrogenase (ubiquinone) 1 alpha subcomplex subunit 13;NDUFA13:NADH dehydrogenase (ubiquinone) 1 alpha subcomplex subunit 13;NDUFA13:NADH dehydrogenase (ubiquinone) 1 alpha subcomplex subunit 13;NDUFA13:NADH dehydrogenase (ubiquinone) 1 alpha s…	Metabolic pathways - Sus scrofa (pig) ;Huntington's disease - Sus scrofa (pig) ;Alzheimer's disease - Sus scrofa (pig) ;Non-alcoholic fatty liver disease (NAFLD) - Sus scrofa (pig) ;Parkinson's disease - Sus scrofa (pig) ;Oxidative phosphorylation - Sus scrofa (pig) ;	IPR009346;	GRIM-19;
15	I3LR80	Uncharacterized protein OS=Sus scrofa GN=IL1RAP PE=4 SV=1	IL1RAP	1.28	0.000180531	cytosol	biological_process;immune response;response to stress;defense response;response to stimulus;immune system process;innate immune response;single-organism process;cytokine biosynthetic process;cytokine production;multicellular organismal process;single-multicellular organism process;metabolic process;interleukin-2 production;organic substance metabolic process;cytokine metabolic process;protein met…	molecular_function;cytokine receptor activity;molecular transducer activity;signaling receptor activity;receptor activity;signal transducer activity;transmembrane signaling receptor activity;interleukin-1 receptor activity;	membrane;intrinsic to membrane;cellular_component;membrane part;integral to membrane;cell part;cell;intracellular;	K04723	IL1RAP:interleukin 1 receptor accessory protein;IL1RAP:interleukin 1 receptor accessory protein;IL1RAP:interleukin 1 receptor accessory protein;	Cytokine-cytokine receptor interaction - Sus scrofa (pig) ;Inflammatory mediator regulation of TRP channels - Sus scrofa (pig) ;Apoptosis - Sus scrofa (pig) ;	IPR013783;IPR007110;IPR003599;IPR004074;IPR000157;	Immunoglobulin-like fold;Immunoglobulin-like domain;Immunoglobulin subtype;Interleukin-1 receptor type I/II;Toll/interleukin-1 receptor homology (TIR) domain;
16	F1S7A4	Uncharacterized protein OS=Sus scrofa GN=TACSTD2 PE=4 SV=1	TACSTD2	1.275	0.00401177	extracellular	ureteric bud development;regulation of multicellular organismal process;branching involved in ureteric bud morphogenesis;epithelium development;regulation of kidney development;single-organism developmental process;regulation of multicellular organismal development;regulation of organ morphogenesis;urogenital system development;regulation of branching involved in ureteric bud morphogenesis;organ …		basolateral plasma membrane;plasma membrane part;membrane;plasma membrane;cell part;cell;basal part of cell;membrane part;cellular_component;cell periphery;basal plasma membrane;lateral plasma membrane;				IPR000716;	Thyroglobulin type-1;
17	C6EVT4	E-cadherin OS=Sus scrofa PE=2 SV=1	E-cadherin	1.272	0.0043207	peroxisome	biological_process;cell-cell adhesion;cellular process;single-organism process;single-organism cellular process;cell adhesion;biological adhesion;homophilic cell adhesion;	molecular_function;binding;cation binding;ion binding;metal ion binding;calcium ion binding;	membrane;intrinsic to membrane;cellular_component;membrane part;integral to membrane;cell part;cell;cell periphery;plasma membrane;	K07874	RAB1A:Ras-related protein Rab-1A;	Legionellosis - Sus scrofa (pig) ;	IPR024156;IPR020849;IPR005225;IPR001806;IPR002041;IPR027417;IPR003579;IPR003578;	Small GTPase superfamily, ARF type;Small GTPase superfamily, Ras type;Small GTP-binding protein domain;Small GTPase superfamily;Ran GTPase;P-loop containing nucleoside triphosphate hydrolase;Small GTPase superfamily, Rab type;Small GTPase superfamily, Rho type;
18	F1RF77	Uncharacterized protein (Fragment) OS=Sus scrofa GN=PLOD1 PE=4 SV=2	PLOD1	1.272	0.0222041	nuclear	biological_process;response to decreased oxygen levels;response to oxygen levels;response to abiotic stimulus;response to stress;response to stimulus;response to hypoxia;	molecular_function;binding;cation binding;ion binding;transition metal ion binding;metal ion binding;iron ion binding;carboxylic acid binding;anion binding;organic acid binding;small molecule binding;carbohydrate binding;vitamin binding;monosaccharide binding;L-ascorbic acid binding;peptidyl-lysine 5-dioxygenase activity;oxidoreductase activity;oxidoreductase activity, acting on paired donors, wi…	intracellular;cytoplasmic part;cytoplasm;organelle;membrane-bounded organelle;cell part;cell;intracellular organelle;intracellular part;cellular_component;intracellular membrane-bounded organelle;endoplasmic reticulum;	K00473	PLOD1:procollagen-lysine,2-oxoglutarate 5-dioxygenase 1 [EC:1.14.11.4];	Lysine degradation - Sus scrofa (pig) ;	IPR029044;IPR006620;IPR001006;IPR005123;	Nucleotide-diphospho-sugar transferases;Prolyl 4-hydroxylase, alpha subunit;Procollagen-lysine 5-dioxygenase;Oxoglutarate/iron-dependent dioxygenase;
19	F1RK12	Integral membrane protein 2B OS=Sus scrofa GN=ITM2B PE=4 SV=2	ITM2B	1.2665	0.0118783	cytosol	biological_process;cell death;cellular process;single-organism process;single-organism cellular process;death;programmed cell death;apoptotic process;apoptotic process;organic substance biosynthetic process;cellular macromolecule metabolic process;regulation of metabolic process;negative regulation of biological process;regulation of primary metabolic process;glycoprotein metabolic process;glycop…	purine ribonucleotide binding;anion binding;ribonucleotide binding;small molecule binding;ion binding;ribonucleoside binding;purine ribonucleoside triphosphate binding;carbohydrate derivative binding;adenyl ribonucleotide binding;nucleoside phosphate binding;molecular_function;nucleotide binding;nucleoside binding;adenyl nucleotide binding;heterocyclic compound binding;binding;purine nucleoside b…	extracellular region;cellular_component;extracellular region part;extracellular space;intracellular membrane-bounded organelle;intracellular;Golgi apparatus part;cytoplasm;cytoplasmic vesicle part;organelle;organelle membrane;membrane-bounded organelle;intracellular organelle;cytoplasmic vesicle membrane;vesicle membrane;Golgi apparatus;Golgi-associated vesicle;membrane-bounded vesicle;cell;cytop…				IPR007084;	BRICHOS domain;
20	F1SJ34	Uncharacterized protein OS=Sus scrofa GN=COX5A PE=4 SV=1	COX5A	1.262	0.0179524	mitochondria		transporter activity;ion transmembrane transporter activity;hydrogen ion transmembrane transporter activity;transmembrane transporter activity;monovalent inorganic cation transmembrane transporter activity;cation transmembrane transporter activity;catalytic activity;heme-copper terminal oxidase activity;molecular_function;inorganic cation transmembrane transporter activity;substrate-specific tran…	organelle envelope;mitochondrial membrane;cell;mitochondrial envelope;cellular_component;intracellular membrane-bounded organelle;envelope;mitochondrion;intracellular;cytoplasmic part;cytoplasm;membrane;organelle;organelle inner membrane;organelle membrane;mitochondrial part;membrane-bounded organelle;intracellular organelle part;cell part;intracellular organelle;intracellular part;organelle part…	K02264	COX5A:cytochrome c oxidase subunit 5a;COX5A:cytochrome c oxidase subunit 5a;COX5A:cytochrome c oxidase subunit 5a;COX5A:cytochrome c oxidase subunit 5a;COX5A:cytochrome c oxidase subunit 5a;COX5A:cytochrome c oxidase subunit 5a;COX5A:cytochrome c oxidase subunit 5a;	Metabolic pathways - Sus scrofa (pig) ;Huntington's disease - Sus scrofa (pig) ;Alzheimer's disease - Sus scrofa (pig) ;Non-alcoholic fatty liver disease (NAFLD) - Sus scrofa (pig) ;Parkinson's disease - Sus scrofa (pig) ;Oxidative phosphorylation - Sus scrofa (pig) ;Cardiac muscle contraction - Sus scrofa (pig) ;	IPR003204;	Cytochrome c oxidase, subunit Va/VI;
21	F1SU03	Uncharacterized protein OS=Sus scrofa GN=HSPG2 PE=4 SV=2	HSPG2	1.256	0.00191595	nuclear	biological_process;cellular process;cellular macromolecule metabolic process;metabolic process;organic substance metabolic process;cellular protein metabolic process;protein metabolic process;macromolecule metabolic process;cellular metabolic process;primary metabolic process;protein folding;peptidyl-proline modification;peptidyl-amino acid modification;macromolecule modification;protein modifica…	molecular_function;catalytic activity;isomerase activity;cis-trans isomerase activity;peptidyl-prolyl cis-trans isomerase activity;		K06255	HSPG2:heparan sulfate proteoglycan 2 (perlecan);HSPG2:heparan sulfate proteoglycan 2 (perlecan);HSPG2:heparan sulfate proteoglycan 2 (perlecan);	Proteoglycans in cancer - Sus scrofa (pig) ;Hepatitis B - Sus scrofa (pig) ;ECM-receptor interaction - Sus scrofa (pig) ;	IPR007110;IPR003596;IPR003599;IPR003598;IPR013320;IPR013098;IPR013783;	Immunoglobulin-like domain;Immunoglobulin V-set, subgroup;Immunoglobulin subtype;Immunoglobulin subtype 2;Concanavalin A-like lectin/glucanase domain;Immunoglobulin I-set;Immunoglobulin-like fold;
22	B2ZI35	F11 receptor OS=Sus scrofa GN=F11R PE=2 SV=1	F11R	1.2465	0.0187386	extracellular	biological_process;cellular process;single-organism process;single-organism cellular process;biological adhesion;cell adhesion;developmental process;epithelium development;tissue development;cellular developmental process;anatomical structure development;cell differentiation;epithelial cell differentiation;		membrane;intrinsic to membrane;cellular_component;membrane part;integral to membrane;cell part;cell;cell periphery;plasma membrane;occluding junction;apical junction complex;cell junction;cell-cell junction;tight junction;	K06089	F11R:junctional adhesion molecule 1;F11R:junctional adhesion molecule 1;F11R:junctional adhesion molecule 1;	Cell adhesion molecules (CAMs) - Sus scrofa (pig) ;Tight junction - Sus scrofa (pig) ;Leukocyte transendothelial migration - Sus scrofa (pig) ;	IPR003599;IPR003598;IPR003596;IPR007110;IPR013783;IPR013106;	Immunoglobulin subtype;Immunoglobulin subtype 2;Immunoglobulin V-set, subgroup;Immunoglobulin-like domain;Immunoglobulin-like fold;Immunoglobulin V-set domain;
23	F1SDV7	Uncharacterized protein (Fragment) OS=Sus scrofa GN=TOP1 PE=4 SV=1	TOP1	1.243	6.08874e-08	cytosol	nitrogen compound metabolic process;cellular aromatic compound metabolic process;cellular macromolecule metabolic process;DNA conformation change;nucleic acid metabolic process;cellular process;DNA metabolic process;cellular nitrogen compound metabolic process;biological_process;nucleobase-containing compound metabolic process;organic cyclic compound metabolic process;metabolic process;organic su…	molecular_function;DNA topoisomerase activity;catalytic activity;isomerase activity;DNA topoisomerase type I activity;nucleoside-triphosphatase activity;hydrolase activity, acting on acid anhydrides;ATPase activity, coupled;hydrolase activity, acting on acid anhydrides, in = phosphorus-containing anhydrides;pyrophosphatase activity;hydrolase activity;DNA topoisomerase II activity;ATPase activity;…	intracellular;intracellular non-membrane-bounded organelle;organelle;non-membrane-bounded organelle;cell part;cell;intracellular organelle;intracellular part;cellular_component;chromosome;	K03265	ETF1:peptide chain release factor subunit 1;	mRNA surveillance pathway - Sus scrofa (pig) ;	IPR014711;IPR014727;IPR001631;IPR018521;IPR011010;IPR008336;IPR013500;IPR013499;IPR025834;IPR013034;IPR013030;	DNA topoisomerase I, catalytic core, alpha-helical subdomain, eukaryotic-type;DNA topoisomerase I, catalytic core, alpha/beta subdomain;DNA topoisomerase I;DNA topoisomerase I, active site;DNA breaking-rejoining enzyme, catalytic core;DNA topoisomerase I, DNA binding, eukaryotic-type;DNA topoisomerase I, catalytic core, eukaryotic-type;DNA topoisomerase I, eukaryotic-type;Topoisomerase I C-termin…
24	F1SGC6	Uncharacterized protein OS=Sus scrofa GN=NDUFB5 PE=4 SV=1	NDUFB5	1.238	0.048159	mitochondria			respiratory chain;mitochondrial inner membrane;NADH dehydrogenase complex;mitochondrial envelope;envelope;intracellular membrane-bounded organelle;intracellular;mitochondrion;cytoplasm;organelle;macromolecular complex;mitochondrial membrane part;membrane-bounded organelle;organelle membrane;organelle inner membrane;oxidoreductase complex;intracellular organelle;respiratory chain complex I;organel…	K03961	NDUFB5:NADH dehydrogenase (ubiquinone) 1 beta subcomplex subunit 5;NDUFB5:NADH dehydrogenase (ubiquinone) 1 beta subcomplex subunit 5;NDUFB5:NADH dehydrogenase (ubiquinone) 1 beta subcomplex subunit 5;NDUFB5:NADH dehydrogenase (ubiquinone) 1 beta subcomplex subunit 5;NDUFB5:NADH dehydrogenase (ubiquinone) 1 beta subcomplex subunit 5;NDUFB5:NADH dehydrogenase (ubiquinone) 1 beta subcomplex subunit…	Metabolic pathways - Sus scrofa (pig) ;Huntington's disease - Sus scrofa (pig) ;Alzheimer's disease - Sus scrofa (pig) ;Non-alcoholic fatty liver disease (NAFLD) - Sus scrofa (pig) ;Parkinson's disease - Sus scrofa (pig) ;Oxidative phosphorylation - Sus scrofa (pig) ;	IPR019173;	NADH:ubiquinone oxidoreductase, NDUFB5/SGDH subunit;
25	P19619	Annexin A1 OS=Sus scrofa GN=ANXA1 PE=1 SV=3	ANXA1	1.227	0.0339456	cytosol		molecular_function;binding;cation binding;ion binding;metal ion binding;calcium ion binding;phospholipid binding;anion binding;lipid binding;calcium-dependent phospholipid binding;enzyme inhibitor activity;phospholipase inhibitor activity;enzyme regulator activity;lipase inhibitor activity;phospholipase A2 inhibitor activity;	plasma membrane part;membrane;plasma membrane;cell part;cell;membrane part;cellular_component;cell periphery;basolateral plasma membrane;intracellular;organelle;membrane-bounded organelle;intracellular organelle;intracellular part;cell projection;intracellular membrane-bounded organelle;cilium;cytoplasm;nucleus;	K12314	ACTC1:actin, alpha cardiac muscle;ACTC1:actin, alpha cardiac muscle;ACTC1:actin, alpha cardiac muscle;ACTC1:actin, alpha cardiac muscle;	Adrenergic signaling in cardiomyocytes - Sus scrofa (pig) ;Dilated cardiomyopathy - Sus scrofa (pig) ;Cardiac muscle contraction - Sus scrofa (pig) ;Hypertrophic cardiomyopathy (HCM) - Sus scrofa (pig) ;	IPR001464;IPR002388;IPR018502;IPR018252;	Annexin;Annexin, type I;Annexin repeat;Annexin repeat, conserved site;
26	F1SHD7	Uncharacterized protein (Fragment) OS=Sus scrofa GN=NDUFS1 PE=4 SV=2	NDUFS1	1.224	3.01379e-06	peroxisome	biological_process;cell death;cellular process;single-organism process;single-organism cellular process;death;programmed cell death;apoptotic process;nitrogen compound metabolic process;cellular aromatic compound metabolic process;ribose phosphate metabolic process;purine nucleoside triphosphate metabolic process;ribonucleoside monophosphate metabolic process;phosphate-containing compound metabol…	molecular_function;electron carrier activity;binding;metal cluster binding;iron-sulfur cluster binding;NADH dehydrogenase activity;oxidoreductase activity, acting on NAD(P)H, quinone or similar = compound as acceptor;oxidoreductase activity, acting on NAD(P)H;NADH dehydrogenase (quinone) activity;oxidoreductase activity;catalytic activity;NADH dehydrogenase (ubiquinone) activity;	organelle envelope;cell;organelle envelope lumen;mitochondrial envelope;cellular_component;membrane-enclosed lumen;intracellular membrane-bounded organelle;envelope;mitochondrion;intracellular;cytoplasmic part;cytoplasm;organelle;mitochondrial part;membrane-bounded organelle;intracellular organelle part;cell part;intracellular organelle;intracellular part;organelle part;mitochondrial intermembran…	K03934	NDUFS1:NADH dehydrogenase (ubiquinone) Fe-S protein 1 [EC:1.6.5.3 1.6.99.3];NDUFS1:NADH dehydrogenase (ubiquinone) Fe-S protein 1 [EC:1.6.5.3 1.6.99.3];NDUFS1:NADH dehydrogenase (ubiquinone) Fe-S protein 1 [EC:1.6.5.3 1.6.99.3];NDUFS1:NADH dehydrogenase (ubiquinone) Fe-S protein 1 [EC:1.6.5.3 1.6.99.3];NDUFS1:NADH dehydrogenase (ubiquinone) Fe-S protein 1 [EC:1.6.5.3 1.6.99.3];NDUFS1:NADH dehydro…	Metabolic pathways - Sus scrofa (pig) ;Huntington's disease - Sus scrofa (pig) ;Alzheimer's disease - Sus scrofa (pig) ;Non-alcoholic fatty liver disease (NAFLD) - Sus scrofa (pig) ;Parkinson's disease - Sus scrofa (pig) ;Oxidative phosphorylation - Sus scrofa (pig) ;	IPR010228;IPR015405;IPR012675;IPR000283;IPR006656;IPR006963;IPR001041;IPR019574;	NADH:ubiquinone oxidoreductase, subunit G;NADH-quinone oxidoreductase, chain G, C-terminal;Beta-grasp domain;NADH:ubiquinone oxidoreductase, 75kDa subunit, conserved site;Molybdopterin oxidoreductase;Molybdopterin oxidoreductase, 4Fe-4S domain;2Fe-2S ferredoxin-type domain;NADH:ubiquinone oxidoreductase, subunit G, iron-sulphur binding;
27	F1SGC7	Uncharacterized protein OS=Sus scrofa GN=MRPL47 PE=1 SV=2	MRPL47	1.222	0.00682748	mitochondria	gene expression;organic substance biosynthetic process;biosynthetic process;macromolecule biosynthetic process;cellular macromolecule metabolic process;cellular process;biological_process;cellular macromolecule biosynthetic process;metabolic process;organic substance metabolic process;cellular biosynthetic process;cellular protein metabolic process;macromolecule metabolic process;cellular metabol…	molecular_function;structural molecule activity;structural constituent of ribosome;	organellar ribosome;membrane-enclosed lumen;intracellular membrane-bounded organelle;intracellular;mitochondrion;cytoplasm;organelle;macromolecular complex;mitochondrial matrix;non-membrane-bounded organelle;membrane-bounded organelle;intracellular organelle;cell;cellular_component;cytoplasmic part;organelle lumen;intracellular organelle lumen;intracellular non-membrane-bounded organelle;ribonucl…				IPR010729;	Ribosomal protein L47, mitochondrial;
28	B0LXP3	NF-kappaB transcription factor p65 subunit OS=Sus scrofa GN=RELA PE=2 SV=1	RELA	1.219	0.00250815	nuclear	cellular response to stimulus;response to organic substance;cellular process;cellular response to organic substance;single-organism process;single-organism cellular process;cellular response to chemical stimulus;response to chemical;biological_process;cellular response to cytokine stimulus;response to cytokine;response to interleukin-1;response to stimulus;cellular response to interleukin-1;multi…	molecular_function;binding;chromatin binding;anion binding;ion binding;phosphate ion binding;sequence-specific DNA binding transcription factor activity;sequence-specific DNA binding RNA polymerase II transcription = factor activity;nucleic acid binding transcription factor activity;RNA polymerase II distal enhancer sequence-specific DNA binding = transcription factor activity;regulatory region D…	intracellular;cytoplasmic part;cytoplasm;cell part;cell;intracellular part;cellular_component;cytosol;protein complex;macromolecular complex;transcription factor complex;	K04735	RELA:transcription factor p65;RELA:transcription factor p65;RELA:transcription factor p65;RELA:transcription factor p65;RELA:transcription factor p65;RELA:transcription factor p65;RELA:transcription factor p65;RELA:transcription factor p65;RELA:transcription factor p65;RELA:transcription factor p65;RELA:transcription factor p65;RELA:transcription factor p65;RELA:transcription factor p65;RELA:tran…	Pathways in cancer - Sus scrofa (pig) ;PI3K-Akt signaling pathway - Sus scrofa (pig) ;HTLV-I infection - Sus scrofa (pig) ;MAPK signaling pathway - Sus scrofa (pig) ;Ras signaling pathway - Sus scrofa (pig) ;cAMP signaling pathway - Sus scrofa (pig) ;Viral carcinogenesis - Sus scrofa (pig) ;Epstein-Barr virus infection - Sus scrofa (pig) ;Herpes simplex infection - Sus scrofa (pig) ;Tuberculosis …	IPR000451;IPR013783;IPR008967;IPR014756;IPR011539;IPR002909;	NF-kappa-B/Rel/Dorsal;Immunoglobulin-like fold;p53-like transcription factor, DNA-binding;Immunoglobulin E-set;Rel homology domain;IPT domain;
29	F1SL37	Leukocyte surface antigen CD47 (Fragment) OS=Sus scrofa GN=CD47 PE=4 SV=2	CD47	1.2185	0.0421852	plasma membrane	phagocytosis;biological_process;single-organism transport;immune effector process;single-organism process;transport;vesicle-mediated transport;establishment of localization;immune system process;endocytosis;localization;opsonization;positive regulation of cellular process;cellular process;cell proliferation;regulation of cell proliferation;regulation of cellular process;regulation of biological p…	molecular_function;molecular transducer activity;signaling receptor activity;receptor activity;signal transducer activity;thrombospondin receptor activity;	extracellular membrane-bounded organelle;organelle;membrane-bounded vesicle;membrane-bounded organelle;extracellular region;cellular_component;vesicle;extracellular organelle;extracellular region part;extracellular vesicular exosome;plasma membrane part;membrane;plasma membrane;cell part;cell;intrinsic to plasma membrane;intrinsic to membrane;integral to membrane;membrane part;cell periphery;inte…				IPR007110;IPR013147;IPR013270;IPR013783;	Immunoglobulin-like domain;CD47 transmembrane;CD47 immunoglobulin-like;Immunoglobulin-like fold;
30	F1RRD4	Uncharacterized protein OS=Sus scrofa GN=LOC100513756 PE=4 SV=2	LOC100513756	1.214	0.0294068	cytosol			intracellular;cytoplasmic part;cytoplasm;organelle;membrane-bounded organelle;cell part;cell;intracellular organelle;intracellular part;cellular_component;intracellular membrane-bounded organelle;mitochondrion;				IPR002818;IPR029062;	ThiJ/PfpI;Class I glutamine amidotransferase-like;
31	F1RHJ1	Uncharacterized protein OS=Sus scrofa GN=MRPL24 PE=1 SV=1	MRPL24	1.214	0.0231424	mitochondria	gene expression;organic substance biosynthetic process;biosynthetic process;macromolecule biosynthetic process;cellular macromolecule metabolic process;cellular process;biological_process;cellular macromolecule biosynthetic process;metabolic process;organic substance metabolic process;cellular biosynthetic process;cellular protein metabolic process;macromolecule metabolic process;cellular metabol…	molecular_function;structural molecule activity;structural constituent of ribosome;	intracellular;cytoplasmic part;cytoplasm;organelle;membrane-bounded organelle;cell part;cell;intracellular organelle;intracellular part;cellular_component;intracellular membrane-bounded organelle;mitochondrion;intracellular non-membrane-bounded organelle;macromolecular complex;non-membrane-bounded organelle;ribonucleoprotein complex;ribosome;	K02895	RP-L24:large subunit ribosomal protein L24;	Ribosome - Sus scrofa (pig) ;	IPR005824;IPR005825;IPR003256;IPR014722;IPR008991;	KOW;Ribosomal protein L24/L26, conserved site;Ribosomal protein L24;Ribosomal protein L2 domain 2;Translation protein SH3-like domain;
32	D0G6S0	Cytochrome P450, family 51, subfamily A, polypeptide 1 OS=Sus scrofa GN=CYP51A1 PE=2 SV=1	CYP51A1	1.213	0.00227282	endoplasmic reticulum		molecular_function;electron carrier activity;binding;heterocyclic compound binding;organic cyclic compound binding;tetrapyrrole binding;heme binding;cation binding;ion binding;transition metal ion binding;metal ion binding;iron ion binding;oxidoreductase activity;catalytic activity;monooxygenase activity;oxidoreductase activity, acting on paired donors, with = incorporation or reduction of molecu…		K17065	DNM1L:dynamin 1-like protein [EC:3.6.5.5];	TNF signaling pathway - Sus scrofa (pig) ;	IPR000375;IPR001401;IPR020850;IPR030381;IPR027417;IPR022812;IPR003130;	Dynamin central domain;Dynamin, GTPase domain;GTPase effector domain, GED;Dynamin-type guanine nucleotide-binding (G) domain;P-loop containing nucleoside triphosphate hydrolase;Dynamin superfamily;Dynamin GTPase effector;
33	F1SS24	Uncharacterized protein OS=Sus scrofa GN=FN1 PE=4 SV=1	FN1	1.204	2.01222e-06	extracellular	biological_process;cell-matrix adhesion;cellular process;single-organism process;single-organism cellular process;cell-substrate adhesion;cell adhesion;biological adhesion;calcium-independent cell-matrix adhesion;cellular component assembly;cell junction assembly;cellular component biogenesis;cellular component organization or biogenesis;cell junction organization;cellular component organization;…	molecular_function;peptidase regulator activity;enzyme regulator activity;enzyme activator activity;peptidase activator activity;	plasma membrane part;membrane;plasma membrane;cell part;cell;apical part of cell;membrane part;cellular_component;cell periphery;apical plasma membrane;extracellular matrix;proteinaceous extracellular matrix;extracellular region;extracellular matrix part;extracellular region part;basement membrane;intracellular;cytoplasmic part;cytoplasm;organelle;membrane-bounded organelle;intracellular organell…	K05717	FN1:fibronectin 1;FN1:fibronectin 1;FN1:fibronectin 1;FN1:fibronectin 1;FN1:fibronectin 1;FN1:fibronectin 1;FN1:fibronectin 1;FN1:fibronectin 1;FN1:fibronectin 1;	Pathways in cancer - Sus scrofa (pig) ;PI3K-Akt signaling pathway - Sus scrofa (pig) ;Regulation of actin cytoskeleton - Sus scrofa (pig) ;Focal adhesion - Sus scrofa (pig) ;Proteoglycans in cancer - Sus scrofa (pig) ;Amoebiasis - Sus scrofa (pig) ;Small cell lung cancer - Sus scrofa (pig) ;ECM-receptor interaction - Sus scrofa (pig) ;Bacterial invasion of epithelial cells - Sus scrofa (pig) ;	IPR013783;IPR013806;IPR003961;IPR000083;IPR000562;	Immunoglobulin-like fold;Kringle-like fold;Fibronectin type III;Fibronectin, type I;Fibronectin, type II, collagen-binding;
34	E0AD96	Signal transducer and activator of transcription OS=Sus scrofa GN=STAT5a PE=2 SV=1	STAT5a	0.8315	0.00520743	cytosol		molecular_function;binding;cation binding;ion binding;metal ion binding;calcium ion binding;nucleic acid binding transcription factor activity;sequence-specific DNA binding transcription factor activity;molecular transducer activity;signal transducer activity;	intracellular;organelle;membrane-bounded organelle;cell part;cell;intracellular organelle;intracellular part;cellular_component;intracellular membrane-bounded organelle;nucleus;
35	F1RQ21	Uncharacterized protein OS=Sus scrofa GN=TAP2 PE=3 SV=1	TAP2	0.83	0.00529112	plasma membrane	nitrogen compound metabolic process;purine nucleoside triphosphate catabolic process;purine nucleoside triphosphate metabolic process;nucleoside triphosphate catabolic process;ribonucleoside triphosphate catabolic process;phosphate-containing compound metabolic process;nucleoside triphosphate metabolic process;organophosphate catabolic process;purine ribonucleoside triphosphate metabolic process;…	purine ribonucleotide binding;anion binding;ribonucleotide binding;small molecule binding;ion binding;ribonucleoside binding;purine ribonucleoside triphosphate binding;carbohydrate derivative binding;adenyl ribonucleotide binding;nucleoside phosphate binding;molecular_function;nucleotide binding;nucleoside binding;adenyl nucleotide binding;heterocyclic compound binding;binding;purine nucleoside b…	membrane;intrinsic to membrane;cellular_component;membrane part;integral to membrane;	K05654	ABCB3:ATP-binding cassette, subfamily B (MDR/TAP), member 3;ABCB3:ATP-binding cassette, subfamily B (MDR/TAP), member 3;ABCB3:ATP-binding cassette, subfamily B (MDR/TAP), member 3;ABCB3:ATP-binding cassette, subfamily B (MDR/TAP), member 3;ABCB3:ATP-binding cassette, subfamily B (MDR/TAP), member 3;	Herpes simplex infection - Sus scrofa (pig) ;Phagosome - Sus scrofa (pig) ;Antigen processing and presentation - Sus scrofa (pig) ;ABC transporters - Sus scrofa (pig) ;Primary immunodeficiency - Sus scrofa (pig) ;	IPR003439;IPR003593;IPR027417;IPR011527;IPR005293;IPR017871;IPR013305;	ABC transporter-like;AAA+ ATPase domain;P-loop containing nucleoside triphosphate hydrolase;ABC transporter type 1, transmembrane domain;Antigen peptide transporter 2;ABC transporter, conserved site;ABC transporter Tap-like;
36	F1SH78	Uncharacterized protein OS=Sus scrofa GN=LEMD3 PE=4 SV=3	LEMD3	0.827	0.0338922	plasma membrane	cellular response to stimulus;single-organism cellular process;negative regulation of biological process;negative regulation of cell communication;cell communication;regulation of biological process;transmembrane receptor protein serine/threonine kinase signaling = pathway;negative regulation of transmembrane receptor protein = serine/threonine kinase signaling pathway;negative regulation of sign…		intrinsic to nuclear inner membrane;nuclear inner membrane;nucleus;intrinsic to membrane;nuclear envelope;intracellular membrane-bounded organelle;envelope;intracellular;organelle;nuclear membrane part;organelle inner membrane;membrane-bounded organelle;organelle membrane;intracellular organelle;organelle envelope;nuclear membrane;cell;cellular_component;endomembrane system;intrinsic to organelle…				IPR018996;IPR003887;IPR011015;	Inner nuclear membrane protein MAN1;LEM domain;LEM/LEM-like domain;
37	I3L812	Uncharacterized protein OS=Sus scrofa GN=TPP1 PE=4 SV=1	TPP1	0.827	0.00819821	extracellular	multicellular organismal homeostasis;biological_process;multicellular organismal process;single-multicellular organism process;tissue remodeling;tissue homeostasis;bone remodeling;anatomical structure homeostasis;single-organism process;biological regulation;regulation of biological quality;homeostatic process;bone resorption;organelle organization;cellular process;single-organism cellular proces…	peptidase activity, acting on L-amino acid peptides;molecular_function;endopeptidase activity;hydrolase activity;serine-type peptidase activity;peptidase activity;serine hydrolase activity;catalytic activity;serine-type endopeptidase activity;	vacuole;lytic vacuole;cell;cellular_component;intracellular membrane-bounded organelle;intracellular;cytoplasmic part;cytoplasm;organelle;membrane-bounded organelle;cell part;intracellular organelle;intracellular part;lysosome;mitochondrion;	K01279	TPP1:tripeptidyl-peptidase I [EC:3.4.14.9];	Lysosome - Sus scrofa (pig) ;	IPR015366;IPR030400;IPR009020;IPR000209;	Peptidase S53, propeptide;Sedolisin domain;Proteinase inhibitor, propeptide;Peptidase S8/S53 domain;
38	I3LI25	Uncharacterized protein (Fragment) OS=Sus scrofa GN=PHLDB1 PE=4 SV=1	PHLDB1	0.821	0.0463236	nuclear		molecular_function;anion binding;binding;ion binding;lipid binding;phospholipid binding;	cytoskeletal part;cell;cellular_component;cell periphery;intracellular;protein complex;cytoplasmic part;cytoplasm;intracellular non-membrane-bounded organelle;septin cytoskeleton;organelle;cell cortex part;macromolecular complex;non-membrane-bounded organelle;intracellular organelle part;cell part;intracellular organelle;intracellular part;organelle part;cytoskeleton;cell cortex;septin complex;	K16939	SEPT6_8_11:septin 6/8/11;	Bacterial invasion of epithelial cells - Sus scrofa (pig) ;	IPR008984;IPR000253;IPR011993;IPR001849;	SMAD/FHA domain;Forkhead-associated (FHA) domain;Pleckstrin homology-like domain;Pleckstrin homology domain;
39	F1S3M5	Uncharacterized protein OS=Sus scrofa GN=L3MBTL3 PE=4 SV=2	L3MBTL3	0.8185	0.00175377	cytosol	regulation of gene expression;gene expression;nitrogen compound metabolic process;organic substance biosynthetic process;cellular aromatic compound metabolic process;regulation of nitrogen compound metabolic process;regulation of RNA metabolic process;nucleic acid metabolic process;cellular macromolecule metabolic process;regulation of metabolic process;regulation of primary metabolic process;reg…		intracellular;organelle;membrane-bounded organelle;cell part;cell;intracellular organelle;intracellular part;cellular_component;intracellular membrane-bounded organelle;nucleus;				IPR021129;IPR001660;IPR013761;IPR004092;	Sterile alpha motif, type 1;Sterile alpha motif domain;Sterile alpha motif/pointed domain;Mbt repeat;
40	F1SP42	Uncharacterized protein OS=Sus scrofa GN=CDH6 PE=3 SV=1	CDH6	0.818	0.00450803	mitochondria	biological_process;cell-cell adhesion;cellular process;single-organism process;single-organism cellular process;cell adhesion;biological adhesion;homophilic cell adhesion;	molecular_function;binding;cation binding;ion binding;metal ion binding;calcium ion binding;	intracellular;cell part;cell;intracellular part;cellular_component;cytoplasm;membrane;intrinsic to membrane;membrane part;integral to membrane;organelle;membrane-bounded organelle;intracellular organelle;intracellular membrane-bounded organelle;nucleus;cell periphery;plasma membrane;				IPR015919;IPR020894;IPR027397;IPR002126;IPR000233;	Cadherin-like;Cadherin conserved site;Catenin binding domain;Cadherin;Cadherin, cytoplasmic domain;
41	Q6RVA9	Caveolin-1 OS=Sus scrofa GN=CAV1 PE=2 SV=1	CAV1	0.818	8.42356e-06	cytosol	single-organism developmental process;blood vessel development;single-organism process;blood vessel morphogenesis;multicellular organismal development;anatomical structure morphogenesis;anatomical structure development;system development;biological_process;developmental process;multicellular organismal process;anatomical structure formation involved in morphogenesis;single-multicellular organism …	molecular_function;peptidase regulator activity;enzyme regulator activity;enzyme activator activity;peptidase activator activity;structural molecule activity;	sperm part;intracellular membrane-bounded organelle;intracellular;cytoplasm;cytoplasmic vesicle part;organelle;organelle membrane;membrane-bounded organelle;intracellular organelle;secretory granule;cytoplasmic vesicle membrane;vesicle membrane;acrosomal vesicle;membrane-bounded vesicle;cell;cellular_component;cytoplasmic vesicle;vesicle;endomembrane system;cytoplasmic part;membrane;cell part;int…	K06278	CAV1:caveolin 1;CAV1:caveolin 1;CAV1:caveolin 1;CAV1:caveolin 1;CAV1:caveolin 1;	Endocytosis - Sus scrofa (pig) ;Focal adhesion - Sus scrofa (pig) ;Proteoglycans in cancer - Sus scrofa (pig) ;Bacterial invasion of epithelial cells - Sus scrofa (pig) ;Viral myocarditis - Sus scrofa (pig) ;	IPR001612;IPR018361;	Caveolin;Caveolin, conserved site;
42	F1RUE9	Uncharacterized protein OS=Sus scrofa GN=MAGED2 PE=4 SV=1	MAGED2	0.817	0.0156307	nuclear	biological_process;pentose metabolic process;single-organism carbohydrate metabolic process;carbohydrate metabolic process;metabolic process;organic substance metabolic process;monosaccharide metabolic process;primary metabolic process;D-ribose metabolic process;	molecular_function;kinase activity;phosphotransferase activity, alcohol group as acceptor;carbohydrate kinase activity;catalytic activity;transferase activity;transferase activity, transferring phosphorus-containing groups;ribokinase activity;					IPR002190;	MAGE homology domain;
43	K9J4T9	Tyrosine-protein phosphatase non-receptor type 12 OS=Sus scrofa GN=PTPN12 PE=2 SV=1	PTPN12	0.817	0.00278265	cytosol	cellular process;cellular macromolecule metabolic process;phosphate-containing compound metabolic process;phosphorus metabolic process;biological_process;protein dephosphorylation;dephosphorylation;metabolic process;macromolecule modification;organic substance metabolic process;cellular protein metabolic process;protein modification process;protein metabolic process;cellular metabolic process;cel…	molecular_function;phosphoric ester hydrolase activity;phosphatase activity;hydrolase activity;hydrolase activity, acting on ester bonds;phosphoprotein phosphatase activity;catalytic activity;protein tyrosine phosphatase activity;	intracellular;cell part;cell;intracellular part;cellular_component;cytoplasm;organelle;membrane-bounded organelle;intracellular organelle;intracellular membrane-bounded organelle;nucleus;protein complex;proteasome complex;macromolecular complex;proteasome core complex;	K02732	PSMB1:20S proteasome subunit beta 6 [EC:3.4.25.1];	Proteasome - Sus scrofa (pig) ;	IPR001353;IPR023333;IPR029055;IPR016050;	Proteasome, subunit alpha/beta;Proteasome B-type subunit;Nucleophile aminohydrolases, N-terminal;Proteasome beta-type subunit, conserved site;
44	F1RWW4	Uncharacterized protein OS=Sus scrofa GN=PDLIM5 PE=4 SV=2	PDLIM5	0.817	0.00968389	nuclear		molecular_function;binding;cation binding;ion binding;transition metal ion binding;metal ion binding;zinc ion binding;	intracellular;intracellular non-membrane-bounded organelle;organelle;non-membrane-bounded organelle;cell part;cell;intracellular organelle;intracellular part;cellular_component;cytoskeleton;actin cytoskeleton;myofibril;sarcomere;cytoplasmic part;cytoplasm;contractile fiber part;contractile fiber;organelle part;I band;Z disc;				IPR001781;	Zinc finger, LIM-type;
45	F1RKB2	Uncharacterized protein OS=Sus scrofa GN=DDX54 PE=4 SV=2	DDX54	0.813	0.0226371	nuclear	nitrogen compound metabolic process;gene expression;cellular aromatic compound metabolic process;RNA metabolic process;cellular macromolecule metabolic process;nucleic acid metabolic process;cellular process;cellular nitrogen compound metabolic process;biological_process;nucleobase-containing compound metabolic process;organic cyclic compound metabolic process;metabolic process;organic substance …	purine ribonucleotide binding;anion binding;ribonucleotide binding;small molecule binding;ion binding;ribonucleoside binding;purine ribonucleoside triphosphate binding;carbohydrate derivative binding;adenyl ribonucleotide binding;nucleoside phosphate binding;molecular_function;nucleotide binding;nucleoside binding;adenyl nucleotide binding;heterocyclic compound binding;binding;purine nucleoside b…	cell;nucleus;cellular_component;nuclear lumen;membrane-enclosed lumen;intracellular membrane-bounded organelle;intracellular;intracellular organelle lumen;organelle lumen;intracellular non-membrane-bounded organelle;organelle;non-membrane-bounded organelle;nuclear part;membrane-bounded organelle;intracellular organelle part;cell part;intracellular organelle;intracellular part;organelle part;nucle…				IPR014014;IPR014001;IPR012541;IPR027417;IPR011545;	RNA helicase, DEAD-box type, Q motif;Helicase superfamily 1/2, ATP-binding domain;DBP10CT;P-loop containing nucleoside triphosphate hydrolase;DEAD/DEAH box helicase domain;
46	F1SBI1	Uncharacterized protein (Fragment) OS=Sus scrofa GN=SNX5 PE=4 SV=2	SNX5	0.812	0.00179892	cytosol	biological_process;cellular process;single-organism process;single-organism cellular process;cell communication;single-organism transport;transport;vesicle-mediated transport;establishment of localization;endocytosis;localization;pinocytosis;	molecular_function;phospholipid binding;anion binding;binding;ion binding;lipid binding;phosphatidylinositol binding;	cell;cellular_component;endosomal part;intracellular membrane-bounded organelle;intracellular;cytoplasmic part;cytoplasm;membrane;organelle;organelle membrane;intracellular organelle part;membrane-bounded organelle;cell part;intracellular organelle;intracellular part;organelle part;endosome membrane;early endosome;endosome;early endosome membrane;extrinsic to organelle membrane;membrane part;extr…	K02183	CALM:calmodulin;CALM:calmodulin;CALM:calmodulin;CALM:calmodulin;CALM:calmodulin;CALM:calmodulin;CALM:calmodulin;CALM:calmodulin;CALM:calmodulin;CALM:calmodulin;CALM:calmodulin;CALM:calmodulin;CALM:calmodulin;CALM:calmodulin;CALM:calmodulin;CALM:calmodulin;CALM:calmodulin;CALM:calmodulin;CALM:calmodulin;CALM:calmodulin;CALM:calmodulin;CALM:calmodulin;CALM:calmodulin;CALM:calmodulin;CALM:calmodulin…	Olfactory transduction - Sus scrofa (pig) ;Ras signaling pathway - Sus scrofa (pig) ;Rap1 signaling pathway - Sus scrofa (pig) ;cAMP signaling pathway - Sus scrofa (pig) ;Calcium signaling pathway - Sus scrofa (pig) ;Tuberculosis - Sus scrofa (pig) ;Alzheimer's disease - Sus scrofa (pig) ;cGMP-PKG signaling pathway - Sus scrofa (pig) ;Oxytocin signaling pathway - Sus scrofa (pig) ;Adrenergic sign…	IPR014637;IPR015404;IPR001683;	Sorting nexin-5/6/32;Vps5 C-terminal;Phox homologous domain;
47	I3L5D5	Uncharacterized protein OS=Sus scrofa GN=AHNAK PE=4 SV=1	AHNAK	0.805	2.69598e-10	cytosol	gene expression;organic substance biosynthetic process;biosynthetic process;macromolecule biosynthetic process;cellular macromolecule metabolic process;cellular process;biological_process;cellular macromolecule biosynthetic process;metabolic process;organic substance metabolic process;cellular biosynthetic process;cellular protein metabolic process;macromolecule metabolic process;cellular metabol…	molecular_function;structural molecule activity;structural constituent of ribosome;	cell;large ribosomal subunit;cellular_component;ribosomal subunit;cytosol;cytosolic part;intracellular;cytoplasmic part;cytoplasm;intracellular non-membrane-bounded organelle;cytosolic ribosome;organelle;macromolecular complex;ribonucleoprotein complex;non-membrane-bounded organelle;intracellular organelle part;cell part;ribosome;intracellular organelle;intracellular part;organelle part;cytosolic…	K02930	RP-L4e:large subunit ribosomal protein L4e;	Ribosome - Sus scrofa (pig) ;	IPR023574;IPR013000;IPR025755;IPR002136;	Ribosomal protein L4 domain;Ribosomal protein L4/L1e, eukaryotic/archaeal, conserved site;60S ribosomal protein L4, C-terminal domain;Ribosomal protein L4/L1e;
48	F1RQB6	Uncharacterized protein (Fragment) OS=Sus scrofa GN=G3BP1 PE=4 SV=2	G3BP1	0.799	0.00353595	cytosol	cellular response to stimulus;regulation of Wnt receptor signaling pathway;single-organism cellular process;negative regulation of Wnt receptor signaling pathway;negative regulation of biological process;negative regulation of cell communication;cell communication;regulation of biological process;negative regulation of signal transduction;Wnt receptor signaling pathway;canonical Wnt receptor sign…	molecular_function;binding;heterocyclic compound binding;RNA binding;organic cyclic compound binding;nucleic acid binding;mRNA binding;nucleoside phosphate binding;small molecule binding;nucleotide binding;	cell;cellular_component;intracellular;cytoplasmic part;cytoplasm;intracellular non-membrane-bounded organelle;organelle;macromolecular complex;ribonucleoprotein complex;non-membrane-bounded organelle;cell part;intracellular organelle;intracellular part;ribonucleoprotein granule;cytoplasmic stress granule;	K01834	PGAM:2,3-bisphosphoglycerate-dependent phosphoglycerate mutase [EC:5.4.2.11];PGAM:2,3-bisphosphoglycerate-dependent phosphoglycerate mutase [EC:5.4.2.11];PGAM:2,3-bisphosphoglycerate-dependent phosphoglycerate mutase [EC:5.4.2.11];PGAM:2,3-bisphosphoglycerate-dependent phosphoglycerate mutase [EC:5.4.2.11];PGAM:2,3-bisphosphoglycerate-dependent phosphoglycerate mutase [EC:5.4.2.11];PGAM:2,3-bisph…	Metabolic pathways - Sus scrofa (pig) ;Carbon metabolism - Sus scrofa (pig) ;Biosynthesis of amino acids - Sus scrofa (pig) ;Central carbon metabolism in cancer - Sus scrofa (pig) ;Glycolysis / Gluconeogenesis - Sus scrofa (pig) ;Glycine, serine and threonine metabolism - Sus scrofa (pig) ;	IPR018222;IPR012677;IPR000504;IPR002075;	Nuclear transport factor 2, eukaryote;Nucleotide-binding alpha-beta plait domain;RNA recognition motif domain;Nuclear transport factor 2;
49	F1RZV1	Uncharacterized protein OS=Sus scrofa GN=LOC100522554 PE=4 SV=1	LOC100522554	0.795	0.00142586	cytosol	biological_process;metabolic process;organic substance metabolic process;macromolecule metabolic process;primary metabolic process;protein metabolic process;	molecular_function;iron-sulfur cluster binding;binding;metal cluster binding;4 iron, 4 sulfur cluster binding;coenzyme binding;cofactor binding;anion binding;ribonucleotide binding;small molecule binding;ion binding;carbohydrate derivative binding;nucleoside phosphate binding;nucleotide binding;heterocyclic compound binding;organic cyclic compound binding;FMN binding;NAD binding;NADH dehydrogenas…	respiratory chain;mitochondrial inner membrane;NADH dehydrogenase complex;mitochondrial envelope;envelope;intracellular membrane-bounded organelle;intracellular;mitochondrion;cytoplasm;organelle;macromolecular complex;mitochondrial membrane part;membrane-bounded organelle;organelle membrane;organelle inner membrane;oxidoreductase complex;intracellular organelle;respiratory chain complex I;organel…	K09556	BAG2:BCL2-associated athanogene 2;	Protein processing in endoplasmic reticulum - Sus scrofa (pig) ;	IPR003103;	BAG domain;
50	F1SFV5	Uncharacterized protein (Fragment) OS=Sus scrofa GN=LOC100621379 PE=4 SV=1	LOC100621379	0.79	0.00376905	cytosol		molecular_function;binding;cation binding;ion binding;metal ion binding;calcium ion binding;					IPR001751;IPR013787;IPR018247;IPR002048;IPR011992;	S100/Calbindin-D9k, conserved site;S100/CaBP-9k-type, calcium binding, subdomain;EF-Hand 1, calcium-binding site;EF-hand domain;EF-hand domain pair;
51	F1RXD5	Uncharacterized protein OS=Sus scrofa GN=CPNE3 PE=4 SV=1	CPNE3	0.786	0.0293919	cytosol		molecular_function;protein kinase activity;kinase activity;phosphotransferase activity, alcohol group as acceptor;catalytic activity;transferase activity;transferase activity, transferring phosphorus-containing groups;protein serine/threonine kinase activity;	intracellular;cytoplasmic part;cytoplasm;cell part;cell;intracellular part;cellular_component;cytosol;	K00816	CCBL:kynurenine---oxoglutarate transaminase / cysteine-S-conjugate beta-lyase / glutamine---phenylpyruvate transaminase [EC:2.6.1.7 4.4.1.13 2.6.1.64];CCBL:kynurenine---oxoglutarate transaminase / cysteine-S-conjugate beta-lyase / glutamine---phenylpyruvate transaminase [EC:2.6.1.7 4.4.1.13 2.6.1.64];CCBL:kynurenine---oxoglutarate transaminase / cysteine-S-conjugate beta-lyase / glutamine---pheny…	Metabolic pathways - Sus scrofa (pig) ;Chemical carcinogenesis - Sus scrofa (pig) ;Tryptophan metabolism - Sus scrofa (pig) ;Selenocompound metabolism - Sus scrofa (pig) ;	IPR000008;IPR010734;IPR002035;	C2 domain;Copine;von Willebrand factor, type A;
52	Q95266	Calcium/calmodulin-dependent protein kinase type II subunit delta OS=Sus scrofa GN=CAMK2D PE=2 SV=1	CAMK2D	0.781	0.0183876	cytosol	biological_process;single-organism transport;single-organism process;transport;divalent inorganic cation transport;establishment of localization;divalent metal ion transport;metal ion transport;cation transport;localization;ion transport;calcium ion transport;multicellular organismal process;heart contraction;muscle contraction;single-multicellular organism process;system process;blood circulatio…	purine ribonucleotide binding;anion binding;ribonucleotide binding;small molecule binding;ion binding;ribonucleoside binding;purine ribonucleoside triphosphate binding;carbohydrate derivative binding;adenyl ribonucleotide binding;nucleoside phosphate binding;molecular_function;nucleotide binding;nucleoside binding;adenyl nucleotide binding;heterocyclic compound binding;binding;purine nucleoside b…	axon part;neuron projection;axon;main axon;cell part;cell;neuron part;cell projection part;cellular_component;cell projection;axon initial segment;cell junction;cell-cell junction;cell-cell contact zone;intercalated disc;synapse;neuromuscular junction;cell body;neuronal cell body;intracellular;organelle;membrane-bounded organelle;intracellular organelle;intracellular part;intracellular membrane-b…	K04515	CAMK2:calcium/calmodulin-dependent protein kinase (CaM kinase) II [EC:2.7.11.17];CAMK2:calcium/calmodulin-dependent protein kinase (CaM kinase) II [EC:2.7.11.17];CAMK2:calcium/calmodulin-dependent protein kinase (CaM kinase) II [EC:2.7.11.17];CAMK2:calcium/calmodulin-dependent protein kinase (CaM kinase) II [EC:2.7.11.17];CAMK2:calcium/calmodulin-dependent protein kinase (CaM kinase) II [EC:2.7.1…	Olfactory transduction - Sus scrofa (pig) ;cAMP signaling pathway - Sus scrofa (pig) ;Proteoglycans in cancer - Sus scrofa (pig) ;Calcium signaling pathway - Sus scrofa (pig) ;Tuberculosis - Sus scrofa (pig) ;Oxytocin signaling pathway - Sus scrofa (pig) ;Adrenergic signaling in cardiomyocytes - Sus scrofa (pig) ;Wnt signaling pathway - Sus scrofa (pig) ;Dopaminergic synapse - Sus scrofa (pig) ;N…	IPR000719;IPR013543;IPR017441;IPR011009;IPR002290;IPR008271;	Protein kinase domain;Calcium/calmodulin-dependent protein kinase II, association-domain;Protein kinase, ATP binding site;Protein kinase-like domain;Serine/threonine/dual specificity protein kinase, catalytic domain;Serine/threonine-protein kinase, active site;
53	F1RNU1	Uncharacterized protein OS=Sus scrofa GN=ERAP1 PE=4 SV=2	ERAP1	0.777	0.000161803	plasma membrane	biological_process;membrane protein proteolysis;metabolic process;proteolysis;organic substance metabolic process;macromolecule metabolic process;protein metabolic process;primary metabolic process;membrane protein ectodomain proteolysis;regulation of multicellular organismal process;single-organism developmental process;regulation of multicellular organismal development;blood vessel morphogenesi…	peptidase activity, acting on L-amino acid peptides;molecular_function;endopeptidase activity;hydrolase activity;peptidase activity;catalytic activity;metallopeptidase activity;metalloendopeptidase activity;exopeptidase activity;metalloexopeptidase activity;binding;cation binding;ion binding;transition metal ion binding;metal ion binding;zinc ion binding;	intracellular;cell part;cell;intracellular part;cellular_component;cytoplasm;extracellular region;	K03934	NDUFS1:NADH dehydrogenase (ubiquinone) Fe-S protein 1 [EC:1.6.5.3 1.6.99.3];NDUFS1:NADH dehydrogenase (ubiquinone) Fe-S protein 1 [EC:1.6.5.3 1.6.99.3];NDUFS1:NADH dehydrogenase (ubiquinone) Fe-S protein 1 [EC:1.6.5.3 1.6.99.3];NDUFS1:NADH dehydrogenase (ubiquinone) Fe-S protein 1 [EC:1.6.5.3 1.6.99.3];NDUFS1:NADH dehydrogenase (ubiquinone) Fe-S protein 1 [EC:1.6.5.3 1.6.99.3];NDUFS1:NADH dehydro…	Metabolic pathways - Sus scrofa (pig) ;Huntington's disease - Sus scrofa (pig) ;Alzheimer's disease - Sus scrofa (pig) ;Non-alcoholic fatty liver disease (NAFLD) - Sus scrofa (pig) ;Parkinson's disease - Sus scrofa (pig) ;Oxidative phosphorylation - Sus scrofa (pig) ;	IPR024571;IPR014782;	ERAP1-like C-terminal domain;Peptidase M1, membrane alanine aminopeptidase, N-terminal;
54	F1SMJ4	Uncharacterized protein OS=Sus scrofa GN=DAB2 PE=4 SV=1	DAB2	0.771	0.01702	nuclear	regulation of stress-activated protein kinase signaling cascade;regulation of protein kinase activity;cellular response to stimulus;cellular macromolecule metabolic process;regulation of phosphate metabolic process;regulation of metabolic process;positive regulation of phosphorus metabolic process;phosphate-containing compound metabolic process;stress-activated MAPK cascade;intracellular protein …	molecular_function;receptor activity;cargo receptor activity;phospholipid binding;anion binding;binding;phosphatidylinositol phosphate binding;ion binding;phosphatidylinositol binding;lipid binding;phosphatidylinositol-4,5-bisphosphate binding;	plasma membrane part;membrane;plasma membrane;cell part;cell;apical part of cell;membrane part;cellular_component;cell periphery;apical plasma membrane;coated membrane;membrane coat;endomembrane system;clathrin coat;intracellular;protein complex;cytoplasmic part;cytoplasm;coated pit;macromolecular complex;intracellular part;clathrin coat of coated pit;organelle;membrane-bounded organelle;intracel…	K12475	DAB2:disabled homolog 2;	Endocytosis - Sus scrofa (pig) ;	IPR006020;IPR011993;	PTB/PI domain;Pleckstrin homology-like domain;
55	K7GKN2	Interferon-induced GTP-binding protein Mx1 OS=Sus scrofa GN=MX1 PE=3 SV=1	MX1	0.767	7.97178e-09	cytosol	nitrogen compound metabolic process;purine nucleoside triphosphate catabolic process;purine nucleoside triphosphate metabolic process;nucleoside triphosphate catabolic process;ribonucleoside triphosphate catabolic process;phosphate-containing compound metabolic process;nucleoside triphosphate metabolic process;organophosphate catabolic process;purine ribonucleoside triphosphate metabolic process;…	purine ribonucleotide binding;anion binding;ribonucleotide binding;small molecule binding;ion binding;ribonucleoside binding;purine ribonucleoside triphosphate binding;carbohydrate derivative binding;nucleoside phosphate binding;molecular_function;guanyl nucleotide binding;nucleotide binding;nucleoside binding;heterocyclic compound binding;binding;purine nucleoside binding;guanyl ribonucleotide b…	intracellular;intracellular non-membrane-bounded organelle;organelle;non-membrane-bounded organelle;cell part;cell;intracellular organelle;intracellular part;cellular_component;cytoskeleton;actin cytoskeleton;myofibril;cytoplasmic part;cytoplasm;contractile fiber part;contractile fiber;organelle part;costamere;anchoring junction;cell-cell adherens junction;cell junction;adherens junction;intercal…	K14754	MX1:interferon-induced GTP-binding protein Mx1;MX1:interferon-induced GTP-binding protein Mx1;	Influenza A - Sus scrofa (pig) ;Measles - Sus scrofa (pig) ;	IPR020850;IPR001401;IPR000375;IPR022812;IPR019762;IPR030381;IPR003130;IPR027417;	GTPase effector domain, GED;Dynamin, GTPase domain;Dynamin central domain;Dynamin superfamily;Dynamin, GTPase region, conserved site;Dynamin-type guanine nucleotide-binding (G) domain;Dynamin GTPase effector;P-loop containing nucleoside triphosphate hydrolase;
56	I3LS12	Uncharacterized protein (Fragment) OS=Sus scrofa GN=SNX2 PE=4 SV=1	SNX2	0.763	0.00548834	cytosol	biological_process;cellular process;single-organism process;single-organism cellular process;cell communication;macromolecule localization;cellular macromolecule localization;intracellular transport;protein transport;establishment of localization;establishment of protein localization;cellular localization;protein localization;transport;establishment of localization in cell;cellular protein locali…	molecular_function;phospholipid binding;anion binding;binding;ion binding;lipid binding;phosphatidylinositol binding;transporter activity;substrate-specific transporter activity;protein transporter activity;	cell;cellular_component;endosomal part;intracellular membrane-bounded organelle;intracellular;cytoplasmic part;cytoplasm;membrane;organelle;organelle membrane;cell part;membrane-bounded organelle;intracellular organelle part;intracellular organelle;intracellular part;organelle part;endosome;endosome membrane;				IPR005329;IPR001683;IPR015404;	Sorting nexin, N-terminal;Phox homologous domain;Vps5 C-terminal;
57	F1SIJ9	Uncharacterized protein (Fragment) OS=Sus scrofa GN=PSAT1 PE=3 SV=2	PSAT1	0.755	0.0384007	mitochondria	nitrogen compound metabolic process;organic substance biosynthetic process;serine family amino acid metabolic process;small molecule biosynthetic process;oxoacid metabolic process;small molecule metabolic process;organic acid biosynthetic process;single-organism metabolic process;single-organism biosynthetic process;cellular metabolic process;primary metabolic process;organonitrogen compound meta…	molecular_function;transferase activity, transferring nitrogenous groups;transaminase activity;catalytic activity;transferase activity;O-phospho-L-serine:2-oxoglutarate aminotransferase activity;cofactor binding;anion binding;binding;ion binding;pyridoxal phosphate binding;		K00831	serC:phosphoserine aminotransferase [EC:2.6.1.52];serC:phosphoserine aminotransferase [EC:2.6.1.52];serC:phosphoserine aminotransferase [EC:2.6.1.52];serC:phosphoserine aminotransferase [EC:2.6.1.52];serC:phosphoserine aminotransferase [EC:2.6.1.52];	Metabolic pathways - Sus scrofa (pig) ;Carbon metabolism - Sus scrofa (pig) ;Biosynthesis of amino acids - Sus scrofa (pig) ;Glycine, serine and threonine metabolism - Sus scrofa (pig) ;Vitamin B6 metabolism - Sus scrofa (pig) ;	IPR015424;IPR015422;IPR015421;IPR000192;IPR022278;	Pyridoxal phosphate-dependent transferase;Pyridoxal phosphate-dependent transferase, major region, subdomain 2;Pyridoxal phosphate-dependent transferase, major region, subdomain 1;Aminotransferase class V domain;Phosphoserine aminotransferase;
58	F2Z5G3	Uncharacterized protein OS=Sus scrofa GN=LOC100522926 PE=4 SV=1	LOC100522926	0.755	0.00766312	cytosol,nuclear	cellular process;single-organism process;single-organism cellular process;biological regulation;regulation of cell cycle process;cell cycle process;cytokinesis;biological_process;cell cycle;regulation of cellular process;regulation of biological process;regulation of cell cycle;regulation of cell division;cell division;regulation of cytokinesis;response to inorganic substance;response to metal io…	molecular_function;binding;cation binding;ion binding;metal ion binding;calcium ion binding;	cytoskeletal part;microtubule organizing center;cell;cellular_component;intracellular;intracellular non-membrane-bounded organelle;organelle;non-membrane-bounded organelle;intracellular organelle part;cell part;microtubule cytoskeleton;intracellular organelle;intracellular part;organelle part;cytoskeleton;centrosome;microtubule;spindle;protein complex;macromolecular complex;spindle microtubule;sp…	K02183	CALM:calmodulin;CALM:calmodulin;CALM:calmodulin;CALM:calmodulin;CALM:calmodulin;CALM:calmodulin;CALM:calmodulin;CALM:calmodulin;CALM:calmodulin;CALM:calmodulin;CALM:calmodulin;CALM:calmodulin;CALM:calmodulin;CALM:calmodulin;CALM:calmodulin;CALM:calmodulin;CALM:calmodulin;CALM:calmodulin;CALM:calmodulin;CALM:calmodulin;CALM:calmodulin;CALM:calmodulin;CALM:calmodulin;CALM:calmodulin;CALM:calmodulin…	Olfactory transduction - Sus scrofa (pig) ;Ras signaling pathway - Sus scrofa (pig) ;Rap1 signaling pathway - Sus scrofa (pig) ;cAMP signaling pathway - Sus scrofa (pig) ;Calcium signaling pathway - Sus scrofa (pig) ;Tuberculosis - Sus scrofa (pig) ;Alzheimer's disease - Sus scrofa (pig) ;cGMP-PKG signaling pathway - Sus scrofa (pig) ;Oxytocin signaling pathway - Sus scrofa (pig) ;Adrenergic sign…	IPR002048;IPR018247;IPR011992;	EF-hand domain;EF-Hand 1, calcium-binding site;EF-hand domain pair;
59	F1RFP4	Uncharacterized protein OS=Sus scrofa GN=BRI3BP PE=4 SV=2	BRI3BP	0.7475	0.0415418	extracellular							IPR007110;IPR003599;IPR013151;IPR013162;IPR013106;IPR013783;	Immunoglobulin-like domain;Immunoglobulin subtype;Immunoglobulin;CD80-like, immunoglobulin C2-set;Immunoglobulin V-set domain;Immunoglobulin-like fold;
60	C5I4T6	Phosphoenolpyruvate carboxykinase 2 OS=Sus scrofa GN=PCK2 PE=3 SV=1	PCK2	0.739	0.0296672	mitochondria	carbohydrate biosynthetic process;biological_process;organic substance biosynthetic process;monosaccharide biosynthetic process;single-organism carbohydrate metabolic process;biosynthetic process;carbohydrate metabolic process;metabolic process;glucose metabolic process;hexose metabolic process;hexose biosynthetic process;organic substance metabolic process;monosaccharide metabolic process;primar…	purine ribonucleotide binding;anion binding;ribonucleotide binding;small molecule binding;ion binding;ribonucleoside binding;purine ribonucleoside triphosphate binding;carbohydrate derivative binding;nucleoside phosphate binding;molecular_function;guanyl nucleotide binding;nucleotide binding;nucleoside binding;heterocyclic compound binding;binding;purine nucleoside binding;guanyl ribonucleotide b…	intracellular;cytoplasmic part;cytoplasm;organelle;membrane-bounded organelle;cell part;cell;intracellular organelle;intracellular part;cellular_component;intracellular membrane-bounded organelle;mitochondrion;	K01596	E4.1.1.32:phosphoenolpyruvate carboxykinase (GTP) [EC:4.1.1.32];E4.1.1.32:phosphoenolpyruvate carboxykinase (GTP) [EC:4.1.1.32];E4.1.1.32:phosphoenolpyruvate carboxykinase (GTP) [EC:4.1.1.32];E4.1.1.32:phosphoenolpyruvate carboxykinase (GTP) [EC:4.1.1.32];E4.1.1.32:phosphoenolpyruvate carboxykinase (GTP) [EC:4.1.1.32];E4.1.1.32:phosphoenolpyruvate carboxykinase (GTP) [EC:4.1.1.32];E4.1.1.32:phosp…	Metabolic pathways - Sus scrofa (pig) ;PI3K-Akt signaling pathway - Sus scrofa (pig) ;FoxO signaling pathway - Sus scrofa (pig) ;Insulin signaling pathway - Sus scrofa (pig) ;AMPK signaling pathway - Sus scrofa (pig) ;Adipocytokine signaling pathway - Sus scrofa (pig) ;PPAR signaling pathway - Sus scrofa (pig) ;Glycolysis / Gluconeogenesis - Sus scrofa (pig) ;Pyruvate metabolism - Sus scrofa (pig…	IPR008210;IPR008209;IPR013035;IPR018091;	Phosphoenolpyruvate carboxykinase, N-terminal;Phosphoenolpyruvate carboxykinase, GTP-utilising;Phosphoenolpyruvate carboxykinase, C-terminal;Phosphoenolpyruvate carboxykinase, GTP-utilising, conserved site;
61	F1RTV6	Uncharacterized protein OS=Sus scrofa GN=SRP72 PE=4 SV=2	SRP72	0.7225	0.000330778	cytosol	biological_process;response to chemical;response to stimulus;response to drug;single-organism transport;single-organism cellular process;protein targeting;protein transport;protein targeting to ER;establishment of localization;intracellular protein transport;establishment of protein localization;cellular localization;protein localization;protein targeting to membrane;cytoplasmic transport;transpo…	molecular_function;binding;ribonucleoprotein complex binding;signal recognition particle binding;	intracellular;cytoplasmic part;cytoplasm;organelle;membrane-bounded organelle;cell part;cell;intracellular organelle;intracellular part;cellular_component;intracellular membrane-bounded organelle;endoplasmic reticulum;nucleus;nuclear lumen;membrane-enclosed lumen;intracellular organelle lumen;organelle lumen;intracellular non-membrane-bounded organelle;non-membrane-bounded organelle;nuclear part;…	K03108	SRP72:signal recognition particle subunit SRP72;	Protein export - Sus scrofa (pig) ;	IPR011990;IPR019734;IPR013026;	Tetratricopeptide-like helical domain;Tetratricopeptide repeat;Tetratricopeptide repeat-containing domain;
62	I3LKW2	Branched-chain-amino-acid aminotransferase OS=Sus scrofa GN=BCAT1 PE=1 SV=1	BCAT1	0.7205	0.00291414	mitochondria	organonitrogen compound catabolic process;cellular amino acid metabolic process;organonitrogen compound metabolic process;nitrogen compound metabolic process;organic substance catabolic process;cellular process;small molecule catabolic process;catabolic process;oxoacid metabolic process;organic acid metabolic process;small molecule metabolic process;cellular amino acid catabolic process;biologica…	molecular_function;transferase activity, transferring nitrogenous groups;branched-chain-amino-acid transaminase activity;transaminase activity;catalytic activity;transferase activity;L-isoleucine transaminase activity;L-leucine transaminase activity;L-valine transaminase activity;	intracellular;cytoplasmic part;cytoplasm;cell part;cell;intracellular part;cellular_component;cytosol;organelle;membrane-bounded organelle;intracellular organelle;intracellular membrane-bounded organelle;mitochondrion;	K00826	E2.6.1.42:branched-chain amino acid aminotransferase [EC:2.6.1.42];E2.6.1.42:branched-chain amino acid aminotransferase [EC:2.6.1.42];E2.6.1.42:branched-chain amino acid aminotransferase [EC:2.6.1.42];E2.6.1.42:branched-chain amino acid aminotransferase [EC:2.6.1.42];E2.6.1.42:branched-chain amino acid aminotransferase [EC:2.6.1.42];E2.6.1.42:branched-chain amino acid aminotransferase [EC:2.6.1.4…	Metabolic pathways - Sus scrofa (pig) ;Biosynthesis of amino acids - Sus scrofa (pig) ;Valine, leucine and isoleucine degradation - Sus scrofa (pig) ;Pantothenate and CoA biosynthesis - Sus scrofa (pig) ;2-Oxocarboxylic acid metabolism - Sus scrofa (pig) ;Valine, leucine and isoleucine biosynthesis - Sus scrofa (pig) ;	IPR018300;IPR001544;	Aminotransferase, class IV, conserved site;Aminotransferase, class IV;
63	Q8WNW3	Junction plakoglobin OS=Sus scrofa GN=Jup PE=2 SV=1	Jup	0.696	0.0156119	nuclear	regulation of multicellular organismal process;heart contraction;cellular process;regulation of system process;single-organism process;signaling;blood circulation;single-organism cellular process;multicellular organismal signaling;regulation of heart contraction;biological regulation;circulatory system process;cell communication involved in cardiac conduction;heart process;biological_process;mult…	transcription cofactor activity;molecular_function;protein binding transcription factor activity;transcription factor binding transcription factor activity;transcription coactivator activity;	protein complex;plasma membrane part;membrane;plasma membrane;macromolecular complex;cell part;cell;membrane part;cellular_component;extrinsic to plasma membrane;extrinsic to membrane;cell periphery;catenin complex;anchoring junction;cell junction;adherens junction;cell-cell junction;cell-cell adherens junction;intracellular;cytoplasmic part;cytoplasm;intracellular part;cytosol;desmosome;catenin-…	K10056	JUP:junction plakoglobin;JUP:junction plakoglobin;JUP:junction plakoglobin;JUP:junction plakoglobin;	Pathways in cancer - Sus scrofa (pig) ;Transcriptional misregulation in cancer - Sus scrofa (pig) ;Arrhythmogenic right ventricular cardiomyopathy (ARVC) - Sus scrofa (pig) ;Acute myeloid leukemia - Sus scrofa (pig) ;	IPR013284;IPR000225;IPR016024;IPR011989;	Beta-catenin;Armadillo;Armadillo-type fold;Armadillo-like helical;
64	I3LC00	Uncharacterized protein OS=Sus scrofa GN=LOC100524144 PE=4 SV=1	LOC100524144	0.6195	0.000260732	cytosol,nuclear		purine ribonucleotide binding;anion binding;ribonucleotide binding;small molecule binding;ion binding;ribonucleoside binding;purine ribonucleoside triphosphate binding;carbohydrate derivative binding;adenyl ribonucleotide binding;nucleoside phosphate binding;molecular_function;nucleotide binding;nucleoside binding;adenyl nucleotide binding;heterocyclic compound binding;binding;purine nucleoside b…	intracellular;cell part;cell;intracellular part;cellular_component;cytoplasm;				IPR014014;IPR014001;IPR011545;IPR027417;IPR001650;	RNA helicase, DEAD-box type, Q motif;Helicase superfamily 1/2, ATP-binding domain;DEAD/DEAH box helicase domain;P-loop containing nucleoside triphosphate hydrolase;Helicase, C-terminal;
65	F1SHE5	Uncharacterized protein OS=Sus scrofa GN=RAPH1 PE=4 SV=2	RAPH1	0.614	0.0183063	nuclear	single-organism developmental process;single-organism cellular process;generation of neurons;cellular developmental process;axonogenesis;neuron projection extension;anatomical structure morphogenesis;system development;neuron projection development;cell differentiation;developmental process;multicellular organismal process;developmental growth;cell morphogenesis involved in neuron differentiation…	molecular_function;anion binding;binding;ion binding;lipid binding;phospholipid binding;	cell part;cell;cellular_component;cell leading edge;	K10651	TRIM21:tripartite motif-containing protein 21 [EC:6.3.2.19];	Systemic lupus erythematosus - Sus scrofa (pig) ;	IPR000159;IPR029071;IPR011993;	Ras-association;Ubiquitin-related domain;Pleckstrin homology-like domain;
66	D0G0B6	Perilipin OS=Sus scrofa GN=ADFP PE=2 SV=1	ADFP	0.58	0.0030315	cytosol			cellular_component;membrane;intracellular;organelle;membrane-bounded organelle;cell part;cell;intracellular organelle;intracellular part;intracellular membrane-bounded organelle;nucleus;				IPR004279;	Perilipin;
67	F1S8V2	Uncharacterized protein OS=Sus scrofa GN=CWF19L1 PE=4 SV=2	CWF19L1	0.561	0.00189294	cytosol	biological_process;metabolic process;	molecular_function;catalytic activity;	intracellular;cell part;cell;intracellular part;cellular_component;cytoplasm;cytoplasmic part;organelle;membrane-bounded organelle;intracellular organelle;intracellular membrane-bounded organelle;mitochondrion;nucleus;	K12584	DCPS:m7GpppX diphosphatase [EC:3.6.1.59];	RNA degradation - Sus scrofa (pig) ;	IPR029052;IPR006768;IPR006767;IPR011146;	Metallo-dependent phosphatase-like;Cwf19-like, C-terminal domain-1;Cwf19-like protein, C-terminal domain-2;HIT-like domain;
68	I3L6D7	Uncharacterized protein OS=Sus scrofa GN=DSG2 PE=3 SV=1	DSG2	0.504	0.000252131	cytosol	biological_process;cell-cell adhesion;cellular process;single-organism process;single-organism cellular process;cell adhesion;biological adhesion;homophilic cell adhesion;	molecular_function;binding;cation binding;ion binding;metal ion binding;calcium ion binding;	membrane;intrinsic to membrane;cellular_component;membrane part;integral to membrane;cell part;cell;cell periphery;plasma membrane;	K07597	DSG2:desmoglein 2;	Arrhythmogenic right ventricular cardiomyopathy (ARVC) - Sus scrofa (pig) ;	IPR027397;IPR000233;IPR009123;IPR009122;IPR015919;IPR020894;IPR002126;	Catenin binding domain;Cadherin, cytoplasmic domain;Desmoglein;Desmosomal cadherin;Cadherin-like;Cadherin conserved site;Cadherin;
69	F1S0L6	Uncharacterized protein OS=Sus scrofa GN=PGCP PE=4 SV=2	PGCP	0.388	0.0454913	extracellular	lipid metabolic process;lipid biosynthetic process;steroid biosynthetic process;organic substance biosynthetic process;biosynthetic process;alcohol metabolic process;small molecule biosynthetic process;organic hydroxy compound biosynthetic process;small molecule metabolic process;alcohol biosynthetic process;biological_process;organic cyclic compound metabolic process;organic cyclic compound bios…	purine ribonucleotide binding;anion binding;ribonucleotide binding;small molecule binding;ion binding;ribonucleoside binding;purine ribonucleoside triphosphate binding;carbohydrate derivative binding;adenyl ribonucleotide binding;nucleoside phosphate binding;molecular_function;nucleotide binding;nucleoside binding;adenyl nucleotide binding;heterocyclic compound binding;binding;purine nucleoside b…	intracellular;cytoplasmic part;cytoplasm;cell part;cell;intracellular part;cellular_component;cytosol;	K00869	E2.7.1.36:mevalonate kinase [EC:2.7.1.36];E2.7.1.36:mevalonate kinase [EC:2.7.1.36];E2.7.1.36:mevalonate kinase [EC:2.7.1.36];	Metabolic pathways - Sus scrofa (pig) ;Peroxisome - Sus scrofa (pig) ;Terpenoid backbone biosynthesis - Sus scrofa (pig) ;	IPR020568;IPR013750;IPR014721;IPR006205;IPR006204;IPR006206;IPR006203;	Ribosomal protein S5 domain 2-type fold;GHMP kinase, C-terminal domain;Ribosomal protein S5 domain 2-type fold, subgroup;Mevalonate kinase;GHMP kinase N-terminal domain;Mevalonate/galactokinase;GHMP kinase, ATP-binding, conserved site;

## Sheet: miR-4331-UP-regulated
No.	Protein	prot_desc （protein description）	Ratio	Pvalue	Subcellular Location	biological_process	molecular_function	cellular_component	KO No.	Gene desc	Pathway desc	Interpro ID	Domain desc		生物学功能
1	F1S4D7	Uncharacterized protein OS=Sus scrofa GN=GBP1 PE=4 SV=2	1.636	2.86082e-08	cytosol	nitrogen compound metabolic process;purine nucleoside triphosphate catabolic process;purine nucleoside triphosphate metabolic process;nucleoside triphosphate catabolic process;ribonucleoside triphosphate catabolic process;phosphate-containing compound metabolic process;nucleoside triphosphate metabolic process;organophosphate catabolic process;purine ribonucleoside triphosphate metabolic process;…	purine ribonucleotide binding;anion binding;ribonucleotide binding;small molecule binding;ion binding;ribonucleoside binding;purine ribonucleoside triphosphate binding;carbohydrate derivative binding;nucleoside phosphate binding;molecular_function;guanyl nucleotide binding;nucleotide binding;nucleoside binding;heterocyclic compound binding;binding;purine nucleoside binding;guanyl ribonucleotide b…	membrane;intrinsic to membrane;cellular_component;membrane part;integral to membrane;protein complex;plasma membrane part;plasma membrane;macromolecular complex;cell part;MHC protein complex;cell;cell periphery;MHC class I protein complex;				IPR027417;IPR003191;IPR030386;IPR015894;	P-loop containing nucleoside triphosphate hydrolase;Guanylate-binding protein, C-terminal;GB1/RHD3-type guanine nucleotide-binding (G) domain;Guanylate-binding protein, N-terminal;	http://www.genecards.org/cgi-bin/carddisp.pl?gene=GBP1	干扰素诱导其表达，具有抗流感病毒活性。具有广泛的抗病毒活性
2	Q8HZJ6	Syndecan-4 OS=Sus scrofa GN=SDC4 PE=2 SV=1	1.6075	0.0109355	extracellular		molecular_function;molecular transducer activity;signaling receptor activity;receptor activity;signal transducer activity;thrombospondin receptor activity;	cell part;cell;cellular_component;cell surface;extracellular region;membrane;intrinsic to membrane;membrane part;integral to membrane;	K16338	SDC4:syndecan 4;SDC4:syndecan 4;SDC4:syndecan 4;	Proteoglycans in cancer - Sus scrofa (pig) ;Cell adhesion molecules (CAMs) - Sus scrofa (pig) ;ECM-receptor interaction - Sus scrofa (pig) ;	IPR001050;IPR003585;IPR027789;	Syndecan;Neurexin/syndecan/glycophorin C;Syndecan/Neurexin domain;	http://www.genecards.org/cgi-bin/carddisp.pl?gene=SDC4	细胞内信号通路的一个受体。Transcription factor binding sites by QIAGEN in the SDC4 gene promoter: AP-1 c-Jun ATF-2 MyoD NF-kappaB
3	I3LHY0	Uncharacterized protein (Fragment) OS=Sus scrofa PE=4 SV=1	1.4665	0.00341165	cytosol			organelle envelope;cell;nucleus;cellular_component;envelope;endomembrane system;intracellular membrane-bounded organelle;intracellular;organelle;nuclear part;intracellular organelle part;cell part;membrane-bounded organelle;intracellular organelle;intracellular part;organelle part;nuclear envelope;	K14004	SEC13:protein transport protein SEC13;SEC13:protein transport protein SEC13;	Protein processing in endoplasmic reticulum - Sus scrofa (pig) ;RNA transport - Sus scrofa (pig) ;	IPR011015;IPR003887;	LEM/LEM-like domain;LEM domain;
4	F1RU54	Uncharacterized protein OS=Sus scrofa GN=MRPL11 PE=3 SV=1	1.4465	0.0233623	mitochondria	gene expression;organic substance biosynthetic process;biosynthetic process;macromolecule biosynthetic process;cellular macromolecule metabolic process;cellular process;biological_process;cellular macromolecule biosynthetic process;metabolic process;organic substance metabolic process;cellular biosynthetic process;cellular protein metabolic process;macromolecule metabolic process;cellular metabol…	molecular_function;structural molecule activity;structural constituent of ribosome;	intracellular;cytoplasmic part;cytoplasm;organelle;membrane-bounded organelle;cell part;cell;intracellular organelle;intracellular part;cellular_component;intracellular membrane-bounded organelle;mitochondrion;intracellular non-membrane-bounded organelle;macromolecular complex;non-membrane-bounded organelle;ribonucleoprotein complex;ribosome;	K02867	RP-L11:large subunit ribosomal protein L11;	Ribosome - Sus scrofa (pig) ;	IPR006519;IPR020784;IPR020783;IPR000911;	Ribosomal protein L11, bacterial-type;Ribosomal protein L11, N-terminal;Ribosomal protein L11, C-terminal;Ribosomal protein L11/L12;
5	F1SNW8	Hexokinase-2 OS=Sus scrofa GN=HK2 PE=3 SV=2	1.417	1.38772e-07	cytosol(线粒体外膜，outside membrane mitochondrial)	biological_process;cell death;organelle organization;cellular process;single-organism process;single-organism cellular process;death;apoptotic process;mitochondrion organization;programmed cell death;cellular component organization or biogenesis;cellular component organization;apoptotic mitochondrial changes;monosaccharide catabolic process;organic substance catabolic process;carbohydrate metabol…	purine ribonucleotide binding;anion binding;ribonucleotide binding;small molecule binding;ion binding;ribonucleoside binding;purine ribonucleoside triphosphate binding;carbohydrate derivative binding;adenyl ribonucleotide binding;nucleoside phosphate binding;molecular_function;nucleotide binding;nucleoside binding;adenyl nucleotide binding;heterocyclic compound binding;binding;purine nucleoside b…	organelle envelope;organelle outer membrane;mitochondrial membrane;cell;mitochondrial envelope;cellular_component;intracellular membrane-bounded organelle;envelope;mitochondrion;intracellular;cytoplasmic part;cytoplasm;membrane;organelle;outer membrane;mitochondrial part;organelle membrane;membrane-bounded organelle;intracellular organelle part;cell part;intracellular organelle;intracellular part…				IPR019807;IPR022673;IPR022672;IPR001312;	Hexokinase, conserved site;Hexokinase, C-terminal;Hexokinase, N-terminal;Hexokinase;	http://www.genecards.org/cgi-bin/carddisp.pl?gene=HK2	定位于线粒体外膜，在癌细胞中促进糖酵解。其活化受Akt/PKB介导的氧化磷酸化调控。另外其还具有抗凋亡和cell survivling signaling
6	F1SV36	Caspase OS=Sus scrofa GN=LOC100522887 PE=3 SV=2	1.411	0.00401411	cytosol	biological_process;cell death;cellular process;single-organism process;single-organism cellular process;death;programmed cell death;apoptotic process;biological regulation;negative regulation of cellular process;regulation of apoptotic process;negative regulation of biological process;negative regulation of programmed cell death;regulation of programmed cell death;regulation of cellular process;r…	peptidase activity, acting on L-amino acid peptides;molecular_function;endopeptidase activity;hydrolase activity;peptidase activity;cysteine-type peptidase activity;catalytic activity;cysteine-type endopeptidase activity;	cell part;cell;cellular_component;intracellular;				IPR017350;IPR001315;IPR001309;IPR002138;IPR015917;IPR029030;IPR016129;IPR011600;IPR011029;	Caspase, interleukin-1 beta convertase-type;CARD domain;Peptidase C14, ICE, catalytic subunit p20;Peptidase C14, caspase non-catalytic subunit p10;Peptidase C14A, caspase precursor p45, core;Caspase-like domain;Peptidase C14, ICE, catalytic subunit p20, active site;Peptidase C14, caspase domain;Death-like domain;
7	F1SBB3	Uncharacterized protein OS=Sus scrofa GN=LAMA3 PE=4 SV=2	1.382	0.0146357	extracellular	biological_process;cellular process;single-organism process;single-organism cellular process;biological adhesion;cell adhesion;regulation of cellular process;regulation of biological process;biological regulation;regulation of cell adhesion;regulation of localization;regulation of cell motility;cellular component movement;locomotion;regulation of locomotion;cell migration;cell motility;localizati…		extracellular matrix;protein complex;laminin complex;macromolecular complex;proteinaceous extracellular matrix;basal lamina;extracellular region;cellular_component;extracellular matrix part;extracellular region part;basement membrane;laminin-1 complex;	K06240	LAMA3_5:laminin, alpha 3/5;LAMA3_5:laminin, alpha 3/5;LAMA3_5:laminin, alpha 3/5;LAMA3_5:laminin, alpha 3/5;LAMA3_5:laminin, alpha 3/5;LAMA3_5:laminin, alpha 3/5;LAMA3_5:laminin, alpha 3/5;	Pathways in cancer - Sus scrofa (pig) ;PI3K-Akt signaling pathway - Sus scrofa (pig) ;Focal adhesion - Sus scrofa (pig) ;Toxoplasmosis - Sus scrofa (pig) ;Amoebiasis - Sus scrofa (pig) ;Small cell lung cancer - Sus scrofa (pig) ;ECM-receptor interaction - Sus scrofa (pig) ;	IPR009254;IPR001791;IPR013320;IPR010307;IPR002049;	Laminin I;Laminin G domain;Concanavalin A-like lectin/glucanase domain;Laminin domain II;EGF-like, laminin;	http://www.genecards.org/cgi-bin/carddisp.pl?gene=LAMA3	与 PI3K-Akt 信号通路有关。Transcription factor binding sites by QIAGEN in the LAMA3 gene promoter: E2F-5， E2F-4， E2F-3a，E2F-2， E2F-1， E2F， c-Myb， Olf-1， PPAR-alpha， E4BP4
8	F1SC64	Uncharacterized protein OS=Sus scrofa GN=HELLS PE=4 SV=1	1.322	0.0095304	cytosol	nitrogen compound metabolic process;cellular aromatic compound metabolic process;chromosome organization;heterochromatin assembly;protein-DNA complex subunit organization;cellular macromolecule metabolic process;nucleic acid metabolic process;cellular component biogenesis;single-organism cellular process;chromatin organization;DNA packaging;macromolecular complex subunit organization;centromere c…	purine ribonucleotide binding;anion binding;ribonucleotide binding;small molecule binding;ion binding;ribonucleoside binding;purine ribonucleoside triphosphate binding;carbohydrate derivative binding;adenyl ribonucleotide binding;nucleoside phosphate binding;molecular_function;nucleotide binding;nucleoside binding;adenyl nucleotide binding;heterocyclic compound binding;binding;purine nucleoside b…	heterochromatin;chromosome;cell;cellular_component;intracellular;intracellular non-membrane-bounded organelle;protein-DNA complex;organelle;macromolecular complex;non-membrane-bounded organelle;intracellular organelle part;cell part;chromosomal part;intracellular organelle;intracellular part;organelle part;chromatin;chromosome, centromeric region;centromeric heterochromatin;membrane-bounded organ…	K09521	DNAJC1:DnaJ homolog subfamily C member 1;	Protein processing in endoplasmic reticulum - Sus scrofa (pig) ;	IPR001650;IPR014001;IPR027417;IPR000330;	Helicase, C-terminal;Helicase superfamily 1/2, ATP-binding domain;P-loop containing nucleoside triphosphate hydrolase;SNF2-related;	http://www.genecards.org/cgi-bin/carddisp.pl?gene=HELLS&keywords=HELLS	与PEDF Induced Signaling，BRCA1，and AMPK Enzyme Complex Pathway有关。
9	F2Z578	Histone H2B OS=Sus scrofa GN=LOC100512420 PE=3 SV=1	1.3185	0.0294736	nuclear	nitrogen compound metabolic process;chromosome organization;cellular aromatic compound metabolic process;protein-DNA complex subunit organization;nucleic acid metabolic process;cellular macromolecule metabolic process;protein complex subunit organization;single-organism cellular process;cellular component biogenesis;chromatin organization;protein complex biogenesis;DNA packaging;macromolecular co…	molecular_function;binding;heterocyclic compound binding;organic cyclic compound binding;nucleic acid binding;DNA binding;	chromosome;cell;cellular_component;intracellular;protein complex;intracellular non-membrane-bounded organelle;organelle;DNA bending complex;protein-DNA complex;non-membrane-bounded organelle;macromolecular complex;intracellular organelle part;cell part;chromosomal part;intracellular organelle;intracellular part;organelle part;chromatin;DNA packaging complex;nucleosome;membrane-bounded organelle;i…	K11252	H2B:histone H2B;H2B:histone H2B;H2B:histone H2B;	Viral carcinogenesis - Sus scrofa (pig) ;Alcoholism - Sus scrofa (pig) ;Systemic lupus erythematosus - Sus scrofa (pig) ;	IPR000558;IPR007125;IPR009072;	Histone H2B;Histone core;Histone-fold;
10	I3LEJ8	Uncharacterized protein OS=Sus scrofa GN=LOC100516293 PE=4 SV=1	1.3175	0.011027	cytosol		purine ribonucleotide binding;anion binding;ribonucleotide binding;small molecule binding;ion binding;ribonucleoside binding;purine ribonucleoside triphosphate binding;carbohydrate derivative binding;adenyl ribonucleotide binding;nucleoside phosphate binding;molecular_function;nucleotide binding;nucleoside binding;adenyl nucleotide binding;heterocyclic compound binding;binding;purine nucleoside b…	intracellular;cytoplasmic part;cytoplasm;organelle;membrane-bounded organelle;cell part;cell;intracellular organelle;intracellular part;cellular_component;intracellular membrane-bounded organelle;endosome;late endosome;	K08333	PIK3R4:phosphoinositide-3-kinase, regulatory subunit 4 [EC:2.7.11.1];	Regulation of autophagy - Sus scrofa (pig) ;	IPR011989;IPR001680;IPR011009;IPR015943;IPR002290;IPR016024;IPR021133;IPR019775;IPR008271;IPR017986;IPR000719;	Armadillo-like helical;WD40 repeat;Protein kinase-like domain;WD40/YVTN repeat-like-containing domain;Serine/threonine/dual specificity protein kinase, catalytic domain;Armadillo-type fold;HEAT, type 2;WD40 repeat, conserved site;Serine/threonine-protein kinase, active site;WD40-repeat-containing domain;Protein kinase domain;
11	F1SET3	Low affinity cationic amino acid transporter 2 OS=Sus scrofa GN=SLC7A2 PE=4 SV=1	1.312	0.00594739	plasma membrane	biological_process;leukocyte activation;cellular process;single-organism process;single-organism cellular process;cell activation;immune system process;myeloid leukocyte activation;macrophage activation;cellular nitrogen compound metabolic process;nitrogen compound metabolic process;biosynthetic process;cellular nitrogen compound biosynthetic process;metabolic process;nitric oxide metabolic proce…	anion transmembrane transporter activity;transporter activity;ion transmembrane transporter activity;cation transmembrane transporter activity;transmembrane transporter activity;high affinity basic amino acid transmembrane transporter activity;molecular_function;amino acid transmembrane transporter activity;carboxylic acid transmembrane transporter activity;substrate-specific transmembrane transp…	intracellular;cell part;cell;intracellular part;cellular_component;cytoplasm;membrane;intrinsic to membrane;membrane part;integral to membrane;	K08288	PRKCSH:protein kinase C substrate 80K-H;	Protein processing in endoplasmic reticulum - Sus scrofa (pig) ;	IPR002293;IPR029485;IPR004755;	Amino acid/polyamine transporter I;Cationic amino acid transporter, C-terminal;Cationic amino acid transport permease;
12	X5F441	3-hydroxy-3-methylglutaryl-coenzyme A synthase 1 OS=Sus scrofa PE=2 SV=1	1.311	0.000560657	cytosol	nitrogen compound metabolic process;pyrimidine nucleoside triphosphate biosynthetic process;pyrimidine nucleoside triphosphate metabolic process;ribonucleoside triphosphate biosynthetic process;pyrimidine nucleotide biosynthetic process;nucleoside triphosphate biosynthetic process;pyrimidine nucleotide metabolic process;phosphate-containing compound metabolic process;nucleoside triphosphate metab…	molecular_function;ligase activity;catalytic activity;ligase activity, forming carbon-nitrogen bonds;CTP synthase activity;		K01937	pyrG:CTP synthase [EC:6.3.4.2];pyrG:CTP synthase [EC:6.3.4.2];	Metabolic pathways - Sus scrofa (pig) ;Pyrimidine metabolism - Sus scrofa (pig) ;	IPR004468;IPR027417;IPR017926;IPR029062;IPR017456;	CTP synthase;P-loop containing nucleoside triphosphate hydrolase;Glutamine amidotransferase;Class I glutamine amidotransferase-like;CTP synthase, N-terminal;
13	A1X898	Procollagen-proline 2-oxoglutarate-4-dioxygenase OS=Sus scrofa GN=P4HA1 PE=2 SV=1	1.303	0.00203645	endoplasmic reticulum	biological_process;cellular process;extracellular matrix organization;single-organism process;extracellular structure organization;single-organism cellular process;cellular component organization or biogenesis;cellular component organization;collagen fibril organization;nitrogen compound metabolic process;cellular macromolecule metabolic process;small molecule metabolic process;peptidyl-proline h…	molecular_function;binding;cation binding;ion binding;transition metal ion binding;metal ion binding;iron ion binding;carboxylic acid binding;anion binding;organic acid binding;small molecule binding;carbohydrate binding;vitamin binding;monosaccharide binding;L-ascorbic acid binding;oxidoreductase activity;dioxygenase activity;catalytic activity;oxidoreductase activity, acting on single donors wi…	extracellular matrix;proteinaceous extracellular matrix;extracellular region;cellular_component;extracellular matrix part;extracellular region part;collagen;intracellular;cytoplasmic part;cytoplasm;organelle;membrane-bounded organelle;cell part;cell;intracellular organelle;intracellular part;intracellular membrane-bounded organelle;endoplasmic reticulum;mitochondrion;	K00472	E1.14.11.2:prolyl 4-hydroxylase [EC:1.14.11.2];E1.14.11.2:prolyl 4-hydroxylase [EC:1.14.11.2];	Metabolic pathways - Sus scrofa (pig) ;Arginine and proline metabolism - Sus scrofa (pig) ;	IPR019734;IPR011990;IPR006620;IPR013026;IPR013547;IPR005123;	Tetratricopeptide repeat;Tetratricopeptide-like helical domain;Prolyl 4-hydroxylase, alpha subunit;Tetratricopeptide repeat-containing domain;Prolyl 4-hydroxylase alpha-subunit, N-terminal;Oxoglutarate/iron-dependent dioxygenase;
14	F1S6Q1	Uncharacterized protein OS=Sus scrofa GN=NDUFA13 PE=4 SV=2	1.294	0.0181108	cytosol	biological_process;cell death;cellular process;single-organism process;single-organism cellular process;death;programmed cell death;apoptotic process;		organelle envelope;mitochondrial membrane;cell;mitochondrial envelope;cellular_component;intracellular membrane-bounded organelle;envelope;mitochondrion;intracellular;cytoplasmic part;cytoplasm;membrane;organelle;organelle inner membrane;organelle membrane;mitochondrial part;membrane-bounded organelle;intracellular organelle part;cell part;intracellular organelle;intracellular part;organelle part…	K11353	NDUFA13:NADH dehydrogenase (ubiquinone) 1 alpha subcomplex subunit 13;NDUFA13:NADH dehydrogenase (ubiquinone) 1 alpha subcomplex subunit 13;NDUFA13:NADH dehydrogenase (ubiquinone) 1 alpha subcomplex subunit 13;NDUFA13:NADH dehydrogenase (ubiquinone) 1 alpha subcomplex subunit 13;NDUFA13:NADH dehydrogenase (ubiquinone) 1 alpha subcomplex subunit 13;NDUFA13:NADH dehydrogenase (ubiquinone) 1 alpha s…	Metabolic pathways - Sus scrofa (pig) ;Huntington's disease - Sus scrofa (pig) ;Alzheimer's disease - Sus scrofa (pig) ;Non-alcoholic fatty liver disease (NAFLD) - Sus scrofa (pig) ;Parkinson's disease - Sus scrofa (pig) ;Oxidative phosphorylation - Sus scrofa (pig) ;	IPR009346;	GRIM-19;
15	I3LR80	Uncharacterized protein OS=Sus scrofa GN=IL1RAP PE=4 SV=1	1.28	0.000180531	cytosol	biological_process;immune response;response to stress;defense response;response to stimulus;immune system process;innate immune response;single-organism process;cytokine biosynthetic process;cytokine production;multicellular organismal process;single-multicellular organism process;metabolic process;interleukin-2 production;organic substance metabolic process;cytokine metabolic process;protein met…	molecular_function;cytokine receptor activity;molecular transducer activity;signaling receptor activity;receptor activity;signal transducer activity;transmembrane signaling receptor activity;interleukin-1 receptor activity;	membrane;intrinsic to membrane;cellular_component;membrane part;integral to membrane;cell part;cell;intracellular;	K04723	IL1RAP:interleukin 1 receptor accessory protein;IL1RAP:interleukin 1 receptor accessory protein;IL1RAP:interleukin 1 receptor accessory protein;	Cytokine-cytokine receptor interaction - Sus scrofa (pig) ;Inflammatory mediator regulation of TRP channels - Sus scrofa (pig) ;Apoptosis - Sus scrofa (pig) ;	IPR013783;IPR007110;IPR003599;IPR004074;IPR000157;	Immunoglobulin-like fold;Immunoglobulin-like domain;Immunoglobulin subtype;Interleukin-1 receptor type I/II;Toll/interleukin-1 receptor homology (TIR) domain;
16	F1S7A4	Uncharacterized protein OS=Sus scrofa GN=TACSTD2 PE=4 SV=1	1.275	0.00401177	extracellular	ureteric bud development;regulation of multicellular organismal process;branching involved in ureteric bud morphogenesis;epithelium development;regulation of kidney development;single-organism developmental process;regulation of multicellular organismal development;regulation of organ morphogenesis;urogenital system development;regulation of branching involved in ureteric bud morphogenesis;organ …		basolateral plasma membrane;plasma membrane part;membrane;plasma membrane;cell part;cell;basal part of cell;membrane part;cellular_component;cell periphery;basal plasma membrane;lateral plasma membrane;				IPR000716;	Thyroglobulin type-1;
17	C6EVT4	E-cadherin OS=Sus scrofa PE=2 SV=1	1.272	0.0043207	peroxisome	biological_process;cell-cell adhesion;cellular process;single-organism process;single-organism cellular process;cell adhesion;biological adhesion;homophilic cell adhesion;	molecular_function;binding;cation binding;ion binding;metal ion binding;calcium ion binding;	membrane;intrinsic to membrane;cellular_component;membrane part;integral to membrane;cell part;cell;cell periphery;plasma membrane;	K07874	RAB1A:Ras-related protein Rab-1A;	Legionellosis - Sus scrofa (pig) ;	IPR024156;IPR020849;IPR005225;IPR001806;IPR002041;IPR027417;IPR003579;IPR003578;	Small GTPase superfamily, ARF type;Small GTPase superfamily, Ras type;Small GTP-binding protein domain;Small GTPase superfamily;Ran GTPase;P-loop containing nucleoside triphosphate hydrolase;Small GTPase superfamily, Rab type;Small GTPase superfamily, Rho type;
18	F1RF77	Uncharacterized protein (Fragment) OS=Sus scrofa GN=PLOD1 PE=4 SV=2	1.272	0.0222041	nuclear	biological_process;response to decreased oxygen levels;response to oxygen levels;response to abiotic stimulus;response to stress;response to stimulus;response to hypoxia;	molecular_function;binding;cation binding;ion binding;transition metal ion binding;metal ion binding;iron ion binding;carboxylic acid binding;anion binding;organic acid binding;small molecule binding;carbohydrate binding;vitamin binding;monosaccharide binding;L-ascorbic acid binding;peptidyl-lysine 5-dioxygenase activity;oxidoreductase activity;oxidoreductase activity, acting on paired donors, wi…	intracellular;cytoplasmic part;cytoplasm;organelle;membrane-bounded organelle;cell part;cell;intracellular organelle;intracellular part;cellular_component;intracellular membrane-bounded organelle;endoplasmic reticulum;	K00473	PLOD1:procollagen-lysine,2-oxoglutarate 5-dioxygenase 1 [EC:1.14.11.4];	Lysine degradation - Sus scrofa (pig) ;	IPR029044;IPR006620;IPR001006;IPR005123;	Nucleotide-diphospho-sugar transferases;Prolyl 4-hydroxylase, alpha subunit;Procollagen-lysine 5-dioxygenase;Oxoglutarate/iron-dependent dioxygenase;
19	F1RK12	Integral membrane protein 2B OS=Sus scrofa GN=ITM2B PE=4 SV=2	1.2665	0.0118783	cytosol	biological_process;cell death;cellular process;single-organism process;single-organism cellular process;death;programmed cell death;apoptotic process;apoptotic process;organic substance biosynthetic process;cellular macromolecule metabolic process;regulation of metabolic process;negative regulation of biological process;regulation of primary metabolic process;glycoprotein metabolic process;glycop…	purine ribonucleotide binding;anion binding;ribonucleotide binding;small molecule binding;ion binding;ribonucleoside binding;purine ribonucleoside triphosphate binding;carbohydrate derivative binding;adenyl ribonucleotide binding;nucleoside phosphate binding;molecular_function;nucleotide binding;nucleoside binding;adenyl nucleotide binding;heterocyclic compound binding;binding;purine nucleoside b…	extracellular region;cellular_component;extracellular region part;extracellular space;intracellular membrane-bounded organelle;intracellular;Golgi apparatus part;cytoplasm;cytoplasmic vesicle part;organelle;organelle membrane;membrane-bounded organelle;intracellular organelle;cytoplasmic vesicle membrane;vesicle membrane;Golgi apparatus;Golgi-associated vesicle;membrane-bounded vesicle;cell;cytop…				IPR007084;	BRICHOS domain;
20	F1SJ34	Uncharacterized protein OS=Sus scrofa GN=COX5A PE=4 SV=1	1.262	0.0179524	mitochondria		transporter activity;ion transmembrane transporter activity;hydrogen ion transmembrane transporter activity;transmembrane transporter activity;monovalent inorganic cation transmembrane transporter activity;cation transmembrane transporter activity;catalytic activity;heme-copper terminal oxidase activity;molecular_function;inorganic cation transmembrane transporter activity;substrate-specific tran…	organelle envelope;mitochondrial membrane;cell;mitochondrial envelope;cellular_component;intracellular membrane-bounded organelle;envelope;mitochondrion;intracellular;cytoplasmic part;cytoplasm;membrane;organelle;organelle inner membrane;organelle membrane;mitochondrial part;membrane-bounded organelle;intracellular organelle part;cell part;intracellular organelle;intracellular part;organelle part…	K02264	COX5A:cytochrome c oxidase subunit 5a;COX5A:cytochrome c oxidase subunit 5a;COX5A:cytochrome c oxidase subunit 5a;COX5A:cytochrome c oxidase subunit 5a;COX5A:cytochrome c oxidase subunit 5a;COX5A:cytochrome c oxidase subunit 5a;COX5A:cytochrome c oxidase subunit 5a;	Metabolic pathways - Sus scrofa (pig) ;Huntington's disease - Sus scrofa (pig) ;Alzheimer's disease - Sus scrofa (pig) ;Non-alcoholic fatty liver disease (NAFLD) - Sus scrofa (pig) ;Parkinson's disease - Sus scrofa (pig) ;Oxidative phosphorylation - Sus scrofa (pig) ;Cardiac muscle contraction - Sus scrofa (pig) ;	IPR003204;	Cytochrome c oxidase, subunit Va/VI;
21	F1SU03	Uncharacterized protein OS=Sus scrofa GN=HSPG2 PE=4 SV=2	1.256	0.00191595	nuclear	biological_process;cellular process;cellular macromolecule metabolic process;metabolic process;organic substance metabolic process;cellular protein metabolic process;protein metabolic process;macromolecule metabolic process;cellular metabolic process;primary metabolic process;protein folding;peptidyl-proline modification;peptidyl-amino acid modification;macromolecule modification;protein modifica…	molecular_function;catalytic activity;isomerase activity;cis-trans isomerase activity;peptidyl-prolyl cis-trans isomerase activity;		K06255	HSPG2:heparan sulfate proteoglycan 2 (perlecan);HSPG2:heparan sulfate proteoglycan 2 (perlecan);HSPG2:heparan sulfate proteoglycan 2 (perlecan);	Proteoglycans in cancer - Sus scrofa (pig) ;Hepatitis B - Sus scrofa (pig) ;ECM-receptor interaction - Sus scrofa (pig) ;	IPR007110;IPR003596;IPR003599;IPR003598;IPR013320;IPR013098;IPR013783;	Immunoglobulin-like domain;Immunoglobulin V-set, subgroup;Immunoglobulin subtype;Immunoglobulin subtype 2;Concanavalin A-like lectin/glucanase domain;Immunoglobulin I-set;Immunoglobulin-like fold;
22	B2ZI35	F11 receptor OS=Sus scrofa GN=F11R PE=2 SV=1	1.2465	0.0187386	extracellular	biological_process;cellular process;single-organism process;single-organism cellular process;biological adhesion;cell adhesion;developmental process;epithelium development;tissue development;cellular developmental process;anatomical structure development;cell differentiation;epithelial cell differentiation;		membrane;intrinsic to membrane;cellular_component;membrane part;integral to membrane;cell part;cell;cell periphery;plasma membrane;occluding junction;apical junction complex;cell junction;cell-cell junction;tight junction;	K06089	F11R:junctional adhesion molecule 1;F11R:junctional adhesion molecule 1;F11R:junctional adhesion molecule 1;	Cell adhesion molecules (CAMs) - Sus scrofa (pig) ;Tight junction - Sus scrofa (pig) ;Leukocyte transendothelial migration - Sus scrofa (pig) ;	IPR003599;IPR003598;IPR003596;IPR007110;IPR013783;IPR013106;	Immunoglobulin subtype;Immunoglobulin subtype 2;Immunoglobulin V-set, subgroup;Immunoglobulin-like domain;Immunoglobulin-like fold;Immunoglobulin V-set domain;
23	F1SDV7	Uncharacterized protein (Fragment) OS=Sus scrofa GN=TOP1 PE=4 SV=1	1.243	6.08874e-08	cytosol	nitrogen compound metabolic process;cellular aromatic compound metabolic process;cellular macromolecule metabolic process;DNA conformation change;nucleic acid metabolic process;cellular process;DNA metabolic process;cellular nitrogen compound metabolic process;biological_process;nucleobase-containing compound metabolic process;organic cyclic compound metabolic process;metabolic process;organic su…	molecular_function;DNA topoisomerase activity;catalytic activity;isomerase activity;DNA topoisomerase type I activity;nucleoside-triphosphatase activity;hydrolase activity, acting on acid anhydrides;ATPase activity, coupled;hydrolase activity, acting on acid anhydrides, in = phosphorus-containing anhydrides;pyrophosphatase activity;hydrolase activity;DNA topoisomerase II activity;ATPase activity;…	intracellular;intracellular non-membrane-bounded organelle;organelle;non-membrane-bounded organelle;cell part;cell;intracellular organelle;intracellular part;cellular_component;chromosome;	K03265	ETF1:peptide chain release factor subunit 1;	mRNA surveillance pathway - Sus scrofa (pig) ;	IPR014711;IPR014727;IPR001631;IPR018521;IPR011010;IPR008336;IPR013500;IPR013499;IPR025834;IPR013034;IPR013030;	DNA topoisomerase I, catalytic core, alpha-helical subdomain, eukaryotic-type;DNA topoisomerase I, catalytic core, alpha/beta subdomain;DNA topoisomerase I;DNA topoisomerase I, active site;DNA breaking-rejoining enzyme, catalytic core;DNA topoisomerase I, DNA binding, eukaryotic-type;DNA topoisomerase I, catalytic core, eukaryotic-type;DNA topoisomerase I, eukaryotic-type;Topoisomerase I C-termin…
24	F1SGC6	Uncharacterized protein OS=Sus scrofa GN=NDUFB5 PE=4 SV=1	1.238	0.048159	mitochondria			respiratory chain;mitochondrial inner membrane;NADH dehydrogenase complex;mitochondrial envelope;envelope;intracellular membrane-bounded organelle;intracellular;mitochondrion;cytoplasm;organelle;macromolecular complex;mitochondrial membrane part;membrane-bounded organelle;organelle membrane;organelle inner membrane;oxidoreductase complex;intracellular organelle;respiratory chain complex I;organel…	K03961	NDUFB5:NADH dehydrogenase (ubiquinone) 1 beta subcomplex subunit 5;NDUFB5:NADH dehydrogenase (ubiquinone) 1 beta subcomplex subunit 5;NDUFB5:NADH dehydrogenase (ubiquinone) 1 beta subcomplex subunit 5;NDUFB5:NADH dehydrogenase (ubiquinone) 1 beta subcomplex subunit 5;NDUFB5:NADH dehydrogenase (ubiquinone) 1 beta subcomplex subunit 5;NDUFB5:NADH dehydrogenase (ubiquinone) 1 beta subcomplex subunit…	Metabolic pathways - Sus scrofa (pig) ;Huntington's disease - Sus scrofa (pig) ;Alzheimer's disease - Sus scrofa (pig) ;Non-alcoholic fatty liver disease (NAFLD) - Sus scrofa (pig) ;Parkinson's disease - Sus scrofa (pig) ;Oxidative phosphorylation - Sus scrofa (pig) ;	IPR019173;	NADH:ubiquinone oxidoreductase, NDUFB5/SGDH subunit;
25	P19619	Annexin A1 OS=Sus scrofa GN=ANXA1 PE=1 SV=3	1.227	0.0339456	cytosol		molecular_function;binding;cation binding;ion binding;metal ion binding;calcium ion binding;phospholipid binding;anion binding;lipid binding;calcium-dependent phospholipid binding;enzyme inhibitor activity;phospholipase inhibitor activity;enzyme regulator activity;lipase inhibitor activity;phospholipase A2 inhibitor activity;	plasma membrane part;membrane;plasma membrane;cell part;cell;membrane part;cellular_component;cell periphery;basolateral plasma membrane;intracellular;organelle;membrane-bounded organelle;intracellular organelle;intracellular part;cell projection;intracellular membrane-bounded organelle;cilium;cytoplasm;nucleus;	K12314	ACTC1:actin, alpha cardiac muscle;ACTC1:actin, alpha cardiac muscle;ACTC1:actin, alpha cardiac muscle;ACTC1:actin, alpha cardiac muscle;	Adrenergic signaling in cardiomyocytes - Sus scrofa (pig) ;Dilated cardiomyopathy - Sus scrofa (pig) ;Cardiac muscle contraction - Sus scrofa (pig) ;Hypertrophic cardiomyopathy (HCM) - Sus scrofa (pig) ;	IPR001464;IPR002388;IPR018502;IPR018252;	Annexin;Annexin, type I;Annexin repeat;Annexin repeat, conserved site;
26	F1SHD7	Uncharacterized protein (Fragment) OS=Sus scrofa GN=NDUFS1 PE=4 SV=2	1.224	3.01379e-06	peroxisome	biological_process;cell death;cellular process;single-organism process;single-organism cellular process;death;programmed cell death;apoptotic process;nitrogen compound metabolic process;cellular aromatic compound metabolic process;ribose phosphate metabolic process;purine nucleoside triphosphate metabolic process;ribonucleoside monophosphate metabolic process;phosphate-containing compound metabol…	molecular_function;electron carrier activity;binding;metal cluster binding;iron-sulfur cluster binding;NADH dehydrogenase activity;oxidoreductase activity, acting on NAD(P)H, quinone or similar = compound as acceptor;oxidoreductase activity, acting on NAD(P)H;NADH dehydrogenase (quinone) activity;oxidoreductase activity;catalytic activity;NADH dehydrogenase (ubiquinone) activity;	organelle envelope;cell;organelle envelope lumen;mitochondrial envelope;cellular_component;membrane-enclosed lumen;intracellular membrane-bounded organelle;envelope;mitochondrion;intracellular;cytoplasmic part;cytoplasm;organelle;mitochondrial part;membrane-bounded organelle;intracellular organelle part;cell part;intracellular organelle;intracellular part;organelle part;mitochondrial intermembran…	K03934	NDUFS1:NADH dehydrogenase (ubiquinone) Fe-S protein 1 [EC:1.6.5.3 1.6.99.3];NDUFS1:NADH dehydrogenase (ubiquinone) Fe-S protein 1 [EC:1.6.5.3 1.6.99.3];NDUFS1:NADH dehydrogenase (ubiquinone) Fe-S protein 1 [EC:1.6.5.3 1.6.99.3];NDUFS1:NADH dehydrogenase (ubiquinone) Fe-S protein 1 [EC:1.6.5.3 1.6.99.3];NDUFS1:NADH dehydrogenase (ubiquinone) Fe-S protein 1 [EC:1.6.5.3 1.6.99.3];NDUFS1:NADH dehydro…	Metabolic pathways - Sus scrofa (pig) ;Huntington's disease - Sus scrofa (pig) ;Alzheimer's disease - Sus scrofa (pig) ;Non-alcoholic fatty liver disease (NAFLD) - Sus scrofa (pig) ;Parkinson's disease - Sus scrofa (pig) ;Oxidative phosphorylation - Sus scrofa (pig) ;	IPR010228;IPR015405;IPR012675;IPR000283;IPR006656;IPR006963;IPR001041;IPR019574;	NADH:ubiquinone oxidoreductase, subunit G;NADH-quinone oxidoreductase, chain G, C-terminal;Beta-grasp domain;NADH:ubiquinone oxidoreductase, 75kDa subunit, conserved site;Molybdopterin oxidoreductase;Molybdopterin oxidoreductase, 4Fe-4S domain;2Fe-2S ferredoxin-type domain;NADH:ubiquinone oxidoreductase, subunit G, iron-sulphur binding;
27	F1SGC7	Uncharacterized protein OS=Sus scrofa GN=MRPL47 PE=1 SV=2	1.222	0.00682748	mitochondria	gene expression;organic substance biosynthetic process;biosynthetic process;macromolecule biosynthetic process;cellular macromolecule metabolic process;cellular process;biological_process;cellular macromolecule biosynthetic process;metabolic process;organic substance metabolic process;cellular biosynthetic process;cellular protein metabolic process;macromolecule metabolic process;cellular metabol…	molecular_function;structural molecule activity;structural constituent of ribosome;	organellar ribosome;membrane-enclosed lumen;intracellular membrane-bounded organelle;intracellular;mitochondrion;cytoplasm;organelle;macromolecular complex;mitochondrial matrix;non-membrane-bounded organelle;membrane-bounded organelle;intracellular organelle;cell;cellular_component;cytoplasmic part;organelle lumen;intracellular organelle lumen;intracellular non-membrane-bounded organelle;ribonucl…				IPR010729;	Ribosomal protein L47, mitochondrial;
28	B0LXP3	NF-kappaB transcription factor p65 subunit OS=Sus scrofa GN=RELA PE=2 SV=1	1.219	0.00250815	nuclear	cellular response to stimulus;response to organic substance;cellular process;cellular response to organic substance;single-organism process;single-organism cellular process;cellular response to chemical stimulus;response to chemical;biological_process;cellular response to cytokine stimulus;response to cytokine;response to interleukin-1;response to stimulus;cellular response to interleukin-1;multi…	molecular_function;binding;chromatin binding;anion binding;ion binding;phosphate ion binding;sequence-specific DNA binding transcription factor activity;sequence-specific DNA binding RNA polymerase II transcription = factor activity;nucleic acid binding transcription factor activity;RNA polymerase II distal enhancer sequence-specific DNA binding = transcription factor activity;regulatory region D…	intracellular;cytoplasmic part;cytoplasm;cell part;cell;intracellular part;cellular_component;cytosol;protein complex;macromolecular complex;transcription factor complex;	K04735	RELA:transcription factor p65;RELA:transcription factor p65;RELA:transcription factor p65;RELA:transcription factor p65;RELA:transcription factor p65;RELA:transcription factor p65;RELA:transcription factor p65;RELA:transcription factor p65;RELA:transcription factor p65;RELA:transcription factor p65;RELA:transcription factor p65;RELA:transcription factor p65;RELA:transcription factor p65;RELA:tran…	Pathways in cancer - Sus scrofa (pig) ;PI3K-Akt signaling pathway - Sus scrofa (pig) ;HTLV-I infection - Sus scrofa (pig) ;MAPK signaling pathway - Sus scrofa (pig) ;Ras signaling pathway - Sus scrofa (pig) ;cAMP signaling pathway - Sus scrofa (pig) ;Viral carcinogenesis - Sus scrofa (pig) ;Epstein-Barr virus infection - Sus scrofa (pig) ;Herpes simplex infection - Sus scrofa (pig) ;Tuberculosis …	IPR000451;IPR013783;IPR008967;IPR014756;IPR011539;IPR002909;	NF-kappa-B/Rel/Dorsal;Immunoglobulin-like fold;p53-like transcription factor, DNA-binding;Immunoglobulin E-set;Rel homology domain;IPT domain;
29	F1SL37	Leukocyte surface antigen CD47 (Fragment) OS=Sus scrofa GN=CD47 PE=4 SV=2	1.2185	0.0421852	plasma membrane	phagocytosis;biological_process;single-organism transport;immune effector process;single-organism process;transport;vesicle-mediated transport;establishment of localization;immune system process;endocytosis;localization;opsonization;positive regulation of cellular process;cellular process;cell proliferation;regulation of cell proliferation;regulation of cellular process;regulation of biological p…	molecular_function;molecular transducer activity;signaling receptor activity;receptor activity;signal transducer activity;thrombospondin receptor activity;	extracellular membrane-bounded organelle;organelle;membrane-bounded vesicle;membrane-bounded organelle;extracellular region;cellular_component;vesicle;extracellular organelle;extracellular region part;extracellular vesicular exosome;plasma membrane part;membrane;plasma membrane;cell part;cell;intrinsic to plasma membrane;intrinsic to membrane;integral to membrane;membrane part;cell periphery;inte…				IPR007110;IPR013147;IPR013270;IPR013783;	Immunoglobulin-like domain;CD47 transmembrane;CD47 immunoglobulin-like;Immunoglobulin-like fold;
30	F1RHJ1	Uncharacterized protein OS=Sus scrofa GN=MRPL24 PE=1 SV=1	1.214	0.0231424	mitochondria	gene expression;organic substance biosynthetic process;biosynthetic process;macromolecule biosynthetic process;cellular macromolecule metabolic process;cellular process;biological_process;cellular macromolecule biosynthetic process;metabolic process;organic substance metabolic process;cellular biosynthetic process;cellular protein metabolic process;macromolecule metabolic process;cellular metabol…	molecular_function;structural molecule activity;structural constituent of ribosome;	intracellular;cytoplasmic part;cytoplasm;organelle;membrane-bounded organelle;cell part;cell;intracellular organelle;intracellular part;cellular_component;intracellular membrane-bounded organelle;mitochondrion;intracellular non-membrane-bounded organelle;macromolecular complex;non-membrane-bounded organelle;ribonucleoprotein complex;ribosome;	K02895	RP-L24:large subunit ribosomal protein L24;	Ribosome - Sus scrofa (pig) ;	IPR005824;IPR005825;IPR003256;IPR014722;IPR008991;	KOW;Ribosomal protein L24/L26, conserved site;Ribosomal protein L24;Ribosomal protein L2 domain 2;Translation protein SH3-like domain;
31	F1RRD4	Uncharacterized protein OS=Sus scrofa GN=LOC100513756 PE=4 SV=2	1.214	0.0294068	cytosol			intracellular;cytoplasmic part;cytoplasm;organelle;membrane-bounded organelle;cell part;cell;intracellular organelle;intracellular part;cellular_component;intracellular membrane-bounded organelle;mitochondrion;				IPR002818;IPR029062;	ThiJ/PfpI;Class I glutamine amidotransferase-like;
32	D0G6S0	Cytochrome P450, family 51, subfamily A, polypeptide 1 OS=Sus scrofa GN=CYP51A1 PE=2 SV=1	1.213	0.00227282	endoplasmic reticulum		molecular_function;electron carrier activity;binding;heterocyclic compound binding;organic cyclic compound binding;tetrapyrrole binding;heme binding;cation binding;ion binding;transition metal ion binding;metal ion binding;iron ion binding;oxidoreductase activity;catalytic activity;monooxygenase activity;oxidoreductase activity, acting on paired donors, with = incorporation or reduction of molecu…		K17065	DNM1L:dynamin 1-like protein [EC:3.6.5.5];	TNF signaling pathway - Sus scrofa (pig) ;	IPR000375;IPR001401;IPR020850;IPR030381;IPR027417;IPR022812;IPR003130;	Dynamin central domain;Dynamin, GTPase domain;GTPase effector domain, GED;Dynamin-type guanine nucleotide-binding (G) domain;P-loop containing nucleoside triphosphate hydrolase;Dynamin superfamily;Dynamin GTPase effector;
33	F1SS24	Uncharacterized protein OS=Sus scrofa GN=FN1 PE=4 SV=1	1.204	2.01222e-06	extracellular	biological_process;cell-matrix adhesion;cellular process;single-organism process;single-organism cellular process;cell-substrate adhesion;cell adhesion;biological adhesion;calcium-independent cell-matrix adhesion;cellular component assembly;cell junction assembly;cellular component biogenesis;cellular component organization or biogenesis;cell junction organization;cellular component organization;…	molecular_function;peptidase regulator activity;enzyme regulator activity;enzyme activator activity;peptidase activator activity;	plasma membrane part;membrane;plasma membrane;cell part;cell;apical part of cell;membrane part;cellular_component;cell periphery;apical plasma membrane;extracellular matrix;proteinaceous extracellular matrix;extracellular region;extracellular matrix part;extracellular region part;basement membrane;intracellular;cytoplasmic part;cytoplasm;organelle;membrane-bounded organelle;intracellular organell…	K05717	FN1:fibronectin 1;FN1:fibronectin 1;FN1:fibronectin 1;FN1:fibronectin 1;FN1:fibronectin 1;FN1:fibronectin 1;FN1:fibronectin 1;FN1:fibronectin 1;FN1:fibronectin 1;	Pathways in cancer - Sus scrofa (pig) ;PI3K-Akt signaling pathway - Sus scrofa (pig) ;Regulation of actin cytoskeleton - Sus scrofa (pig) ;Focal adhesion - Sus scrofa (pig) ;Proteoglycans in cancer - Sus scrofa (pig) ;Amoebiasis - Sus scrofa (pig) ;Small cell lung cancer - Sus scrofa (pig) ;ECM-receptor interaction - Sus scrofa (pig) ;Bacterial invasion of epithelial cells - Sus scrofa (pig) ;	IPR013783;IPR013806;IPR003961;IPR000083;IPR000562;	Immunoglobulin-like fold;Kringle-like fold;Fibronectin type III;Fibronectin, type I;Fibronectin, type II, collagen-binding;

## Sheet: miR-4331-Down-regulated
No.	Protein	prot_desc	Ratio	Pvalue	Subcellular Location	biological_process	molecular_function	cellular_component	KO No.	Gene desc	Pathway desc	Interpro ID	Domain desc
1	Q6RVA9	Caveolin-1 OS=Sus scrofa GN=CAV1 PE=2 SV=1	0.818	8.42356e-06	cytosol	single-organism developmental process;blood vessel development;single-organism process;blood vessel morphogenesis;multicellular organismal development;anatomical structure morphogenesis;anatomical structure development;system development;biological_process;developmental process;multicellular organismal process;anatomical structure formation involved in morphogenesis;single-multicellular organism …	molecular_function;peptidase regulator activity;enzyme regulator activity;enzyme activator activity;peptidase activator activity;structural molecule activity;	sperm part;intracellular membrane-bounded organelle;intracellular;cytoplasm;cytoplasmic vesicle part;organelle;organelle membrane;membrane-bounded organelle;intracellular organelle;secretory granule;cytoplasmic vesicle membrane;vesicle membrane;acrosomal vesicle;membrane-bounded vesicle;cell;cellular_component;cytoplasmic vesicle;vesicle;endomembrane system;cytoplasmic part;membrane;cell part;int…	K06278	CAV1:caveolin 1;CAV1:caveolin 1;CAV1:caveolin 1;CAV1:caveolin 1;CAV1:caveolin 1;	Endocytosis - Sus scrofa (pig) ;Focal adhesion - Sus scrofa (pig) ;Proteoglycans in cancer - Sus scrofa (pig) ;Bacterial invasion of epithelial cells - Sus scrofa (pig) ;Viral myocarditis - Sus scrofa (pig) ;	IPR001612;IPR018361;	Caveolin;Caveolin, conserved site;
2	F1SHE5	Uncharacterized protein OS=Sus scrofa GN=RAPH1 PE=4 SV=2	0.614	0.0183063	nuclear	single-organism developmental process;single-organism cellular process;generation of neurons;cellular developmental process;axonogenesis;neuron projection extension;anatomical structure morphogenesis;system development;neuron projection development;cell differentiation;developmental process;multicellular organismal process;developmental growth;cell morphogenesis involved in neuron differentiation…	molecular_function;anion binding;binding;ion binding;lipid binding;phospholipid binding;	cell part;cell;cellular_component;cell leading edge;	K10651	TRIM21:tripartite motif-containing protein 21 [EC:6.3.2.19];	Systemic lupus erythematosus - Sus scrofa (pig) ;	IPR000159;IPR029071;IPR011993;	Ras-association;Ubiquitin-related domain;Pleckstrin homology-like domain;
3	F1RQB6	Uncharacterized protein (Fragment) OS=Sus scrofa GN=G3BP1 PE=4 SV=2	0.799	0.00353595	cytosol	cellular response to stimulus;regulation of Wnt receptor signaling pathway;single-organism cellular process;negative regulation of Wnt receptor signaling pathway;negative regulation of biological process;negative regulation of cell communication;cell communication;regulation of biological process;negative regulation of signal transduction;Wnt receptor signaling pathway;canonical Wnt receptor sign…	molecular_function;binding;heterocyclic compound binding;RNA binding;organic cyclic compound binding;nucleic acid binding;mRNA binding;nucleoside phosphate binding;small molecule binding;nucleotide binding;	cell;cellular_component;intracellular;cytoplasmic part;cytoplasm;intracellular non-membrane-bounded organelle;organelle;macromolecular complex;ribonucleoprotein complex;non-membrane-bounded organelle;cell part;intracellular organelle;intracellular part;ribonucleoprotein granule;cytoplasmic stress granule;	K01834	PGAM:2,3-bisphosphoglycerate-dependent phosphoglycerate mutase [EC:5.4.2.11];PGAM:2,3-bisphosphoglycerate-dependent phosphoglycerate mutase [EC:5.4.2.11];PGAM:2,3-bisphosphoglycerate-dependent phosphoglycerate mutase [EC:5.4.2.11];PGAM:2,3-bisphosphoglycerate-dependent phosphoglycerate mutase [EC:5.4.2.11];PGAM:2,3-bisphosphoglycerate-dependent phosphoglycerate mutase [EC:5.4.2.11];PGAM:2,3-bisph…	Metabolic pathways - Sus scrofa (pig) ;Carbon metabolism - Sus scrofa (pig) ;Biosynthesis of amino acids - Sus scrofa (pig) ;Central carbon metabolism in cancer - Sus scrofa (pig) ;Glycolysis / Gluconeogenesis - Sus scrofa (pig) ;Glycine, serine and threonine metabolism - Sus scrofa (pig) ;	IPR018222;IPR012677;IPR000504;IPR002075;	Nuclear transport factor 2, eukaryote;Nucleotide-binding alpha-beta plait domain;RNA recognition motif domain;Nuclear transport factor 2;
4	F1S8V2	Uncharacterized protein OS=Sus scrofa GN=CWF19L1 PE=4 SV=2	0.561	0.00189294	cytosol	biological_process;metabolic process;	molecular_function;catalytic activity;	intracellular;cell part;cell;intracellular part;cellular_component;cytoplasm;cytoplasmic part;organelle;membrane-bounded organelle;intracellular organelle;intracellular membrane-bounded organelle;mitochondrion;nucleus;	K12584	DCPS:m7GpppX diphosphatase [EC:3.6.1.59];	RNA degradation - Sus scrofa (pig) ;	IPR029052;IPR006768;IPR006767;IPR011146;	Metallo-dependent phosphatase-like;Cwf19-like, C-terminal domain-1;Cwf19-like protein, C-terminal domain-2;HIT-like domain;
5	F1RUE9	Uncharacterized protein OS=Sus scrofa GN=MAGED2 PE=4 SV=1	0.817	0.0156307	nuclear	biological_process;pentose metabolic process;single-organism carbohydrate metabolic process;carbohydrate metabolic process;metabolic process;organic substance metabolic process;monosaccharide metabolic process;primary metabolic process;D-ribose metabolic process;	molecular_function;kinase activity;phosphotransferase activity, alcohol group as acceptor;carbohydrate kinase activity;catalytic activity;transferase activity;transferase activity, transferring phosphorus-containing groups;ribokinase activity;					IPR002190;	MAGE homology domain;
6	F1SH78	Uncharacterized protein OS=Sus scrofa GN=LEMD3 PE=4 SV=3	0.827	0.0338922	plasma membrane	cellular response to stimulus;single-organism cellular process;negative regulation of biological process;negative regulation of cell communication;cell communication;regulation of biological process;transmembrane receptor protein serine/threonine kinase signaling = pathway;negative regulation of transmembrane receptor protein = serine/threonine kinase signaling pathway;negative regulation of sign…		intrinsic to nuclear inner membrane;nuclear inner membrane;nucleus;intrinsic to membrane;nuclear envelope;intracellular membrane-bounded organelle;envelope;intracellular;organelle;nuclear membrane part;organelle inner membrane;membrane-bounded organelle;organelle membrane;intracellular organelle;organelle envelope;nuclear membrane;cell;cellular_component;endomembrane system;intrinsic to organelle…				IPR018996;IPR003887;IPR011015;	Inner nuclear membrane protein MAN1;LEM domain;LEM/LEM-like domain;
7	F1SFV5	Uncharacterized protein (Fragment) OS=Sus scrofa GN=LOC100621379 PE=4 SV=1	0.79	0.00376905	cytosol		molecular_function;binding;cation binding;ion binding;metal ion binding;calcium ion binding;					IPR001751;IPR013787;IPR018247;IPR002048;IPR011992;	S100/Calbindin-D9k, conserved site;S100/CaBP-9k-type, calcium binding, subdomain;EF-Hand 1, calcium-binding site;EF-hand domain;EF-hand domain pair;
8	E0AD96	Signal transducer and activator of transcription OS=Sus scrofa GN=STAT5a PE=2 SV=1	0.8315	0.00520743	cytosol		molecular_function;binding;cation binding;ion binding;metal ion binding;calcium ion binding;nucleic acid binding transcription factor activity;sequence-specific DNA binding transcription factor activity;molecular transducer activity;signal transducer activity;	intracellular;organelle;membrane-bounded organelle;cell part;cell;intracellular organelle;intracellular part;cellular_component;intracellular membrane-bounded organelle;nucleus;
9	I3LI25	Uncharacterized protein (Fragment) OS=Sus scrofa GN=PHLDB1 PE=4 SV=1	0.821	0.0463236	nuclear		molecular_function;anion binding;binding;ion binding;lipid binding;phospholipid binding;	cytoskeletal part;cell;cellular_component;cell periphery;intracellular;protein complex;cytoplasmic part;cytoplasm;intracellular non-membrane-bounded organelle;septin cytoskeleton;organelle;cell cortex part;macromolecular complex;non-membrane-bounded organelle;intracellular organelle part;cell part;intracellular organelle;intracellular part;organelle part;cytoskeleton;cell cortex;septin complex;	K16939	SEPT6_8_11:septin 6/8/11;	Bacterial invasion of epithelial cells - Sus scrofa (pig) ;	IPR008984;IPR000253;IPR011993;IPR001849;	SMAD/FHA domain;Forkhead-associated (FHA) domain;Pleckstrin homology-like domain;Pleckstrin homology domain;
10	K9J4T9	Tyrosine-protein phosphatase non-receptor type 12 OS=Sus scrofa GN=PTPN12 PE=2 SV=1	0.817	0.00278265	cytosol	cellular process;cellular macromolecule metabolic process;phosphate-containing compound metabolic process;phosphorus metabolic process;biological_process;protein dephosphorylation;dephosphorylation;metabolic process;macromolecule modification;organic substance metabolic process;cellular protein metabolic process;protein modification process;protein metabolic process;cellular metabolic process;cel…	molecular_function;phosphoric ester hydrolase activity;phosphatase activity;hydrolase activity;hydrolase activity, acting on ester bonds;phosphoprotein phosphatase activity;catalytic activity;protein tyrosine phosphatase activity;	intracellular;cell part;cell;intracellular part;cellular_component;cytoplasm;organelle;membrane-bounded organelle;intracellular organelle;intracellular membrane-bounded organelle;nucleus;protein complex;proteasome complex;macromolecular complex;proteasome core complex;	K02732	PSMB1:20S proteasome subunit beta 6 [EC:3.4.25.1];	Proteasome - Sus scrofa (pig) ;	IPR001353;IPR023333;IPR029055;IPR016050;	Proteasome, subunit alpha/beta;Proteasome B-type subunit;Nucleophile aminohydrolases, N-terminal;Proteasome beta-type subunit, conserved site;
11	I3LS12	Uncharacterized protein (Fragment) OS=Sus scrofa GN=SNX2 PE=4 SV=1	0.763	0.00548834	cytosol	biological_process;cellular process;single-organism process;single-organism cellular process;cell communication;macromolecule localization;cellular macromolecule localization;intracellular transport;protein transport;establishment of localization;establishment of protein localization;cellular localization;protein localization;transport;establishment of localization in cell;cellular protein locali…	molecular_function;phospholipid binding;anion binding;binding;ion binding;lipid binding;phosphatidylinositol binding;transporter activity;substrate-specific transporter activity;protein transporter activity;	cell;cellular_component;endosomal part;intracellular membrane-bounded organelle;intracellular;cytoplasmic part;cytoplasm;membrane;organelle;organelle membrane;cell part;membrane-bounded organelle;intracellular organelle part;intracellular organelle;intracellular part;organelle part;endosome;endosome membrane;				IPR005329;IPR001683;IPR015404;	Sorting nexin, N-terminal;Phox homologous domain;Vps5 C-terminal;
12	F1SIJ9	Uncharacterized protein (Fragment) OS=Sus scrofa GN=PSAT1 PE=3 SV=2	0.755	0.0384007	mitochondria	nitrogen compound metabolic process;organic substance biosynthetic process;serine family amino acid metabolic process;small molecule biosynthetic process;oxoacid metabolic process;small molecule metabolic process;organic acid biosynthetic process;single-organism metabolic process;single-organism biosynthetic process;cellular metabolic process;primary metabolic process;organonitrogen compound meta…	molecular_function;transferase activity, transferring nitrogenous groups;transaminase activity;catalytic activity;transferase activity;O-phospho-L-serine:2-oxoglutarate aminotransferase activity;cofactor binding;anion binding;binding;ion binding;pyridoxal phosphate binding;		K00831	serC:phosphoserine aminotransferase [EC:2.6.1.52];serC:phosphoserine aminotransferase [EC:2.6.1.52];serC:phosphoserine aminotransferase [EC:2.6.1.52];serC:phosphoserine aminotransferase [EC:2.6.1.52];serC:phosphoserine aminotransferase [EC:2.6.1.52];	Metabolic pathways - Sus scrofa (pig) ;Carbon metabolism - Sus scrofa (pig) ;Biosynthesis of amino acids - Sus scrofa (pig) ;Glycine, serine and threonine metabolism - Sus scrofa (pig) ;Vitamin B6 metabolism - Sus scrofa (pig) ;	IPR015424;IPR015422;IPR015421;IPR000192;IPR022278;	Pyridoxal phosphate-dependent transferase;Pyridoxal phosphate-dependent transferase, major region, subdomain 2;Pyridoxal phosphate-dependent transferase, major region, subdomain 1;Aminotransferase class V domain;Phosphoserine aminotransferase;
13	I3L5D5	Uncharacterized protein OS=Sus scrofa GN=AHNAK PE=4 SV=1	0.805	2.69598e-10	cytosol	gene expression;organic substance biosynthetic process;biosynthetic process;macromolecule biosynthetic process;cellular macromolecule metabolic process;cellular process;biological_process;cellular macromolecule biosynthetic process;metabolic process;organic substance metabolic process;cellular biosynthetic process;cellular protein metabolic process;macromolecule metabolic process;cellular metabol…	molecular_function;structural molecule activity;structural constituent of ribosome;	cell;large ribosomal subunit;cellular_component;ribosomal subunit;cytosol;cytosolic part;intracellular;cytoplasmic part;cytoplasm;intracellular non-membrane-bounded organelle;cytosolic ribosome;organelle;macromolecular complex;ribonucleoprotein complex;non-membrane-bounded organelle;intracellular organelle part;cell part;ribosome;intracellular organelle;intracellular part;organelle part;cytosolic…	K02930	RP-L4e:large subunit ribosomal protein L4e;	Ribosome - Sus scrofa (pig) ;	IPR023574;IPR013000;IPR025755;IPR002136;	Ribosomal protein L4 domain;Ribosomal protein L4/L1e, eukaryotic/archaeal, conserved site;60S ribosomal protein L4, C-terminal domain;Ribosomal protein L4/L1e;
14	K7GKN2	Interferon-induced GTP-binding protein Mx1 OS=Sus scrofa GN=MX1 PE=3 SV=1	0.767	7.97178e-09	cytosol	nitrogen compound metabolic process;purine nucleoside triphosphate catabolic process;purine nucleoside triphosphate metabolic process;nucleoside triphosphate catabolic process;ribonucleoside triphosphate catabolic process;phosphate-containing compound metabolic process;nucleoside triphosphate metabolic process;organophosphate catabolic process;purine ribonucleoside triphosphate metabolic process;…	purine ribonucleotide binding;anion binding;ribonucleotide binding;small molecule binding;ion binding;ribonucleoside binding;purine ribonucleoside triphosphate binding;carbohydrate derivative binding;nucleoside phosphate binding;molecular_function;guanyl nucleotide binding;nucleotide binding;nucleoside binding;heterocyclic compound binding;binding;purine nucleoside binding;guanyl ribonucleotide b…	intracellular;intracellular non-membrane-bounded organelle;organelle;non-membrane-bounded organelle;cell part;cell;intracellular organelle;intracellular part;cellular_component;cytoskeleton;actin cytoskeleton;myofibril;cytoplasmic part;cytoplasm;contractile fiber part;contractile fiber;organelle part;costamere;anchoring junction;cell-cell adherens junction;cell junction;adherens junction;intercal…	K14754	MX1:interferon-induced GTP-binding protein Mx1;MX1:interferon-induced GTP-binding protein Mx1;	Influenza A - Sus scrofa (pig) ;Measles - Sus scrofa (pig) ;	IPR020850;IPR001401;IPR000375;IPR022812;IPR019762;IPR030381;IPR003130;IPR027417;	GTPase effector domain, GED;Dynamin, GTPase domain;Dynamin central domain;Dynamin superfamily;Dynamin, GTPase region, conserved site;Dynamin-type guanine nucleotide-binding (G) domain;Dynamin GTPase effector;P-loop containing nucleoside triphosphate hydrolase;
15	I3LC00	Uncharacterized protein OS=Sus scrofa GN=LOC100524144 PE=4 SV=1	0.6195	0.000260732	cytosol,nuclear		purine ribonucleotide binding;anion binding;ribonucleotide binding;small molecule binding;ion binding;ribonucleoside binding;purine ribonucleoside triphosphate binding;carbohydrate derivative binding;adenyl ribonucleotide binding;nucleoside phosphate binding;molecular_function;nucleotide binding;nucleoside binding;adenyl nucleotide binding;heterocyclic compound binding;binding;purine nucleoside b…	intracellular;cell part;cell;intracellular part;cellular_component;cytoplasm;				IPR014014;IPR014001;IPR011545;IPR027417;IPR001650;	RNA helicase, DEAD-box type, Q motif;Helicase superfamily 1/2, ATP-binding domain;DEAD/DEAH box helicase domain;P-loop containing nucleoside triphosphate hydrolase;Helicase, C-terminal;
16	D0G0B6	Perilipin OS=Sus scrofa GN=ADFP PE=2 SV=1	0.58	0.0030315	cytosol			cellular_component;membrane;intracellular;organelle;membrane-bounded organelle;cell part;cell;intracellular organelle;intracellular part;intracellular membrane-bounded organelle;nucleus;				IPR004279;	Perilipin;
17	F1RTV6	Uncharacterized protein OS=Sus scrofa GN=SRP72 PE=4 SV=2	0.7225	0.000330778	cytosol	biological_process;response to chemical;response to stimulus;response to drug;single-organism transport;single-organism cellular process;protein targeting;protein transport;protein targeting to ER;establishment of localization;intracellular protein transport;establishment of protein localization;cellular localization;protein localization;protein targeting to membrane;cytoplasmic transport;transpo…	molecular_function;binding;ribonucleoprotein complex binding;signal recognition particle binding;	intracellular;cytoplasmic part;cytoplasm;organelle;membrane-bounded organelle;cell part;cell;intracellular organelle;intracellular part;cellular_component;intracellular membrane-bounded organelle;endoplasmic reticulum;nucleus;nuclear lumen;membrane-enclosed lumen;intracellular organelle lumen;organelle lumen;intracellular non-membrane-bounded organelle;non-membrane-bounded organelle;nuclear part;…	K03108	SRP72:signal recognition particle subunit SRP72;	Protein export - Sus scrofa (pig) ;	IPR011990;IPR019734;IPR013026;	Tetratricopeptide-like helical domain;Tetratricopeptide repeat;Tetratricopeptide repeat-containing domain;
18	I3LKW2	Branched-chain-amino-acid aminotransferase OS=Sus scrofa GN=BCAT1 PE=1 SV=1	0.7205	0.00291414	mitochondria	organonitrogen compound catabolic process;cellular amino acid metabolic process;organonitrogen compound metabolic process;nitrogen compound metabolic process;organic substance catabolic process;cellular process;small molecule catabolic process;catabolic process;oxoacid metabolic process;organic acid metabolic process;small molecule metabolic process;cellular amino acid catabolic process;biologica…	molecular_function;transferase activity, transferring nitrogenous groups;branched-chain-amino-acid transaminase activity;transaminase activity;catalytic activity;transferase activity;L-isoleucine transaminase activity;L-leucine transaminase activity;L-valine transaminase activity;	intracellular;cytoplasmic part;cytoplasm;cell part;cell;intracellular part;cellular_component;cytosol;organelle;membrane-bounded organelle;intracellular organelle;intracellular membrane-bounded organelle;mitochondrion;	K00826	E2.6.1.42:branched-chain amino acid aminotransferase [EC:2.6.1.42];E2.6.1.42:branched-chain amino acid aminotransferase [EC:2.6.1.42];E2.6.1.42:branched-chain amino acid aminotransferase [EC:2.6.1.42];E2.6.1.42:branched-chain amino acid aminotransferase [EC:2.6.1.42];E2.6.1.42:branched-chain amino acid aminotransferase [EC:2.6.1.42];E2.6.1.42:branched-chain amino acid aminotransferase [EC:2.6.1.4…	Metabolic pathways - Sus scrofa (pig) ;Biosynthesis of amino acids - Sus scrofa (pig) ;Valine, leucine and isoleucine degradation - Sus scrofa (pig) ;Pantothenate and CoA biosynthesis - Sus scrofa (pig) ;2-Oxocarboxylic acid metabolism - Sus scrofa (pig) ;Valine, leucine and isoleucine biosynthesis - Sus scrofa (pig) ;	IPR018300;IPR001544;	Aminotransferase, class IV, conserved site;Aminotransferase, class IV;
19	F1RWW4	Uncharacterized protein OS=Sus scrofa GN=PDLIM5 PE=4 SV=2	0.817	0.00968389	nuclear		molecular_function;binding;cation binding;ion binding;transition metal ion binding;metal ion binding;zinc ion binding;	intracellular;intracellular non-membrane-bounded organelle;organelle;non-membrane-bounded organelle;cell part;cell;intracellular organelle;intracellular part;cellular_component;cytoskeleton;actin cytoskeleton;myofibril;sarcomere;cytoplasmic part;cytoplasm;contractile fiber part;contractile fiber;organelle part;I band;Z disc;				IPR001781;	Zinc finger, LIM-type;
20	F1RXD5	Uncharacterized protein OS=Sus scrofa GN=CPNE3 PE=4 SV=1	0.786	0.0293919	cytosol		molecular_function;protein kinase activity;kinase activity;phosphotransferase activity, alcohol group as acceptor;catalytic activity;transferase activity;transferase activity, transferring phosphorus-containing groups;protein serine/threonine kinase activity;	intracellular;cytoplasmic part;cytoplasm;cell part;cell;intracellular part;cellular_component;cytosol;	K00816	CCBL:kynurenine---oxoglutarate transaminase / cysteine-S-conjugate beta-lyase / glutamine---phenylpyruvate transaminase [EC:2.6.1.7 4.4.1.13 2.6.1.64];CCBL:kynurenine---oxoglutarate transaminase / cysteine-S-conjugate beta-lyase / glutamine---phenylpyruvate transaminase [EC:2.6.1.7 4.4.1.13 2.6.1.64];CCBL:kynurenine---oxoglutarate transaminase / cysteine-S-conjugate beta-lyase / glutamine---pheny…	Metabolic pathways - Sus scrofa (pig) ;Chemical carcinogenesis - Sus scrofa (pig) ;Tryptophan metabolism - Sus scrofa (pig) ;Selenocompound metabolism - Sus scrofa (pig) ;	IPR000008;IPR010734;IPR002035;	C2 domain;Copine;von Willebrand factor, type A;
21	F1RQ21	Uncharacterized protein OS=Sus scrofa GN=TAP2 PE=3 SV=1	0.83	0.00529112	plasma membrane	nitrogen compound metabolic process;purine nucleoside triphosphate catabolic process;purine nucleoside triphosphate metabolic process;nucleoside triphosphate catabolic process;ribonucleoside triphosphate catabolic process;phosphate-containing compound metabolic process;nucleoside triphosphate metabolic process;organophosphate catabolic process;purine ribonucleoside triphosphate metabolic process;…	purine ribonucleotide binding;anion binding;ribonucleotide binding;small molecule binding;ion binding;ribonucleoside binding;purine ribonucleoside triphosphate binding;carbohydrate derivative binding;adenyl ribonucleotide binding;nucleoside phosphate binding;molecular_function;nucleotide binding;nucleoside binding;adenyl nucleotide binding;heterocyclic compound binding;binding;purine nucleoside b…	membrane;intrinsic to membrane;cellular_component;membrane part;integral to membrane;	K05654	ABCB3:ATP-binding cassette, subfamily B (MDR/TAP), member 3;ABCB3:ATP-binding cassette, subfamily B (MDR/TAP), member 3;ABCB3:ATP-binding cassette, subfamily B (MDR/TAP), member 3;ABCB3:ATP-binding cassette, subfamily B (MDR/TAP), member 3;ABCB3:ATP-binding cassette, subfamily B (MDR/TAP), member 3;	Herpes simplex infection - Sus scrofa (pig) ;Phagosome - Sus scrofa (pig) ;Antigen processing and presentation - Sus scrofa (pig) ;ABC transporters - Sus scrofa (pig) ;Primary immunodeficiency - Sus scrofa (pig) ;	IPR003439;IPR003593;IPR027417;IPR011527;IPR005293;IPR017871;IPR013305;	ABC transporter-like;AAA+ ATPase domain;P-loop containing nucleoside triphosphate hydrolase;ABC transporter type 1, transmembrane domain;Antigen peptide transporter 2;ABC transporter, conserved site;ABC transporter Tap-like;
22	F1RKB2	Uncharacterized protein OS=Sus scrofa GN=DDX54 PE=4 SV=2	0.813	0.0226371	nuclear	nitrogen compound metabolic process;gene expression;cellular aromatic compound metabolic process;RNA metabolic process;cellular macromolecule metabolic process;nucleic acid metabolic process;cellular process;cellular nitrogen compound metabolic process;biological_process;nucleobase-containing compound metabolic process;organic cyclic compound metabolic process;metabolic process;organic substance …	purine ribonucleotide binding;anion binding;ribonucleotide binding;small molecule binding;ion binding;ribonucleoside binding;purine ribonucleoside triphosphate binding;carbohydrate derivative binding;adenyl ribonucleotide binding;nucleoside phosphate binding;molecular_function;nucleotide binding;nucleoside binding;adenyl nucleotide binding;heterocyclic compound binding;binding;purine nucleoside b…	cell;nucleus;cellular_component;nuclear lumen;membrane-enclosed lumen;intracellular membrane-bounded organelle;intracellular;intracellular organelle lumen;organelle lumen;intracellular non-membrane-bounded organelle;organelle;non-membrane-bounded organelle;nuclear part;membrane-bounded organelle;intracellular organelle part;cell part;intracellular organelle;intracellular part;organelle part;nucle…				IPR014014;IPR014001;IPR012541;IPR027417;IPR011545;	RNA helicase, DEAD-box type, Q motif;Helicase superfamily 1/2, ATP-binding domain;DBP10CT;P-loop containing nucleoside triphosphate hydrolase;DEAD/DEAH box helicase domain;
23	F1SP42	Uncharacterized protein OS=Sus scrofa GN=CDH6 PE=3 SV=1	0.818	0.00450803	mitochondria	biological_process;cell-cell adhesion;cellular process;single-organism process;single-organism cellular process;cell adhesion;biological adhesion;homophilic cell adhesion;	molecular_function;binding;cation binding;ion binding;metal ion binding;calcium ion binding;	intracellular;cell part;cell;intracellular part;cellular_component;cytoplasm;membrane;intrinsic to membrane;membrane part;integral to membrane;organelle;membrane-bounded organelle;intracellular organelle;intracellular membrane-bounded organelle;nucleus;cell periphery;plasma membrane;				IPR015919;IPR020894;IPR027397;IPR002126;IPR000233;	Cadherin-like;Cadherin conserved site;Catenin binding domain;Cadherin;Cadherin, cytoplasmic domain;
24	Q8WNW3	Junction plakoglobin OS=Sus scrofa GN=Jup PE=2 SV=1	0.696	0.0156119	nuclear	regulation of multicellular organismal process;heart contraction;cellular process;regulation of system process;single-organism process;signaling;blood circulation;single-organism cellular process;multicellular organismal signaling;regulation of heart contraction;biological regulation;circulatory system process;cell communication involved in cardiac conduction;heart process;biological_process;mult…	transcription cofactor activity;molecular_function;protein binding transcription factor activity;transcription factor binding transcription factor activity;transcription coactivator activity;	protein complex;plasma membrane part;membrane;plasma membrane;macromolecular complex;cell part;cell;membrane part;cellular_component;extrinsic to plasma membrane;extrinsic to membrane;cell periphery;catenin complex;anchoring junction;cell junction;adherens junction;cell-cell junction;cell-cell adherens junction;intracellular;cytoplasmic part;cytoplasm;intracellular part;cytosol;desmosome;catenin-…	K10056	JUP:junction plakoglobin;JUP:junction plakoglobin;JUP:junction plakoglobin;JUP:junction plakoglobin;	Pathways in cancer - Sus scrofa (pig) ;Transcriptional misregulation in cancer - Sus scrofa (pig) ;Arrhythmogenic right ventricular cardiomyopathy (ARVC) - Sus scrofa (pig) ;Acute myeloid leukemia - Sus scrofa (pig) ;	IPR013284;IPR000225;IPR016024;IPR011989;	Beta-catenin;Armadillo;Armadillo-type fold;Armadillo-like helical;
25	F1SMJ4	Uncharacterized protein OS=Sus scrofa GN=DAB2 PE=4 SV=1	0.771	0.01702	nuclear	regulation of stress-activated protein kinase signaling cascade;regulation of protein kinase activity;cellular response to stimulus;cellular macromolecule metabolic process;regulation of phosphate metabolic process;regulation of metabolic process;positive regulation of phosphorus metabolic process;phosphate-containing compound metabolic process;stress-activated MAPK cascade;intracellular protein …	molecular_function;receptor activity;cargo receptor activity;phospholipid binding;anion binding;binding;phosphatidylinositol phosphate binding;ion binding;phosphatidylinositol binding;lipid binding;phosphatidylinositol-4,5-bisphosphate binding;	plasma membrane part;membrane;plasma membrane;cell part;cell;apical part of cell;membrane part;cellular_component;cell periphery;apical plasma membrane;coated membrane;membrane coat;endomembrane system;clathrin coat;intracellular;protein complex;cytoplasmic part;cytoplasm;coated pit;macromolecular complex;intracellular part;clathrin coat of coated pit;organelle;membrane-bounded organelle;intracel…	K12475	DAB2:disabled homolog 2;	Endocytosis - Sus scrofa (pig) ;	IPR006020;IPR011993;	PTB/PI domain;Pleckstrin homology-like domain;
26	F1S3M5	Uncharacterized protein OS=Sus scrofa GN=L3MBTL3 PE=4 SV=2	0.8185	0.00175377	cytosol	regulation of gene expression;gene expression;nitrogen compound metabolic process;organic substance biosynthetic process;cellular aromatic compound metabolic process;regulation of nitrogen compound metabolic process;regulation of RNA metabolic process;nucleic acid metabolic process;cellular macromolecule metabolic process;regulation of metabolic process;regulation of primary metabolic process;reg…		intracellular;organelle;membrane-bounded organelle;cell part;cell;intracellular organelle;intracellular part;cellular_component;intracellular membrane-bounded organelle;nucleus;				IPR021129;IPR001660;IPR013761;IPR004092;	Sterile alpha motif, type 1;Sterile alpha motif domain;Sterile alpha motif/pointed domain;Mbt repeat;
27	F1RNU1	Uncharacterized protein OS=Sus scrofa GN=ERAP1 PE=4 SV=2	0.777	0.000161803	plasma membrane	biological_process;membrane protein proteolysis;metabolic process;proteolysis;organic substance metabolic process;macromolecule metabolic process;protein metabolic process;primary metabolic process;membrane protein ectodomain proteolysis;regulation of multicellular organismal process;single-organism developmental process;regulation of multicellular organismal development;blood vessel morphogenesi…	peptidase activity, acting on L-amino acid peptides;molecular_function;endopeptidase activity;hydrolase activity;peptidase activity;catalytic activity;metallopeptidase activity;metalloendopeptidase activity;exopeptidase activity;metalloexopeptidase activity;binding;cation binding;ion binding;transition metal ion binding;metal ion binding;zinc ion binding;	intracellular;cell part;cell;intracellular part;cellular_component;cytoplasm;extracellular region;	K03934	NDUFS1:NADH dehydrogenase (ubiquinone) Fe-S protein 1 [EC:1.6.5.3 1.6.99.3];NDUFS1:NADH dehydrogenase (ubiquinone) Fe-S protein 1 [EC:1.6.5.3 1.6.99.3];NDUFS1:NADH dehydrogenase (ubiquinone) Fe-S protein 1 [EC:1.6.5.3 1.6.99.3];NDUFS1:NADH dehydrogenase (ubiquinone) Fe-S protein 1 [EC:1.6.5.3 1.6.99.3];NDUFS1:NADH dehydrogenase (ubiquinone) Fe-S protein 1 [EC:1.6.5.3 1.6.99.3];NDUFS1:NADH dehydro…	Metabolic pathways - Sus scrofa (pig) ;Huntington's disease - Sus scrofa (pig) ;Alzheimer's disease - Sus scrofa (pig) ;Non-alcoholic fatty liver disease (NAFLD) - Sus scrofa (pig) ;Parkinson's disease - Sus scrofa (pig) ;Oxidative phosphorylation - Sus scrofa (pig) ;	IPR024571;IPR014782;	ERAP1-like C-terminal domain;Peptidase M1, membrane alanine aminopeptidase, N-terminal;
28	C5I4T6	Phosphoenolpyruvate carboxykinase 2 OS=Sus scrofa GN=PCK2 PE=3 SV=1	0.739	0.0296672	mitochondria	carbohydrate biosynthetic process;biological_process;organic substance biosynthetic process;monosaccharide biosynthetic process;single-organism carbohydrate metabolic process;biosynthetic process;carbohydrate metabolic process;metabolic process;glucose metabolic process;hexose metabolic process;hexose biosynthetic process;organic substance metabolic process;monosaccharide metabolic process;primar…	purine ribonucleotide binding;anion binding;ribonucleotide binding;small molecule binding;ion binding;ribonucleoside binding;purine ribonucleoside triphosphate binding;carbohydrate derivative binding;nucleoside phosphate binding;molecular_function;guanyl nucleotide binding;nucleotide binding;nucleoside binding;heterocyclic compound binding;binding;purine nucleoside binding;guanyl ribonucleotide b…	intracellular;cytoplasmic part;cytoplasm;organelle;membrane-bounded organelle;cell part;cell;intracellular organelle;intracellular part;cellular_component;intracellular membrane-bounded organelle;mitochondrion;	K01596	E4.1.1.32:phosphoenolpyruvate carboxykinase (GTP) [EC:4.1.1.32];E4.1.1.32:phosphoenolpyruvate carboxykinase (GTP) [EC:4.1.1.32];E4.1.1.32:phosphoenolpyruvate carboxykinase (GTP) [EC:4.1.1.32];E4.1.1.32:phosphoenolpyruvate carboxykinase (GTP) [EC:4.1.1.32];E4.1.1.32:phosphoenolpyruvate carboxykinase (GTP) [EC:4.1.1.32];E4.1.1.32:phosphoenolpyruvate carboxykinase (GTP) [EC:4.1.1.32];E4.1.1.32:phosp…	Metabolic pathways - Sus scrofa (pig) ;PI3K-Akt signaling pathway - Sus scrofa (pig) ;FoxO signaling pathway - Sus scrofa (pig) ;Insulin signaling pathway - Sus scrofa (pig) ;AMPK signaling pathway - Sus scrofa (pig) ;Adipocytokine signaling pathway - Sus scrofa (pig) ;PPAR signaling pathway - Sus scrofa (pig) ;Glycolysis / Gluconeogenesis - Sus scrofa (pig) ;Pyruvate metabolism - Sus scrofa (pig…	IPR008210;IPR008209;IPR013035;IPR018091;	Phosphoenolpyruvate carboxykinase, N-terminal;Phosphoenolpyruvate carboxykinase, GTP-utilising;Phosphoenolpyruvate carboxykinase, C-terminal;Phosphoenolpyruvate carboxykinase, GTP-utilising, conserved site;
29	F1SBI1	Uncharacterized protein (Fragment) OS=Sus scrofa GN=SNX5 PE=4 SV=2	0.812	0.00179892	cytosol	biological_process;cellular process;single-organism process;single-organism cellular process;cell communication;single-organism transport;transport;vesicle-mediated transport;establishment of localization;endocytosis;localization;pinocytosis;	molecular_function;phospholipid binding;anion binding;binding;ion binding;lipid binding;phosphatidylinositol binding;	cell;cellular_component;endosomal part;intracellular membrane-bounded organelle;intracellular;cytoplasmic part;cytoplasm;membrane;organelle;organelle membrane;intracellular organelle part;membrane-bounded organelle;cell part;intracellular organelle;intracellular part;organelle part;endosome membrane;early endosome;endosome;early endosome membrane;extrinsic to organelle membrane;membrane part;extr…	K02183	CALM:calmodulin;CALM:calmodulin;CALM:calmodulin;CALM:calmodulin;CALM:calmodulin;CALM:calmodulin;CALM:calmodulin;CALM:calmodulin;CALM:calmodulin;CALM:calmodulin;CALM:calmodulin;CALM:calmodulin;CALM:calmodulin;CALM:calmodulin;CALM:calmodulin;CALM:calmodulin;CALM:calmodulin;CALM:calmodulin;CALM:calmodulin;CALM:calmodulin;CALM:calmodulin;CALM:calmodulin;CALM:calmodulin;CALM:calmodulin;CALM:calmodulin…	Olfactory transduction - Sus scrofa (pig) ;Ras signaling pathway - Sus scrofa (pig) ;Rap1 signaling pathway - Sus scrofa (pig) ;cAMP signaling pathway - Sus scrofa (pig) ;Calcium signaling pathway - Sus scrofa (pig) ;Tuberculosis - Sus scrofa (pig) ;Alzheimer's disease - Sus scrofa (pig) ;cGMP-PKG signaling pathway - Sus scrofa (pig) ;Oxytocin signaling pathway - Sus scrofa (pig) ;Adrenergic sign…	IPR014637;IPR015404;IPR001683;	Sorting nexin-5/6/32;Vps5 C-terminal;Phox homologous domain;
30	F1S0L6	Uncharacterized protein OS=Sus scrofa GN=PGCP PE=4 SV=2	0.388	0.0454913	extracellular	lipid metabolic process;lipid biosynthetic process;steroid biosynthetic process;organic substance biosynthetic process;biosynthetic process;alcohol metabolic process;small molecule biosynthetic process;organic hydroxy compound biosynthetic process;small molecule metabolic process;alcohol biosynthetic process;biological_process;organic cyclic compound metabolic process;organic cyclic compound bios…	purine ribonucleotide binding;anion binding;ribonucleotide binding;small molecule binding;ion binding;ribonucleoside binding;purine ribonucleoside triphosphate binding;carbohydrate derivative binding;adenyl ribonucleotide binding;nucleoside phosphate binding;molecular_function;nucleotide binding;nucleoside binding;adenyl nucleotide binding;heterocyclic compound binding;binding;purine nucleoside b…	intracellular;cytoplasmic part;cytoplasm;cell part;cell;intracellular part;cellular_component;cytosol;	K00869	E2.7.1.36:mevalonate kinase [EC:2.7.1.36];E2.7.1.36:mevalonate kinase [EC:2.7.1.36];E2.7.1.36:mevalonate kinase [EC:2.7.1.36];	Metabolic pathways - Sus scrofa (pig) ;Peroxisome - Sus scrofa (pig) ;Terpenoid backbone biosynthesis - Sus scrofa (pig) ;	IPR020568;IPR013750;IPR014721;IPR006205;IPR006204;IPR006206;IPR006203;	Ribosomal protein S5 domain 2-type fold;GHMP kinase, C-terminal domain;Ribosomal protein S5 domain 2-type fold, subgroup;Mevalonate kinase;GHMP kinase N-terminal domain;Mevalonate/galactokinase;GHMP kinase, ATP-binding, conserved site;
31	Q95266	Calcium/calmodulin-dependent protein kinase type II subunit delta OS=Sus scrofa GN=CAMK2D PE=2 SV=1	0.781	0.0183876	cytosol	biological_process;single-organism transport;single-organism process;transport;divalent inorganic cation transport;establishment of localization;divalent metal ion transport;metal ion transport;cation transport;localization;ion transport;calcium ion transport;multicellular organismal process;heart contraction;muscle contraction;single-multicellular organism process;system process;blood circulatio…	purine ribonucleotide binding;anion binding;ribonucleotide binding;small molecule binding;ion binding;ribonucleoside binding;purine ribonucleoside triphosphate binding;carbohydrate derivative binding;adenyl ribonucleotide binding;nucleoside phosphate binding;molecular_function;nucleotide binding;nucleoside binding;adenyl nucleotide binding;heterocyclic compound binding;binding;purine nucleoside b…	axon part;neuron projection;axon;main axon;cell part;cell;neuron part;cell projection part;cellular_component;cell projection;axon initial segment;cell junction;cell-cell junction;cell-cell contact zone;intercalated disc;synapse;neuromuscular junction;cell body;neuronal cell body;intracellular;organelle;membrane-bounded organelle;intracellular organelle;intracellular part;intracellular membrane-b…	K04515	CAMK2:calcium/calmodulin-dependent protein kinase (CaM kinase) II [EC:2.7.11.17];CAMK2:calcium/calmodulin-dependent protein kinase (CaM kinase) II [EC:2.7.11.17];CAMK2:calcium/calmodulin-dependent protein kinase (CaM kinase) II [EC:2.7.11.17];CAMK2:calcium/calmodulin-dependent protein kinase (CaM kinase) II [EC:2.7.11.17];CAMK2:calcium/calmodulin-dependent protein kinase (CaM kinase) II [EC:2.7.1…	Olfactory transduction - Sus scrofa (pig) ;cAMP signaling pathway - Sus scrofa (pig) ;Proteoglycans in cancer - Sus scrofa (pig) ;Calcium signaling pathway - Sus scrofa (pig) ;Tuberculosis - Sus scrofa (pig) ;Oxytocin signaling pathway - Sus scrofa (pig) ;Adrenergic signaling in cardiomyocytes - Sus scrofa (pig) ;Wnt signaling pathway - Sus scrofa (pig) ;Dopaminergic synapse - Sus scrofa (pig) ;N…	IPR000719;IPR013543;IPR017441;IPR011009;IPR002290;IPR008271;	Protein kinase domain;Calcium/calmodulin-dependent protein kinase II, association-domain;Protein kinase, ATP binding site;Protein kinase-like domain;Serine/threonine/dual specificity protein kinase, catalytic domain;Serine/threonine-protein kinase, active site;
32	I3L812	Uncharacterized protein OS=Sus scrofa GN=TPP1 PE=4 SV=1	0.827	0.00819821	extracellular	multicellular organismal homeostasis;biological_process;multicellular organismal process;single-multicellular organism process;tissue remodeling;tissue homeostasis;bone remodeling;anatomical structure homeostasis;single-organism process;biological regulation;regulation of biological quality;homeostatic process;bone resorption;organelle organization;cellular process;single-organism cellular proces…	peptidase activity, acting on L-amino acid peptides;molecular_function;endopeptidase activity;hydrolase activity;serine-type peptidase activity;peptidase activity;serine hydrolase activity;catalytic activity;serine-type endopeptidase activity;	vacuole;lytic vacuole;cell;cellular_component;intracellular membrane-bounded organelle;intracellular;cytoplasmic part;cytoplasm;organelle;membrane-bounded organelle;cell part;intracellular organelle;intracellular part;lysosome;mitochondrion;	K01279	TPP1:tripeptidyl-peptidase I [EC:3.4.14.9];	Lysosome - Sus scrofa (pig) ;	IPR015366;IPR030400;IPR009020;IPR000209;	Peptidase S53, propeptide;Sedolisin domain;Proteinase inhibitor, propeptide;Peptidase S8/S53 domain;
33	F1RZV1	Uncharacterized protein OS=Sus scrofa GN=LOC100522554 PE=4 SV=1	0.795	0.00142586	cytosol	biological_process;metabolic process;organic substance metabolic process;macromolecule metabolic process;primary metabolic process;protein metabolic process;	molecular_function;iron-sulfur cluster binding;binding;metal cluster binding;4 iron, 4 sulfur cluster binding;coenzyme binding;cofactor binding;anion binding;ribonucleotide binding;small molecule binding;ion binding;carbohydrate derivative binding;nucleoside phosphate binding;nucleotide binding;heterocyclic compound binding;organic cyclic compound binding;FMN binding;NAD binding;NADH dehydrogenas…	respiratory chain;mitochondrial inner membrane;NADH dehydrogenase complex;mitochondrial envelope;envelope;intracellular membrane-bounded organelle;intracellular;mitochondrion;cytoplasm;organelle;macromolecular complex;mitochondrial membrane part;membrane-bounded organelle;organelle membrane;organelle inner membrane;oxidoreductase complex;intracellular organelle;respiratory chain complex I;organel…	K09556	BAG2:BCL2-associated athanogene 2;	Protein processing in endoplasmic reticulum - Sus scrofa (pig) ;	IPR003103;	BAG domain;
34	F1RFP4	Uncharacterized protein OS=Sus scrofa GN=BRI3BP PE=4 SV=2	0.7475	0.0415418	extracellular							IPR007110;IPR003599;IPR013151;IPR013162;IPR013106;IPR013783;	Immunoglobulin-like domain;Immunoglobulin subtype;Immunoglobulin;CD80-like, immunoglobulin C2-set;Immunoglobulin V-set domain;Immunoglobulin-like fold;
35	I3L6D7	Uncharacterized protein OS=Sus scrofa GN=DSG2 PE=3 SV=1	0.504	0.000252131	cytosol	biological_process;cell-cell adhesion;cellular process;single-organism process;single-organism cellular process;cell adhesion;biological adhesion;homophilic cell adhesion;	molecular_function;binding;cation binding;ion binding;metal ion binding;calcium ion binding;	membrane;intrinsic to membrane;cellular_component;membrane part;integral to membrane;cell part;cell;cell periphery;plasma membrane;	K07597	DSG2:desmoglein 2;	Arrhythmogenic right ventricular cardiomyopathy (ARVC) - Sus scrofa (pig) ;	IPR027397;IPR000233;IPR009123;IPR009122;IPR015919;IPR020894;IPR002126;	Catenin binding domain;Cadherin, cytoplasmic domain;Desmoglein;Desmosomal cadherin;Cadherin-like;Cadherin conserved site;Cadherin;
36	F2Z5G3	Uncharacterized protein OS=Sus scrofa GN=LOC100522926 PE=4 SV=1	0.755	0.00766312	cytosol,nuclear	cellular process;single-organism process;single-organism cellular process;biological regulation;regulation of cell cycle process;cell cycle process;cytokinesis;biological_process;cell cycle;regulation of cellular process;regulation of biological process;regulation of cell cycle;regulation of cell division;cell division;regulation of cytokinesis;response to inorganic substance;response to metal io…	molecular_function;binding;cation binding;ion binding;metal ion binding;calcium ion binding;	cytoskeletal part;microtubule organizing center;cell;cellular_component;intracellular;intracellular non-membrane-bounded organelle;organelle;non-membrane-bounded organelle;intracellular organelle part;cell part;microtubule cytoskeleton;intracellular organelle;intracellular part;organelle part;cytoskeleton;centrosome;microtubule;spindle;protein complex;macromolecular complex;spindle microtubule;sp…	K02183	CALM:calmodulin;CALM:calmodulin;CALM:calmodulin;CALM:calmodulin;CALM:calmodulin;CALM:calmodulin;CALM:calmodulin;CALM:calmodulin;CALM:calmodulin;CALM:calmodulin;CALM:calmodulin;CALM:calmodulin;CALM:calmodulin;CALM:calmodulin;CALM:calmodulin;CALM:calmodulin;CALM:calmodulin;CALM:calmodulin;CALM:calmodulin;CALM:calmodulin;CALM:calmodulin;CALM:calmodulin;CALM:calmodulin;CALM:calmodulin;CALM:calmodulin…	Olfactory transduction - Sus scrofa (pig) ;Ras signaling pathway - Sus scrofa (pig) ;Rap1 signaling pathway - Sus scrofa (pig) ;cAMP signaling pathway - Sus scrofa (pig) ;Calcium signaling pathway - Sus scrofa (pig) ;Tuberculosis - Sus scrofa (pig) ;Alzheimer's disease - Sus scrofa (pig) ;cGMP-PKG signaling pathway - Sus scrofa (pig) ;Oxytocin signaling pathway - Sus scrofa (pig) ;Adrenergic sign…	IPR002048;IPR018247;IPR011992;	EF-hand domain;EF-Hand 1, calcium-binding site;EF-hand domain pair;
